# Supplementary material for: Crystal structure of bis­[2-(1H-benzimidazol-2-yl-κN 3)aniline-κN]bis­(nitrato-κO)cadmium(II)
Source: Acta Crystallogr E Crystallogr Commun. 2019 Sep 12;75(Pt 10):1463–6. doi: 10.1107/S2056989019012416 (PMC6775742; doi:10.1107/S2056989019012416)
Supplement: Supplementary file 1 [file e-75-01463-sup1.cif]

##############################################################################
#                                                                            #
# This CIF contains the data in a paper accepted for publication in          #
# Acta Crystallographica Section E. It conforms to the requirements of       #
# Notes for Authors for Acta Crystallographica Section E, and has been       #
# peer reviewed under the auspices of the IUCr Commission on Journals.       #
#                                                                            #
# Full details of the Crystallographic Information File format               #
# are given in the paper "The Crystallographic Information File (CIF):       #
# a New Standard Archive File for Crystallography" by S. R. Hall, F. H.      #
# Allen and I. D. Brown [Acta Cryst. (1991), A47, 655-685].                  #
#                                                                            #
# The current version of the core CIF dictionary is obtainable from          #
# ftp://ftp.iucr.org/pub/cif_core.dic.                                       #
#                                                                            #
# Software is freely available for graphical display of the structure(s)     #
# in this CIF. For information consult the CIF software page                 #
# http://www.iucr.org/resources/cif/software.                                #
#                                                                            #
# This file may be used for bona fide research purposes within the           #
# scientific community so long as proper attribution is given to the journal # 
# article from which it was obtained.                                        #
#                                                                            #
##############################################################################
data_I
_audit_creation_method     'SHELXL-2014/7'
_journal_date_recd_electronic     2019-09-02
_journal_date_accepted     2019-09-06
_journal_name_full     'Acta Crystallographica, Section E'
_journal_year     2019
_journal_volume     75
_journal_issue     10
_journal_page_first     1463
_journal_page_last     1466
_journal_paper_category     GM
_journal_paper_doi     10.1107/S2056989019012416
_journal_coeditor_code     IS5523
_publ_contact_author_name     'Sung Kwon Kang'
_publ_contact_author_address
;
Department of Chemistry, Chungnam National University
Daejeon 34134, Korea
;
_publ_contact_author_email     'skkang@cnu.ac.kr'
_publ_contact_author_fax     '82428218896'
_publ_contact_author_phone     '82428216552'
_publ_section_title
;\
Crystal structure of
bis[2-(1<i>H</i>-benzimidazol-2-yl-\k<i>N</i>^3^)aniline-\k<i>N</i>]\
bis(nitrato-\k<i>O</i>)cadmium(II)
;
loop_
    _publ_author_name
    _publ_author_footnote
    _publ_author_address
    'Kim, Yongtae' .
;
Department of Chemistry
Chungnam National University
Daejeon 305-764
Republic of Korea
;
    'Kang, Sung Kwon' .
;
Department of Chemistry
Chungnam National University
Daejeon 305-764
Republic of Korea
;
_publ_section_synopsis
;
The synthesis and crystal structure of the title
2-(1<i>H</i>-benzimidazol-2-yl)aniline Cd^II^ complex is reported in which the
Cd^II^ atom lies on a twofold rotation axis and is coordinated by four N
atoms, provided by two bidentate 2-(1<i>H</i>-benzimidazol-2-yl)aniline
ligands, and two nitrato O atoms, forming a distorted octahedral geometry.
;
_chemical_name_systematic
;\
Bis[2-(1<i>H</i>-benzimidazol-2-yl-\k<i>N</i>^3^)aniline-\
\k<i>N</i>]bis(nitrato-\k<i>O</i>)cadmium(II)
;
_chemical_name_common     ?
_chemical_formula_moiety     'C26 H22 Cd N8 O6'
_chemical_formula_sum     'C26 H22 Cd N8 O6'
_chemical_formula_iupac     '[Cd (N O3)2 (C13 H11 N3)2]'
_chemical_formula_weight     654.91
_chemical_melting_point     ?
_space_group_crystal_system     monoclinic
_space_group_name_H-M_alt     'C 2/c'
_space_group_name_Hall     '-C 2yc'
loop_
    _space_group_symop_operation_xyz
    'x, y, z'
    '-x, y, -z+1/2'
    'x+1/2, y+1/2, z'
    '-x+1/2, y+1/2, -z+1/2'
    '-x, -y, -z'
    'x, -y, z-1/2'
    '-x+1/2, -y+1/2, -z'
    'x+1/2, -y+1/2, z-1/2'
_cell_length_a     14.6899(4)
_cell_length_b     15.0250(3)
_cell_length_c     12.2269(3)
_cell_angle_alpha     90
_cell_angle_beta     106.8431(15)
_cell_angle_gamma     90
_cell_volume     2582.90(11)
_cell_formula_units_Z     4
_cell_measurement_reflns_used     5554
_cell_measurement_theta_min     2.35
_cell_measurement_theta_max     28.01
_cell_measurement_temperature     296(2)
_exptl_crystal_description     'block'
_exptl_crystal_colour     'colourless'
_exptl_crystal_size_max     0.15
_exptl_crystal_size_mid     0.13
_exptl_crystal_size_min     0.12
_exptl_crystal_density_diffrn     1.684
_exptl_crystal_density_meas     ?
_exptl_crystal_density_method     ?
_exptl_crystal_F_000     1320
_exptl_absorpt_coefficient_mu     0.905
_exptl_absorpt_correction_type     multi-scan
_exptl_absorpt_process_details
;
(SADABS; Bruker, 2012)
;
_exptl_absorpt_correction_T_min     0.546
_exptl_absorpt_correction_T_max     0.726
_diffrn_ambient_temperature     296(2)
_diffrn_source     'fine-focus sealed tube'
_diffrn_radiation_type     MoK\a
_diffrn_radiation_wavelength     0.71073
_diffrn_measurement_device_type     'Bruker SMART CCD area-detector'
_diffrn_measurement_method     '\f and \w scans'
_diffrn_detector_area_resol_mean     ?
_diffrn_reflns_number     11727
_diffrn_reflns_av_R_equivalents     0.0306
_diffrn_reflns_av_unetI/netI     0.0320
_diffrn_reflns_theta_min     1.984
_diffrn_reflns_theta_max     28.302
_diffrn_reflns_theta_full     25.242
_diffrn_measured_fraction_theta_max     0.962
_diffrn_measured_fraction_theta_full     0.983
_diffrn_reflns_limit_h_min     -19
_diffrn_reflns_limit_h_max     17
_diffrn_reflns_limit_k_min     -19
_diffrn_reflns_limit_k_max     20
_diffrn_reflns_limit_l_min     -16
_diffrn_reflns_limit_l_max     16
_refine_special_details     ?
_reflns_number_total     3087
_reflns_number_gt     2729
_reflns_threshold_expression     'I > 2\s(I)'
_refine_ls_structure_factor_coef     Fsqd
_refine_ls_matrix_type     full
_refine_ls_R_factor_all     0.0414
_refine_ls_R_factor_gt     0.0346
_refine_ls_wR_factor_gt     0.0753
_refine_ls_wR_factor_ref     0.0784
_refine_ls_goodness_of_fit_ref     1.058
_refine_ls_restrained_S_all     1.058
_refine_ls_number_reflns     3087
_refine_ls_number_parameters     198
_refine_ls_number_restraints     0
_refine_ls_hydrogen_treatment     mixed
_refine_ls_weighting_scheme     calc
_refine_ls_weighting_details
              'w=1/[\s^2^(Fo^2^)+(0.0422P)^2^+0.8298P] where P=(Fo^2^+2Fc^2^)/3'
_atom_sites_solution_hydrogens     mixed
_atom_sites_solution_primary     ?
_atom_sites_solution_secondary     ?
_refine_ls_shift/su_max     0.001
_refine_ls_shift/su_mean     0.000
_refine_diff_density_max     0.815
_refine_diff_density_min     -0.349
_refine_ls_extinction_method     none
_refine_ls_extinction_coef     .
loop_
    _atom_type_symbol
    _atom_type_description
    _atom_type_scat_dispersion_real
    _atom_type_scat_dispersion_imag
    _atom_type_scat_source
    'C' 'C' 0.0033 0.0016
                         'International Tables Vol C Tables 4.2.6.8 and 6.1.1.4'
    'H' 'H' 0.0000 0.0000
                         'International Tables Vol C Tables 4.2.6.8 and 6.1.1.4'
    'N' 'N' 0.0061 0.0033
                         'International Tables Vol C Tables 4.2.6.8 and 6.1.1.4'
    'O' 'O' 0.0106 0.0060
                         'International Tables Vol C Tables 4.2.6.8 and 6.1.1.4'
    'Cd' 'Cd' -0.8075 1.2024
                         'International Tables Vol C Tables 4.2.6.8 and 6.1.1.4'
_computing_data_collection
;
SMART (Bruker, 2012)
;
_computing_cell_refinement
;
SAINT (Bruker, 2012)
;
_computing_data_reduction
;
SAINT (Bruker, 2012)
;
_computing_structure_solution
;
SHELXS2013 (Sheldrick, 2008)
;
_computing_structure_refinement
;
SHELXL2013 (Sheldrick, 2015)
;
_computing_molecular_graphics
;
ORTEP-3 for Windows (Farrugia, 2012)
;
_computing_publication_material
;
WinGX (Farrugia, 2012)
;
loop_
    _atom_site_type_symbol
    _atom_site_label
    _atom_site_fract_x
    _atom_site_fract_y
    _atom_site_fract_z
    _atom_site_U_iso_or_equiv
    _atom_site_adp_type
    _atom_site_calc_flag
    _atom_site_occupancy
    _atom_site_disorder_assembly
    _atom_site_disorder_group
    Cd Cd1 0.5000 0.62214(2) 0.7500 0.03198(10) Uani d 1 . .
    N N2 0.59443(14) 0.72062(13) 0.68561(17) 0.0345(4) Uani d 1 . .
    C C3 0.60535(16) 0.72958(16) 0.5763(2) 0.0357(5) Uani d 1 . .
    C C4 0.57954(19) 0.6718(2) 0.4835(2) 0.0470(7) Uani d 1 . .
    H H4 0.5507 0.6173 0.4877 0.056 Uiso calc 1 . .
    C C5 0.5990(2) 0.6994(2) 0.3847(3) 0.0562(8) Uani d 1 . .
    H H5 0.5826 0.6628 0.3206 0.067 Uiso calc 1 . .
    C C6 0.6425(2) 0.7807(2) 0.3793(3) 0.0594(8) Uani d 1 . .
    H H6 0.6538 0.7970 0.3110 0.071 Uiso calc 1 . .
    C C7 0.6695(2) 0.8379(2) 0.4705(3) 0.0495(7) Uani d 1 . .
    H H7 0.6997 0.8917 0.4663 0.059 Uiso calc 1 . .
    C C8 0.64909(17) 0.81075(17) 0.5695(2) 0.0373(5) Uani d 1 . .
    N N9 0.66350(16) 0.85021(15) 0.67542(19) 0.0380(5) Uani d 1 . .
    H H9 0.696(2) 0.889(2) 0.697(3) 0.054(10) Uiso d 1 . .
    C C10 0.62989(16) 0.79434(15) 0.7417(2) 0.0323(5) Uani d 1 . .
    C C11 0.62624(16) 0.81778(15) 0.8566(2) 0.0334(5) Uani d 1 . .
    C C12 0.6159(2) 0.90724(18) 0.8829(2) 0.0443(6) Uani d 1 . .
    H H12 0.6155 0.9506 0.8285 0.053 Uiso calc 1 . .
    C C13 0.6065(2) 0.93253(19) 0.9865(3) 0.0540(7) Uani d 1 . .
    H H13 0.5984 0.9922 1.0017 0.065 Uiso calc 1 . .
    C C14 0.6090(2) 0.86845(19) 1.0683(3) 0.0520(7) Uani d 1 . .
    H H14 0.6028 0.8852 1.1390 0.062 Uiso calc 1 . .
    C C15 0.62043(18) 0.78054(18) 1.0463(2) 0.0428(6) Uani d 1 . .
    H H15 0.6230 0.7383 1.1027 0.051 Uiso calc 1 . .
    C C16 0.62832(16) 0.75354(16) 0.9400(2) 0.0331(5) Uani d 1 . .
    N N17 0.63122(16) 0.66172(14) 0.9164(2) 0.0367(5) Uani d 1 . .
    H H17A 0.674(2) 0.6453(18) 0.885(3) 0.040(8) Uiso d 1 . .
    H H17B 0.640(2) 0.6314(18) 0.972(3) 0.037(8) Uiso d 1 . .
    N N18 0.63805(17) 0.48486(14) 0.6968(2) 0.0457(5) Uani d 1 . .
    O O19 0.55302(15) 0.50697(13) 0.6581(2) 0.0584(6) Uani d 1 . .
    O O20 0.67211(17) 0.43131(17) 0.6449(2) 0.0793(8) Uani d 1 . .
    O O21 0.6875(2) 0.51407(17) 0.7877(2) 0.0861(8) Uani d 1 . .
loop_
    _atom_site_aniso_label
    _atom_site_aniso_U_11
    _atom_site_aniso_U_22
    _atom_site_aniso_U_33
    _atom_site_aniso_U_12
    _atom_site_aniso_U_13
    _atom_site_aniso_U_23
    Cd1 0.02785(14) 0.02431(13) 0.04112(16) 0.000 0.00582(10) 0.000
    N2 0.0292(11) 0.0388(11) 0.0348(11) -0.0043(8) 0.0083(8) -0.0076(9)
    C3 0.0269(12) 0.0433(14) 0.0362(14) 0.0012(9) 0.0078(10) -0.0038(11)
    C4 0.0370(15) 0.0591(18) 0.0432(16) -0.0004(12) 0.0090(11) -0.0138(13)
    C5 0.0521(18) 0.076(2) 0.0366(16) 0.0124(15) 0.0060(13) -0.0119(15)
    C6 0.066(2) 0.079(2) 0.0350(16) 0.0263(17) 0.0172(14) 0.0110(16)
    C7 0.0522(18) 0.0522(17) 0.0479(17) 0.0117(13) 0.0205(13) 0.0133(14)
    C8 0.0321(13) 0.0434(14) 0.0361(14) 0.0049(10) 0.0092(10) 0.0016(11)
    N9 0.0379(12) 0.0354(11) 0.0402(12) -0.0066(9) 0.0107(9) -0.0014(10)
    C10 0.0267(12) 0.0323(12) 0.0351(13) -0.0033(9) 0.0046(9) -0.0005(10)
    C11 0.0320(13) 0.0318(12) 0.0355(13) -0.0066(9) 0.0084(10) -0.0045(10)
    C12 0.0547(17) 0.0322(12) 0.0476(16) -0.0077(11) 0.0175(13) -0.0027(12)
    C13 0.070(2) 0.0368(15) 0.0595(19) -0.0068(13) 0.0257(16) -0.0164(14)
    C14 0.066(2) 0.0513(17) 0.0434(16) -0.0139(14) 0.0238(14) -0.0129(13)
    C15 0.0465(16) 0.0441(15) 0.0365(15) -0.0082(11) 0.0097(11) -0.0019(11)
    C16 0.0265(12) 0.0341(12) 0.0357(13) -0.0047(9) 0.0042(9) -0.0031(10)
    N17 0.0372(13) 0.0329(11) 0.0374(13) 0.0007(9) 0.0068(10) 0.0019(10)
    N18 0.0556(15) 0.0329(11) 0.0444(14) 0.0093(10) 0.0079(11) -0.0038(10)
    O19 0.0457(12) 0.0411(11) 0.0832(16) 0.0077(8) 0.0105(11) -0.0139(10)
    O20 0.0740(16) 0.0897(19) 0.0650(15) 0.0407(14) 0.0059(12) -0.0261(14)
    O21 0.099(2) 0.0681(16) 0.0665(17) 0.0171(14) -0.0153(14) -0.0294(13)
_geom_special_details
;
 All esds (except the esd in the dihedral angle between two l.s. planes)
 are estimated using the full covariance matrix.  The cell esds are taken
 into account individually in the estimation of esds in distances, angles
 and torsion angles; correlations between esds in cell parameters are only
 used when they are defined by crystal symmetry.  An approximate (isotropic)
 treatment of cell esds is used for estimating esds involving l.s. planes.
;
loop_
    _geom_bond_atom_site_label_1
    _geom_bond_atom_site_label_2
    _geom_bond_site_symmetry_2
    _geom_bond_distance
    _geom_bond_publ_flag
    Cd1 N2 . 2.317(2) n
    Cd1 N2 2_656 2.317(2) ?
    Cd1 O19 . 2.3175(19) n
    Cd1 O19 2_656 2.3175(19) ?
    Cd1 N17 . 2.437(2) n
    Cd1 N17 2_656 2.437(2) ?
    N2 C10 . 1.327(3) ?
    N2 C3 . 1.397(3) ?
    C3 C4 . 1.392(4) ?
    C3 C8 . 1.392(3) ?
    C4 C5 . 1.384(4) ?
    C4 H4 . 0.9300 ?
    C5 C6 . 1.389(5) ?
    C5 H5 . 0.9300 ?
    C6 C7 . 1.373(4) ?
    C6 H6 . 0.9300 ?
    C7 C8 . 1.390(4) ?
    C7 H7 . 0.9300 ?
    C8 N9 . 1.384(3) ?
    N9 C10 . 1.355(3) ?
    N9 H9 . 0.75(3) ?
    C10 C11 . 1.464(3) ?
    C11 C16 . 1.398(3) ?
    C11 C12 . 1.401(3) ?
    C12 C13 . 1.368(4) ?
    C12 H12 . 0.9300 ?
    C13 C14 . 1.381(4) ?
    C13 H13 . 0.9300 ?
    C14 C15 . 1.368(4) ?
    C14 H14 . 0.9300 ?
    C15 C16 . 1.398(4) ?
    C15 H15 . 0.9300 ?
    C16 N17 . 1.413(3) ?
    N17 H17A . 0.86(3) ?
    N17 H17B . 0.79(3) ?
    N18 O20 . 1.218(3) ?
    N18 O21 . 1.219(3) ?
    N18 O19 . 1.246(3) ?
loop_
    _geom_angle_atom_site_label_1
    _geom_angle_atom_site_label_2
    _geom_angle_atom_site_label_3
    _geom_angle_site_symmetry_1
    _geom_angle_site_symmetry_3
    _geom_angle
    _geom_angle_publ_flag
    N2 Cd1 N2 . 2_656 100.60(10) n
    N2 Cd1 O19 . . 89.64(8) n
    N2 Cd1 O19 2_656 . 163.78(7) n
    N2 Cd1 O19 . 2_656 163.78(7) ?
    N2 Cd1 O19 2_656 2_656 89.64(8) ?
    O19 Cd1 O19 . 2_656 83.39(11) ?
    N2 Cd1 N17 . . 73.82(8) n
    N2 Cd1 N17 2_656 . 88.10(7) n
    O19 Cd1 N17 . . 106.95(8) n
    O19 Cd1 N17 2_656 . 94.19(8) n
    N2 Cd1 N17 . 2_656 88.10(7) ?
    N2 Cd1 N17 2_656 2_656 73.82(8) ?
    O19 Cd1 N17 . 2_656 94.18(8) ?
    O19 Cd1 N17 2_656 2_656 106.95(8) ?
    N17 Cd1 N17 . 2_656 151.75(10) ?
    C10 N2 C3 . . 106.1(2) ?
    C10 N2 Cd1 . . 122.79(16) ?
    C3 N2 Cd1 . . 129.23(15) ?
    C4 C3 C8 . . 121.3(2) ?
    C4 C3 N2 . . 129.8(2) ?
    C8 C3 N2 . . 109.0(2) ?
    C5 C4 C3 . . 116.7(3) ?
    C5 C4 H4 . . 121.7 ?
    C3 C4 H4 . . 121.7 ?
    C4 C5 C6 . . 121.3(3) ?
    C4 C5 H5 . . 119.3 ?
    C6 C5 H5 . . 119.3 ?
    C7 C6 C5 . . 122.7(3) ?
    C7 C6 H6 . . 118.6 ?
    C5 C6 H6 . . 118.6 ?
    C6 C7 C8 . . 116.1(3) ?
    C6 C7 H7 . . 122.0 ?
    C8 C7 H7 . . 122.0 ?
    N9 C8 C7 . . 132.5(3) ?
    N9 C8 C3 . . 105.5(2) ?
    C7 C8 C3 . . 122.0(3) ?
    C10 N9 C8 . . 108.1(2) ?
    C10 N9 H9 . . 125(3) ?
    C8 N9 H9 . . 125(3) ?
    N2 C10 N9 . . 111.4(2) ?
    N2 C10 C11 . . 125.3(2) ?
    N9 C10 C11 . . 123.1(2) ?
    C16 C11 C12 . . 118.4(2) ?
    C16 C11 C10 . . 122.3(2) ?
    C12 C11 C10 . . 119.2(2) ?
    C13 C12 C11 . . 121.8(3) ?
    C13 C12 H12 . . 119.1 ?
    C11 C12 H12 . . 119.1 ?
    C12 C13 C14 . . 119.2(3) ?
    C12 C13 H13 . . 120.4 ?
    C14 C13 H13 . . 120.4 ?
    C15 C14 C13 . . 120.6(3) ?
    C15 C14 H14 . . 119.7 ?
    C13 C14 H14 . . 119.7 ?
    C14 C15 C16 . . 120.7(3) ?
    C14 C15 H15 . . 119.6 ?
    C16 C15 H15 . . 119.6 ?
    C15 C16 C11 . . 119.2(2) ?
    C15 C16 N17 . . 119.2(2) ?
    C11 C16 N17 . . 121.4(2) ?
    C16 N17 Cd1 . . 110.21(15) ?
    C16 N17 H17A . . 116.2(19) ?
    Cd1 N17 H17A . . 93(2) ?
    C16 N17 H17B . . 113(2) ?
    Cd1 N17 H17B . . 118(2) ?
    H17A N17 H17B . . 105(3) ?
    O20 N18 O21 . . 119.1(3) ?
    O20 N18 O19 . . 119.7(2) ?
    O21 N18 O19 . . 121.1(2) ?
    N18 O19 Cd1 . . 117.12(17) ?
loop_
    _geom_torsion_atom_site_label_1
    _geom_torsion_atom_site_label_2
    _geom_torsion_atom_site_label_3
    _geom_torsion_atom_site_label_4
    _geom_torsion_site_symmetry_1
    _geom_torsion_site_symmetry_2
    _geom_torsion_site_symmetry_3
    _geom_torsion_site_symmetry_4
    _geom_torsion
    _geom_torsion_publ_flag
    C10 N2 C3 C4 . . . . -179.5(3) ?
    Cd1 N2 C3 C4 . . . . -15.2(4) ?
    C10 N2 C3 C8 . . . . 0.4(3) ?
    Cd1 N2 C3 C8 . . . . 164.74(16) ?
    C8 C3 C4 C5 . . . . -0.4(4) ?
    N2 C3 C4 C5 . . . . 179.5(3) ?
    C3 C4 C5 C6 . . . . 0.3(4) ?
    C4 C5 C6 C7 . . . . 0.6(5) ?
    C5 C6 C7 C8 . . . . -1.2(4) ?
    C6 C7 C8 N9 . . . . -178.7(3) ?
    C6 C7 C8 C3 . . . . 1.1(4) ?
    C4 C3 C8 N9 . . . . 179.5(2) ?
    N2 C3 C8 N9 . . . . -0.4(3) ?
    C4 C3 C8 C7 . . . . -0.3(4) ?
    N2 C3 C8 C7 . . . . 179.8(2) ?
    C7 C8 N9 C10 . . . . 180.0(3) ?
    C3 C8 N9 C10 . . . . 0.2(3) ?
    C3 N2 C10 N9 . . . . -0.3(3) ?
    Cd1 N2 C10 N9 . . . . -165.88(16) ?
    C3 N2 C10 C11 . . . . 174.4(2) ?
    Cd1 N2 C10 C11 . . . . 8.8(3) ?
    C8 N9 C10 N2 . . . . 0.1(3) ?
    C8 N9 C10 C11 . . . . -174.8(2) ?
    N2 C10 C11 C16 . . . . 31.7(4) ?
    N9 C10 C11 C16 . . . . -154.1(2) ?
    N2 C10 C11 C12 . . . . -145.3(2) ?
    N9 C10 C11 C12 . . . . 28.9(4) ?
    C16 C11 C12 C13 . . . . -1.0(4) ?
    C10 C11 C12 C13 . . . . 176.1(3) ?
    C11 C12 C13 C14 . . . . 1.3(5) ?
    C12 C13 C14 C15 . . . . -0.2(5) ?
    C13 C14 C15 C16 . . . . -1.0(5) ?
    C14 C15 C16 C11 . . . . 1.3(4) ?
    C14 C15 C16 N17 . . . . -174.2(3) ?
    C12 C11 C16 C15 . . . . -0.2(3) ?
    C10 C11 C16 C15 . . . . -177.2(2) ?
    C12 C11 C16 N17 . . . . 175.1(2) ?
    C10 C11 C16 N17 . . . . -1.9(3) ?
    C15 C16 N17 Cd1 . . . . 120.8(2) ?
    C11 C16 N17 Cd1 . . . . -54.5(3) ?
    O20 N18 O19 Cd1 . . . . -172.3(2) ?
    O21 N18 O19 Cd1 . . . . 9.7(3) ?
loop_
    _geom_hbond_atom_site_label_D
    _geom_hbond_atom_site_label_H
    _geom_hbond_atom_site_label_A
    _geom_hbond_site_symmetry_A
    _geom_hbond_distance_DH
    _geom_hbond_distance_HA
    _geom_hbond_distance_DA
    _geom_hbond_angle_DHA
    N9 H9 O20 4_656 0.75(3) 2.39(3) 3.012(3) 140(3)
    N9 H9 O21 4_656 0.75(3) 2.51(3) 3.238(3) 163(3)
    N17 H17A O21 . 0.86(3) 2.34(3) 2.973(3) 131(2)
    N17 H17B O20 6_566 0.79(3) 2.24(3) 3.024(3) 170(3)
_shelx_space_group_comment
;
The symmetry employed for this shelxl refinement is uniquely defined
by the following loop, which should always be used as a source of
symmetry information in preference to the above space-group names.
They are only intended as comments.
;
_shelx_estimated_absorpt_T_min     ?
_shelx_estimated_absorpt_T_max     ?
_shelx_hkl_file
;
  -2   0   0  180.39    4.56
  -2   0   0  169.79    4.46
  -2   0   0  171.49    4.55
  -2   0   0  174.98    4.55
  -4   0   0  992.44   25.85
  -4   0   0  974.23   25.14
  -4   0   0  995.52   25.48
  -4   0   0 1000.00   25.36
  -6   0   0  171.61    4.68
  -6   0   0  168.83    4.69
  -6   0   0  172.46    4.40
  -6   0   0  164.81    4.67
  -8   0   0  228.81    6.33
  -8   0   0  228.49    6.35
  -8   0   0  227.44    5.92
  -8   0   0  230.55    6.33
 -10   0   0   52.33    1.94
 -10   0   0   48.62    1.91
 -10   0   0   50.30    1.99
 -12   0   0   14.48    1.04
 -14   0   0   14.33    1.11
 -16   0   0   17.82    1.29
 -18   0   0    7.43    1.05
  -1  -1   0  232.93    6.07
  -1  -1   0  233.49    6.15
  -1  -1   0  253.18    6.07
  -1   1   0  246.56    6.06
   1   1   0  235.39    6.16
  -1   1   0  236.01    6.09
   1   1   0  229.48    6.04
  -1   1   0  237.50    6.08
  -3  -1   0  134.18    3.53
  -3  -1   0  132.54    3.56
  -3  -1   0  131.95    3.55
  -3   1   0  134.99    3.56
  -3   1   0  132.75    3.45
  -3   1   0  129.08    3.53
  -5  -1   0  204.89    5.49
  -5  -1   0  206.66    5.47
  -5  -1   0  207.48    5.46
  -5   1   0  192.76    5.47
  -5   1   0  208.35    5.29
  -5   1   0  199.62    5.46
  -5   1   0  204.99    5.49
  -7  -1   0   12.56    0.73
  -7  -1   0   13.07    0.80
  -7  -1   0   12.80    0.71
  -7   1   0   12.57    0.52
  -7   1   0   13.35    0.78
  -7   1   0   13.05    0.75
  -9  -1   0    3.53    0.53
  -9  -1   0    3.56    0.56
  -9  -1   0    3.87    0.59
  -9   1   0    2.97    0.50
  -9   1   0    3.01    0.55
  -9   1   0    3.09    0.28
 -11  -1   0   16.13    1.06
 -11  -1   0   17.68    1.06
 -11   1   0   17.23    1.08
 -13  -1   0   15.81    1.13
 -13   1   0   14.63    1.10
 -15  -1   0   13.82    1.15
 -15   1   0   14.21    1.16
 -17  -1   0    4.97    0.83
 -17   1   0    4.19    0.80
   0  -2   0  225.88    5.58
   0  -2   0  217.31    5.58
   0   2   0  221.61    5.60
   0   2   0  218.70    5.65
   0   2   0  212.66    5.61
  -2  -2   0    2.18    0.18
  -2  -2   0    2.33    0.24
  -2  -2   0    2.30    0.23
  -2   2   0    2.12    0.21
   2   2   0    1.93    0.14
  -2   2   0    2.02    0.21
  -2   2   0    2.34    0.24
  -2   2   0    2.19    0.23
  -4  -2   0  324.23    8.35
  -4  -2   0  319.46    8.41
  -4  -2   0  325.41    8.41
  -4   2   0  317.76    8.41
  -4   2   0  322.54    8.43
  -4   2   0  318.43    8.29
  -4   2   0  325.91    8.36
  -6  -2   0   13.41    0.71
  -6  -2   0   13.31    0.74
  -6  -2   0   12.01    0.65
  -6   2   0   13.55    0.72
  -6   2   0   12.07    0.70
  -6   2   0   12.16    0.54
  -6   2   0   13.71    0.71
  -8  -2   0   72.01    2.40
  -8  -2   0   72.99    2.31
  -8  -2   0   70.41    2.36
  -8   2   0   71.40    2.36
  -8   2   0   70.90    2.36
  -8   2   0   71.69    2.35
  -8   2   0   70.02    2.07
 -10  -2   0    1.37    0.38
 -10  -2   0    1.28    0.42
 -10  -2   0    2.35    0.53
 -10   2   0    1.47    0.48
 -10   2   0    1.68    0.25
 -10   2   0    1.48    0.38
 -10   2   0    1.70    0.44
 -12  -2   0    0.64    0.37
 -12   2   0    0.86    0.46
 -14  -2   0    0.41    0.41
 -14   2   0   -0.27    0.36
 -16  -2   0   -0.06    0.33
 -16   2   0   -0.04    0.41
 -18  -2   0    0.64    0.41
 -18   2   0    1.09    0.54
   1  -3   0    1.28    0.16
  -1  -3   0    1.67    0.18
  -1  -3   0    1.24    0.13
  -1   3   0    1.61    0.19
   1   3   0    1.49    0.22
   1   3   0    1.58    0.17
  -1   3   0    1.11    0.19
  -3  -3   0  644.53   16.42
  -3  -3   0  630.68   16.30
  -3  -3   0  638.05   16.39
  -3   3   0  650.24   16.32
  -3   3   0  623.64   16.34
  -3   3   0  637.71   16.44
  -3   3   0  644.68   16.41
   3   3   0  648.28   16.26
   3   3   0  657.17   16.43
  -5  -3   0    0.49    0.18
  -5  -3   0    0.10    0.19
  -5  -3   0    0.10    0.21
  -5   3   0    0.33    0.15
  -5   3   0    0.12    0.16
  -5   3   0    0.28    0.19
  -5   3   0    0.43    0.23
  -7  -3   0    0.23    0.20
  -7  -3   0    0.68    0.28
  -7  -3   0    0.79    0.31
  -7   3   0    0.08    0.15
  -7   3   0    0.20    0.26
  -7   3   0    2.08    0.40
  -7   3   0    0.10    0.23
  -9  -3   0   92.23    3.02
  -9  -3   0   94.17    3.07
  -9  -3   0   97.02    2.96
  -9   3   0   94.88    3.06
  -9   3   0   92.80    3.04
  -9   3   0   95.33    2.74
  -9   3   0   94.09    3.01
 -11  -3   0   51.08    2.05
 -11  -3   0   50.51    2.12
 -11   3   0   49.93    2.05
 -11   3   0   53.31    1.69
 -11   3   0   52.03    2.08
 -13  -3   0   14.94    1.10
 -13   3   0   13.63    1.30
 -13   3   0   14.85    1.12
 -15  -3   0    4.76    0.84
 -15   3   0    4.15    0.80
 -17  -3   0    2.12    0.58
   0  -4   0   11.10    0.43
   0  -4   0   10.57    0.42
   0   4   0   11.88    0.49
   0   4   0   10.76    0.54
  -2  -4   0  101.30    2.84
  -2  -4   0  100.23    2.67
  -2  -4   0  101.45    2.76
   2   4   0  100.77    2.84
  -2   4   0  102.30    2.87
  -2   4   0  100.23    2.79
   2   4   0  100.95    2.70
  -4  -4   0  227.18    6.15
  -4  -4   0  227.09    6.05
  -4  -4   0  235.93    6.21
   4   4   0  233.52    5.92
  -4   4   0  227.45    6.22
  -4   4   0  227.29    6.11
  -4   4   0  236.18    6.18
  -4   4   0  234.04    6.07
  -6  -4   0  150.26    4.30
  -6  -4   0  154.67    4.18
  -6   4   0  149.19    4.30
  -6   4   0  153.09    4.34
  -6   4   0  148.08    4.14
  -8  -4   0   52.77    1.91
  -8  -4   0   51.09    1.77
  -8  -4   0   47.77    1.85
  -8   4   0   54.17    1.84
  -8   4   0   51.51    1.66
  -8   4   0   48.12    1.88
  -8   4   0   50.08    1.87
 -10  -4   0   40.71    1.76
 -10  -4   0   42.93    1.85
 -10   4   0   44.67    1.80
 -10   4   0   44.66    1.82
 -10   4   0   42.64    1.80
 -10   4   0   44.95    1.51
 -12  -4   0   55.83    2.34
 -12  -4   0   56.89    2.26
 -12  -4   0   55.24    2.14
 -12   4   0   54.31    2.25
 -14  -4   0   14.63    1.13
 -14  -4   0   14.72    1.31
 -14   4   0   14.57    1.15
 -16  -4   0    8.52    1.20
 -16   4   0    9.21    1.20
 -18  -4   0   12.48    1.15
 -18   4   0    7.20    1.08
   1  -5   0    1.62    0.22
  -1  -5   0    1.13    0.17
  -1  -5   0    1.52    0.20
   1   5   0    0.98    0.20
   1   5   0    1.18    0.26
  -1   5   0    1.08    0.27
   1   5   0    1.29    0.19
  -1   5   0    1.16    0.22
  -3  -5   0   38.83    1.17
  -3  -5   0   38.11    1.26
  -3  -5   0   38.07    1.35
  -3   5   0   40.92    1.18
   3   5   0   38.66    1.16
   3   5   0   39.11    1.36
  -3   5   0   40.14    1.39
  -3   5   0   38.26    1.29
  -5  -5   0  163.60    4.56
  -5  -5   0  162.22    4.36
  -5  -5   0  162.63    4.51
  -5   5   0  161.65    4.52
  -5   5   0  158.28    4.57
  -5   5   0  164.49    4.38
  -5   5   0  156.39    4.43
   5   5   0  161.95    4.19
  -7  -5   0  195.52    5.20
  -7  -5   0  186.07    5.35
  -7  -5   0  186.61    5.34
  -7   5   0  193.05    5.38
  -7   5   0  192.28    5.23
  -7   5   0  183.49    5.39
  -7   5   0  184.80    5.17
  -9  -5   0   13.28    0.97
  -9  -5   0   12.94    0.91
  -9   5   0   12.56    0.91
  -9   5   0   13.26    0.74
  -9   5   0   14.04    0.95
  -9   5   0   13.50    0.88
 -11  -5   0    2.80    0.65
 -11  -5   0    3.05    0.67
 -11   5   0    3.59    0.71
 -11   5   0    3.61    0.66
 -11   5   0    3.21    0.43
 -13  -5   0   21.91    1.33
 -13  -5   0   17.50    1.39
 -13   5   0   19.76    1.31
 -15  -5   0   16.59    1.50
 -15  -5   0   16.26    1.21
 -15   5   0   17.51    1.30
 -17  -5   0    4.95    1.09
 -17  -5   0    6.63    1.03
 -17   5   0    8.49    1.22
   0  -6   0   55.68    1.64
   0  -6   0   58.38    1.65
   0   6   0   56.93    1.72
   0   6   0   55.61    1.82
  -2  -6   0    3.92    0.28
   2  -6   0    4.29    0.34
  -2  -6   0    4.30    0.33
   2   6   0    3.87    0.33
  -2   6   0    4.11    0.40
  -2   6   0    3.95    0.47
  -4  -6   0    3.27    0.52
  -4  -6   0    2.77    0.30
  -4  -6   0    3.40    0.41
   4   6   0    3.34    0.26
  -4   6   0    3.67    0.52
  -4   6   0    3.28    0.33
  -4   6   0    2.90    0.37
  -4   6   0    3.75    0.43
  -6  -6   0    6.46    0.60
  -6  -6   0    7.57    0.50
  -6  -6   0    6.14    0.62
  -6   6   0    7.14    0.57
   6   6   0    7.18    0.31
  -6   6   0    7.50    0.57
  -6   6   0    7.42    0.65
  -6   6   0    6.54    0.53
  -8  -6   0   15.50    0.84
  -8  -6   0   16.19    1.01
  -8  -6   0   15.57    0.96
  -8   6   0   15.65    1.00
  -8   6   0   15.64    0.90
  -8   6   0   16.26    0.95
  -8   6   0   15.88    0.84
 -10  -6   0   18.77    1.14
 -10  -6   0   16.09    1.15
 -10   6   0   17.03    1.13
 -10   6   0   17.55    0.90
 -12  -6   0    0.52    0.42
 -12  -6   0   -0.50    0.40
 -12   6   0   -0.20    0.17
 -12   6   0   -0.28    0.33
 -14  -6   0    1.24    0.65
 -14  -6   0    1.64    0.59
 -14   6   0    0.12    0.41
 -16  -6   0   -0.55    0.58
 -16  -6   0    0.33    0.41
 -16   6   0    0.04    0.34
  -1  -7   0  126.82    3.47
   1  -7   0  128.96    3.53
  -1  -7   0  129.02    3.47
   1   7   0  126.80    3.46
  -1   7   0  131.88    3.63
   1   7   0  130.66    3.57
  -3  -7   0   18.29    0.66
  -3  -7   0   16.61    0.74
  -3  -7   0   16.50    0.85
   3  -7   0   16.92    0.75
  -3   7   0   16.55    0.80
  -3   7   0   17.36    0.88
   3   7   0   17.29    0.69
  -5  -7   0   12.04    0.78
  -5  -7   0   12.85    0.73
  -5  -7   0   12.54    0.60
  -5   7   0   12.70    0.71
  -5   7   0   12.81    0.82
  -5   7   0   12.30    0.70
  -5   7   0   12.04    0.60
   5   7   0   12.87    0.53
  -7  -7   0   57.80    2.08
  -7  -7   0   57.90    1.87
  -7  -7   0   57.95    2.05
  -7   7   0   58.33    1.90
  -7   7   0   54.56    1.93
  -7   7   0   56.05    2.13
  -9  -7   0   20.32    1.21
  -9  -7   0   19.53    1.15
  -9   7   0   20.37    1.20
  -9   7   0   21.17    1.09
  -9   7   0   18.27    0.98
 -11  -7   0    2.76    0.65
 -11  -7   0    2.10    0.57
 -11   7   0    2.66    0.55
 -11   7   0    2.06    0.54
 -11   7   0    2.85    0.50
 -13  -7   0    3.30    0.82
 -13  -7   0    3.56    0.78
 -13   7   0    3.82    0.77
 -13   7   0    3.36    0.54
 -15  -7   0   24.97    1.77
 -15  -7   0   24.41    1.53
 -15   7   0   25.50    1.59
 -17  -7   0    1.29    0.80
 -17  -7   0    3.73    0.78
 -17   7   0    3.73    0.75
   0  -8   0   96.75    2.74
   0  -8   0   97.22    2.74
   0   8   0   99.15    2.86
  -2  -8   0  109.10    3.12
   2  -8   0  109.18    3.18
  -2  -8   0  112.87    3.09
   2   8   0  114.70    3.14
  -2   8   0  111.45    3.28
   2   8   0  116.27    3.19
  -2   8   0  114.45    3.42
  -4  -8   0  112.12    3.24
  -4  -8   0  114.31    3.11
  -4  -8   0  113.08    3.43
  -4   8   0  112.18    3.33
  -4   8   0  107.31    3.43
   4   8   0  113.75    3.13
  -6  -8   0   52.07    1.85
  -6  -8   0   52.58    1.67
  -6  -8   0   52.04    1.95
  -6   8   0   48.87    1.96
  -6   8   0   52.41    1.66
   6   8   0   50.40    1.53
  -6   8   0   50.94    1.83
  -8  -8   0   33.99    1.51
  -8  -8   0   30.66    1.48
  -8   8   0   31.06    1.54
  -8   8   0   31.42    1.36
  -8   8   0   33.42    1.31
 -10  -8   0   23.43    1.37
 -10  -8   0   21.53    1.29
 -10   8   0   21.65    1.34
 -10   8   0   23.25    1.18
 -10   8   0   24.15    1.17
 -12  -8   0   11.00    1.00
 -12  -8   0   10.72    1.13
 -12   8   0    9.64    0.80
 -12   8   0   10.05    1.00
 -14  -8   0    9.33    1.27
 -14   8   0   12.80    1.11
 -16  -8   0   13.06    1.11
 -16  -8   0    8.44    1.31
 -16   8   0   12.04    1.08
  -1  -9   0   86.80    2.45
  -1  -9   0   87.15    2.49
   1  -9   0   87.34    2.56
  -1   9   0   84.85    2.64
   1   9   0   87.31    2.45
   1   9   0   87.41    2.60
  -3  -9   0   47.93    1.79
  -3  -9   0   46.69    1.54
   3  -9   0   44.42    1.58
  -3  -9   0   47.39    1.47
  -3   9   0   48.88    1.71
  -5  -9   0   44.20    1.60
  -5  -9   0   44.92    1.44
  -5  -9   0   42.94    1.72
  -5   9   0   42.19    1.64
   5   9   0   44.04    1.41
  -5   9   0   42.22    1.76
  -7  -9   0   16.70    1.05
  -7  -9   0   16.77    0.99
  -7  -9   0   17.84    0.84
  -7   9   0   17.25    0.82
  -7   9   0   15.22    0.93
  -7   9   0   14.45    1.04
  -9  -9   0    9.79    0.88
  -9  -9   0    9.65    0.72
  -9  -9   0   10.20    0.94
  -9   9   0    8.45    0.75
  -9   9   0    9.54    0.91
 -11  -9   0   26.25    1.47
 -11  -9   0   26.33    1.54
 -11   9   0   24.49    1.30
 -11   9   0   26.07    1.54
 -13  -9   0   10.26    1.00
 -13  -9   0    9.28    1.20
 -13   9   0    9.75    1.00
 -13   9   0    9.42    0.80
 -15  -9   0    1.24    0.39
 -15  -9   0    0.69    0.65
 -15   9   0    1.18    0.48
   0 -10   0   15.72    0.72
   0  10   0   15.76    0.83
  -2 -10   0    9.06    0.51
  -2 -10   0    9.09    0.53
   2  10   0    9.85    0.63
  -2  10   0    9.30    0.67
  -4 -10   0    0.60    0.36
  -4 -10   0    0.64    0.22
  -4 -10   0    0.10    0.24
   4  10   0    0.80    0.42
  -4  10   0    0.40    0.28
  -4  10   0    0.67    0.38
   4  10   0    0.46    0.20
  -6 -10   0   -0.15    0.19
  -6 -10   0    0.10    0.29
  -6 -10   0   -0.02    0.30
  -6  10   0   -0.05    0.24
   6  10   0    0.15    0.15
   6  10   0    0.33    0.31
  -6  10   0   -0.44    0.26
  -8 -10   0    1.29    0.46
  -8 -10   0    3.59    0.63
  -8 -10   0    2.42    0.43
  -8  10   0    2.23    0.48
  -8  10   0    2.14    0.60
 -10 -10   0   -0.10    0.43
 -10 -10   0    0.23    0.39
 -10 -10   0   -0.29    0.26
 -10  10   0   -0.18    0.37
 -10  10   0   -0.14    0.28
 -12 -10   0    0.04    0.51
 -12 -10   0    0.40    0.40
 -12  10   0   -0.12    0.37
 -12  10   0    0.07    0.31
 -14 -10   0    1.80    0.59
 -14 -10   0    0.99    0.69
 -16 -10   0    0.65    0.33
 -16 -10   0    0.01    0.64
 -16  10   0    0.85    0.40
  -1 -11   0    7.35    0.50
  -1  11   0    8.87    0.77
   1  11   0    7.66    0.62
   1  11   0    9.17    0.78
  -1  11   0    7.99    0.65
  -3 -11   0   13.26    0.71
  -3 -11   0   13.15    0.92
  -3 -11   0   13.60    0.65
  -3  11   0   12.71    0.94
   3  11   0   14.22    0.75
   3  11   0   13.21    0.94
  -3  11   0   13.23    0.84
  -5 -11   0    6.29    0.62
  -5 -11   0    7.54    0.54
  -5 -11   0    8.93    0.79
   5  11   0    7.17    0.52
  -5  11   0    7.70    0.89
   5  11   0    5.47    0.74
  -5  11   0    6.29    0.71
  -7 -11   0    9.52    0.65
  -7 -11   0   10.18    0.90
  -7 -11   0    9.40    0.80
  -7  11   0    9.02    0.79
   7  11   0    9.22    0.88
  -7  11   0   10.25    0.93
  -9 -11   0   21.87    1.07
  -9 -11   0   20.12    1.28
  -9 -11   0   20.17    1.26
  -9  11   0   20.06    1.19
  -9  11   0   19.08    1.33
 -11 -11   0    8.42    0.80
 -11 -11   0   11.59    1.00
 -11 -11   0   10.64    1.18
 -11  11   0    8.82    1.16
 -11  11   0    8.57    0.93
 -13 -11   0    1.85    0.74
 -13 -11   0    1.96    0.59
 -13  11   0    1.93    0.60
 -13  11   0    2.03    0.53
 -15 -11   0    1.87    0.78
 -15  11   0    1.47    0.51
   0  12   0    9.50    0.85
  -2 -12   0   36.77    1.34
   2  12   0   40.87    1.52
  -2  12   0   40.71    1.61
  -2  12   0   39.89    1.78
   2  12   0   38.52    1.75
  -4 -12   0   44.53    1.80
  -4 -12   0   46.48    1.93
  -4 -12   0   43.39    1.51
   4  12   0   46.89    1.95
   4  12   0   45.96    1.62
  -4  12   0   45.43    1.97
  -6 -12   0   15.60    1.09
  -6 -12   0   15.80    0.95
  -6 -12   0   17.45    0.85
   6  12   0   16.19    1.13
  -6  12   0   16.77    1.05
  -6  12   0   17.23    1.17
  -8 -12   0   27.65    1.18
  -8 -12   0   27.81    1.52
  -8 -12   0   25.43    1.38
  -8  12   0   25.53    1.51
  -8  12   0   29.45    1.45
 -10 -12   0   29.67    1.37
 -10 -12   0   28.41    1.61
 -10 -12   0   30.83    1.62
 -10  12   0   28.58    1.68
 -10  12   0   31.49    1.56
 -12 -12   0   13.31    1.13
 -12 -12   0   13.13    0.97
 -12 -12   0   12.60    1.21
 -12  12   0   13.41    1.16
 -12  12   0   11.14    0.97
 -14 -12   0    8.13    0.85
 -14 -12   0    5.69    1.09
 -14  12   0    5.91    0.83
 -14  12   0    5.59    0.99
   1  13   0    9.06    0.88
  -1  13   0   10.36    0.93
  -3 -13   0   27.89    1.11
  -3 -13   0   29.43    1.51
  -3  13   0   29.12    1.56
   3  13   0   29.59    1.54
  -5 -13   0   28.48    1.53
  -5 -13   0   27.66    1.13
  -5  13   0   28.17    1.55
   5  13   0   28.43    1.55
   5  13   0   31.37    1.23
  -7 -13   0   11.83    1.05
  -7 -13   0   13.10    0.78
  -7  13   0   13.12    0.98
   7  13   0   11.23    1.05
  -7  13   0   14.20    1.12
  -9 -13   0   11.52    1.06
  -9 -13   0   12.57    1.04
  -9 -13   0   13.00    0.83
  -9  13   0   13.93    1.05
  -9  13   0   11.65    1.09
 -11 -13   0   13.63    0.95
 -11 -13   0   14.56    1.17
 -11 -13   0   14.60    1.21
 -11  13   0   15.34    1.12
 -11  13   0   13.29    1.18
 -13 -13   0    4.75    0.95
 -13 -13   0    6.46    0.84
 -13 -13   0    7.15    1.09
 -13  13   0    6.74    1.17
 -13  13   0    5.92    0.85
   0  14   0    2.20    0.66
  -2  14   0    1.45    0.56
   2  14   0    0.99    0.46
  -4 -14   0    5.45    0.49
  -4 -14   0    4.30    0.75
  -4  14   0    6.20    0.88
   4  14   0    4.92    0.79
  -6 -14   0    0.37    0.36
  -6 -14   0    1.01    0.30
  -6  14   0    0.53    0.37
  -6  14   0    0.76    0.47
   6  14   0    1.38    0.54
  -8 -14   0    1.37    0.38
  -8 -14   0    1.39    0.54
  -8  14   0    2.53    0.67
  -8  14   0    2.49    0.59
 -10 -14   0    0.70    0.35
 -10 -14   0    0.49    0.40
 -10  14   0    0.06    0.32
 -10  14   0    0.45    0.43
 -12 -14   0   -0.08    0.29
 -12 -14   0    0.44    0.28
 -12  14   0    0.36    0.36
 -12  14   0    0.50    0.37
  -1  15   0    2.48    0.69
   1  15   0    3.00    0.73
  -3 -15   0    8.33    0.90
   3  15   0    8.10    1.13
  -3  15   0    8.67    1.13
  -5 -15   0   14.66    0.78
  -5 -15   0   14.51    1.17
  -5  15   0   15.12    1.22
   5  15   0   15.60    1.23
  -7 -15   0    4.82    0.84
  -7 -15   0    2.47    0.45
  -7  15   0    2.81    0.65
  -7  15   0    2.91    0.71
   7  15   0    2.34    0.70
  -9 -15   0    0.39    0.30
  -9  15   0   -0.28    0.36
  -9  15   0   -0.25    0.33
 -11 -15   0    1.71    0.46
 -11 -15   0    3.81    0.75
 -11  15   0    2.93    0.78
 -11  15   0    1.63    0.56
   0  16   0   14.42    1.23
  -2 -16   0   19.32    1.35
   2  16   0   20.42    1.42
  -2  16   0   20.84    1.45
  -4 -16   0   18.82    0.92
  -4 -16   0   23.41    1.44
   4  16   0   21.09    1.45
  -4  16   0   20.22    1.43
  -6 -16   0   13.84    1.13
   6  16   0   12.74    1.20
  -6  16   0   12.76    1.14
  -8 -16   0    7.25    0.63
  -8 -16   0    9.69    0.96
  -8  16   0    8.29    1.09
   8  16   0    8.77    1.25
  -8  16   0    8.15    1.16
 -10 -16   0    5.67    0.70
 -10 -16   0    7.91    0.84
 -10  16   0    5.02    0.79
 -10  16   0    5.87    0.94
   1  17   0   19.37    1.42
  -1  17   0   14.65    1.28
  -3 -17   0    9.86    1.00
  -3  17   0   11.48    1.43
   3  17   0   10.81    1.41
  -5 -17   0   12.87    1.10
  -5  17   0   12.64    1.20
   5  17   0   11.46    1.18
  -7 -17   0    8.14    1.18
  -7  17   0    6.64    0.98
   7  17   0    7.49    1.23
  -7  17   0    8.36    1.19
  -9 -17   0    5.20    0.92
  -9  17   0    4.53    0.92
  -9  17   0    3.64    0.76
   0  18   0    4.80    1.03
  -2 -18   0    2.45    0.66
  -2  18   0    2.19    0.76
   2  18   0    1.52    0.60
  -4 -18   0    3.16    0.77
  -4  18   0    1.08    0.56
   4  18   0    2.06    0.74
  -6 -18   0    1.07    0.45
  -6  18   0    0.77    0.48
   6  18   0   -0.26    0.36
  -8 -18   0    1.02    0.36
   8  18   0   -0.56    0.48
  -8  18   0    0.62    0.35
  -8  18   0   -0.30    0.34
  -1 -19   0    0.48    0.36
  -1  19   0    0.36    0.57
   1  19   0    0.19    0.48
   3  19   0    2.53    0.75
  -3  19   0    2.45    0.74
  -5 -19   0    3.05    0.60
   5  19   0    2.89    0.79
  -5  19   0    2.99    0.94
   0  20   0    8.44    1.40
 -18   0   1    0.42    0.33
 -16   0   1    0.44    0.39
 -14   0   1   -0.29    0.31
 -12   0   1    0.01    0.35
 -10   0   1    0.09    0.12
 -10   0   1    0.00    0.25
 -10   0   1   -0.12    0.37
 -10   0   1    0.05    0.28
  -8   0   1    0.04    0.27
  -8   0   1   -0.14    0.23
  -8   0   1    0.06    0.12
  -8   0   1   -0.35    0.17
  -6   0   1    1.13    0.25
  -6   0   1   -0.02    0.18
  -6   0   1    0.15    0.24
  -6   0   1    0.00    0.11
  -4   0   1    0.22    0.18
  -4   0   1    0.08    0.12
  -4   0   1   -0.03    0.17
  -4   0   1    0.07    0.15
   2   0  -1   -0.37    0.08
  -2   0   1   -0.32    0.09
  -2   0   1   -0.28    0.08
  -2   0   1   -0.40    0.07
  -2   0   1   -0.41    0.06
   0   0   1   -0.07    0.04
   0   0  -1   -0.02    0.04
   0   0  -1   -0.01    0.05
   0   0  -1   -0.04    0.05
  -2   0  -1   -0.29    0.09
  -2   0  -1   -0.41    0.06
  -2   0  -1   -0.36    0.12
  -2   0  -1   -0.23    0.14
  -4   0  -1   -0.03    0.05
  -4   0  -1   -0.08    0.09
  -4   0  -1   -0.12    0.20
  -4   0  -1   -0.08    0.21
  -6   0  -1    0.14    0.23
  -6   0  -1   -0.02    0.07
  -6   0  -1   -0.12    0.13
  -6   0  -1    0.00    0.23
  -8   0  -1    0.01    0.08
  -8   0  -1   -0.02    0.30
  -8   0  -1    0.08    0.24
  -8   0  -1    0.24    0.22
 -10   0  -1   -0.39    0.29
 -10   0  -1    0.07    0.38
 -10   0  -1   -0.04    0.26
 -12   0  -1    0.54    0.39
 -14   0  -1    0.52    0.42
 -18   0  -1    0.44    0.39
 -19  -1   1    4.86    0.89
 -19   1   1    4.67    0.88
 -17  -1   1   15.56    1.23
 -17   1   1   13.62    1.17
 -15  -1   1    1.58    0.54
 -15   1   1    2.41    0.61
 -13  -1   1    0.24    0.36
 -13   1   1    0.54    0.39
 -11  -1   1   46.79    1.97
 -11  -1   1   48.00    1.89
 -11  -1   1   48.12    1.90
 -11   1   1   47.61    1.90
 -11   1   1   49.53    1.94
 -11   1   1   49.52    1.98
  -9  -1   1  136.71    4.01
  -9  -1   1  133.53    3.93
  -9  -1   1  127.78    3.91
  -9   1   1  135.08    3.97
  -9   1   1  128.05    3.60
  -9   1   1  133.44    3.94
  -9   1   1  135.60    3.98
  -7  -1   1   32.53    1.28
  -7  -1   1   31.95    0.95
  -7  -1   1   31.50    1.21
  -7  -1   1   31.30    1.20
  -7   1   1   31.93    1.03
  -7   1   1   32.24    1.25
  -7   1   1   32.79    1.23
  -7   1   1   32.00    1.24
  -5  -1   1    0.22    0.20
  -5  -1   1    0.75    0.13
  -5  -1   1    0.29    0.21
  -5  -1   1    0.10    0.15
  -5   1   1    0.34    0.21
  -5   1   1    0.21    0.22
  -5   1   1    0.11    0.13
  -5   1   1    0.50    0.16
  -3  -1   1   13.94    0.45
  -3  -1   1   13.78    0.52
  -3  -1   1   14.04    0.52
  -3  -1   1   13.95    0.57
   3   1  -1   14.06    0.57
  -3   1   1   14.45    0.51
  -3   1   1   15.06    0.55
  -3   1   1   14.75    0.53
  -1  -1   1  303.02    8.34
   1  -1  -1  328.95    8.35
  -1  -1   1  340.81    8.30
   1   1  -1  317.26    8.41
   1   1  -1  358.81    8.30
  -1   1   1  338.18    8.35
  -1   1   1  328.29    8.38
   1   1  -1  300.46    8.35
  -1   1   1  325.86    8.49
  -1  -1  -1  387.12    9.87
  -1  -1  -1  393.65    9.74
  -1  -1  -1  369.05    9.73
  -1   1  -1  378.03    9.66
   1   1   1  390.43    9.70
  -1   1  -1  367.99    9.73
  -1   1  -1  366.02    9.69
  -3  -1  -1    6.42    0.39
  -3  -1  -1    6.53    0.42
  -3  -1  -1    5.94    0.43
  -3   1  -1    6.21    0.30
  -3   1  -1    6.20    0.42
  -3   1  -1    6.54    0.44
  -3   1  -1    6.33    0.40
  -5  -1  -1   52.10    1.72
  -5  -1  -1   55.04    1.71
  -5  -1  -1   52.27    1.73
  -5   1  -1   53.29    1.73
  -5   1  -1   53.18    1.72
  -5   1  -1   53.29    1.51
  -5   1  -1   53.47    1.73
  -7  -1  -1  154.86    4.51
  -7  -1  -1  159.68    4.49
  -7  -1  -1  158.95    4.53
  -7   1  -1  159.87    4.52
  -7   1  -1  163.07    4.53
  -7   1  -1  152.51    4.51
  -7   1  -1  157.54    4.18
  -9  -1  -1   10.54    0.88
  -9  -1  -1   12.81    0.84
  -9  -1  -1   12.58    0.85
  -9   1  -1   11.02    0.49
  -9   1  -1   11.56    0.80
  -9   1  -1   10.78    0.88
  -9   1  -1   10.39    0.81
 -11  -1  -1   -0.37    0.26
 -11  -1  -1    0.90    0.46
 -11   1  -1    0.12    0.31
 -11   1  -1    0.00    0.26
 -13  -1  -1   26.18    1.48
 -13   1  -1   25.22    1.47
 -15  -1  -1   24.24    1.54
 -17  -1  -1    0.50    0.44
 -17   1  -1    0.53    0.44
 -18  -2   1    5.97    0.93
 -18   2   1    7.10    1.03
 -16  -2   1   16.62    1.23
 -16   2   1   14.13    1.16
 -14  -2   1   26.00    1.44
 -14   2   1   26.13    1.47
 -12  -2   1   12.11    0.94
 -12   2   1   11.32    0.91
 -10  -2   1   47.08    1.76
 -10  -2   1   44.93    1.76
 -10  -2   1   45.46    1.85
 -10   2   1   45.79    1.81
 -10   2   1   46.70    1.49
 -10   2   1   45.48    1.80
 -10   2   1   43.88    1.77
  -8  -2   1  259.47    7.12
  -8  -2   1  254.97    7.07
  -8  -2   1  262.49    7.18
  -8   2   1  265.55    6.89
  -8   2   1  263.20    7.11
  -8   2   1  269.36    7.19
  -8   2   1  258.09    7.13
  -6  -2   1  104.35    3.07
  -6  -2   1  110.55    3.13
  -6  -2   1  107.45    3.17
  -6   2   1  111.94    3.12
  -6   2   1  112.07    3.00
  -6   2   1  107.11    3.15
  -6   2   1  110.07    3.18
  -4  -2   1   10.31    0.51
  -4  -2   1   10.55    0.56
  -4  -2   1    9.25    0.45
  -4  -2   1   10.12    0.36
  -4   2   1    9.85    0.54
  -4   2   1   10.46    0.48
  -4   2   1   10.84    0.54
   4   2  -1   10.18    0.54
  -2  -2   1  196.89    5.22
  -2  -2   1  197.60    5.19
  -2  -2   1  202.69    5.14
  -2   2   1  202.35    5.20
  -2   2   1  200.93    5.12
   2   2  -1  197.64    5.22
  -2   2   1  193.32    5.22
   2   2  -1  197.02    5.19
  -2   2   1  202.83    5.22
   2   2  -1  207.01    5.14
   0  -2   1   44.57    1.22
   0  -2  -1   46.33    1.22
   0  -2  -1   46.53    1.29
   0   2  -1   46.27    1.28
   0   2   1   45.65    1.26
   0   2   1   45.64    1.30
  -2  -2  -1  365.51    9.67
  -2  -2  -1  389.85    9.72
  -2  -2  -1  378.00    9.66
   2   2   1  378.13    9.60
  -2   2  -1  367.96    9.67
  -2   2  -1  383.40    9.72
  -2   2  -1  381.63    9.68
  -2   2  -1  369.15    9.63
  -4  -2  -1  875.06   22.50
  -4  -2  -1  878.38   22.80
  -4  -2  -1  901.05   22.54
  -4   2  -1  873.10   22.39
  -4   2  -1  884.40   22.79
  -4   2  -1  867.41   22.51
  -4   2  -1  899.57   22.85
  -6  -2  -1   22.30    1.03
  -6  -2  -1   22.53    0.97
  -6  -2  -1   23.12    1.02
  -6   2  -1   24.22    1.02
  -6   2  -1   21.51    1.00
  -6   2  -1   23.26    1.03
  -6   2  -1   23.17    0.81
  -8  -2  -1    1.12    0.38
  -8  -2  -1    1.40    0.42
  -8  -2  -1    1.19    0.34
  -8   2  -1    1.35    0.21
  -8   2  -1    0.90    0.37
  -8   2  -1    1.35    0.34
  -8   2  -1    1.21    0.40
 -10  -2  -1   84.62    2.78
 -10  -2  -1   79.64    2.80
 -10  -2  -1   80.99    2.86
 -10   2  -1   82.82    2.85
 -10   2  -1   80.56    2.81
 -10   2  -1   81.06    2.37
 -10   2  -1   85.42    2.84
 -12  -2  -1   47.51    2.04
 -12   2  -1   46.72    2.02
 -12   2  -1   47.22    2.02
 -14  -2  -1   15.92    1.19
 -14   2  -1   13.73    1.14
 -16  -2  -1    9.28    1.23
 -16   2  -1    7.88    1.11
 -18  -2  -1    6.73    1.08
 -18   2  -1    7.42    1.15
 -17  -3   1    1.44    0.57
 -17   3   1    2.51    0.71
 -15  -3   1   11.41    1.02
 -15   3   1   11.27    1.04
 -13  -3   1   32.16    1.60
 -13   3   1   32.57    1.66
 -13   3   1   33.42    1.63
 -11  -3   1   24.35    1.27
 -11   3   1   24.84    1.33
 -11   3   1   23.86    1.29
 -11   3   1   21.66    1.24
 -11   3   1   25.02    1.00
  -9  -3   1   11.85    0.76
  -9  -3   1   12.99    0.83
  -9  -3   1   12.60    0.89
  -9   3   1   12.40    0.65
  -9   3   1   13.02    0.84
  -9   3   1   13.23    0.88
  -9   3   1   12.64    0.85
  -7  -3   1    9.91    0.70
  -7  -3   1   11.19    0.69
  -7  -3   1   11.52    0.62
  -7   3   1   10.87    0.70
  -7   3   1   10.27    0.68
  -7   3   1   10.79    0.70
  -7   3   1   10.92    0.58
  -5  -3   1   72.36    2.12
  -5  -3   1   71.56    1.87
  -5  -3   1   68.49    2.01
  -5  -3   1   70.08    2.14
  -5   3   1   65.83    2.13
  -5   3   1   71.55    2.04
  -5   3   1   70.19    2.04
  -5   3   1   68.25    2.13
  -3  -3   1  375.64    9.95
  -3  -3   1  391.20   10.10
  -3  -3   1  399.92    9.97
  -3  -3   1  386.05   10.11
   3   3  -1  399.92    9.97
  -3   3   1  408.86    9.99
   3   3  -1  388.06   10.09
   3   3  -1  385.37   10.11
  -3   3   1  393.07   10.13
  -3   3   1  387.32   10.13
  -3   3   1  393.15   10.08
   1  -3  -1  266.72    6.49
   1   3  -1  241.21    6.46
  -1   3   1  241.91    6.49
   1   3  -1  254.52    6.43
  -1   3   1  244.13    6.46
  -1  -3  -1    0.18    0.11
   1  -3   1    0.20    0.12
  -1  -3  -1    0.15    0.14
  -1  -3  -1    0.21    0.12
  -1   3  -1    0.38    0.13
  -1   3  -1    0.17    0.12
   1   3   1    0.13    0.14
  -1   3  -1    0.34    0.18
   1   3   1    0.32    0.10
  -3  -3  -1   21.86    0.83
  -3  -3  -1   21.00    0.78
  -3  -3  -1   22.02    0.87
  -3   3  -1   21.52    0.82
  -3   3  -1   21.03    0.77
  -3   3  -1   22.47    0.88
  -5  -3  -1  154.00    4.28
  -5  -3  -1  153.71    4.20
  -5  -3  -1  150.02    4.24
  -5   3  -1  148.07    4.09
  -5   3  -1  152.11    4.21
  -5   3  -1  151.42    4.29
  -5   3  -1  154.94    4.26
  -7  -3  -1   75.50    2.36
  -7  -3  -1   75.53    2.44
  -7  -3  -1   72.82    2.42
  -7   3  -1   75.21    2.40
  -7   3  -1   73.34    2.17
  -7   3  -1   72.05    2.43
  -9  -3  -1   44.28    1.72
  -9  -3  -1   44.57    1.78
  -9  -3  -1   44.24    1.83
  -9   3  -1   43.49    1.78
  -9   3  -1   42.86    1.44
  -9   3  -1   44.22    1.78
  -9   3  -1   45.76    1.79
 -11  -3  -1   13.27    0.99
 -11  -3  -1   12.41    1.07
 -11   3  -1   10.73    0.93
 -11   3  -1   12.17    0.96
 -13  -3  -1    3.96    0.76
 -13   3  -1    2.16    0.59
 -15  -3  -1    6.06    0.93
 -15   3  -1    7.67    1.15
 -17  -3  -1   10.13    1.05
 -18  -4   1    0.53    0.33
 -18   4   1    0.75    0.37
 -16  -4   1    0.89    0.46
 -16   4   1   -0.34    0.31
 -14  -4   1    0.46    0.41
 -14   4   1    0.47    0.47
 -12  -4   1    1.19    0.55
 -12  -4   1    1.07    0.49
 -12   4   1    1.77    0.33
 -12   4   1    0.79    0.38
 -12   4   1    2.36    0.58
 -10  -4   1    1.04    0.44
 -10  -4   1    1.00    0.40
 -10   4   1    1.21    0.36
 -10   4   1    0.85    0.39
 -10   4   1    1.33    0.44
 -10   4   1    1.21    0.31
  -8  -4   1   10.75    0.81
  -8  -4   1   11.09    0.68
  -8  -4   1   12.39    0.78
  -8   4   1    8.94    0.68
  -8   4   1   11.70    0.79
  -8   4   1   12.21    0.79
  -8   4   1   11.37    0.63
  -6  -4   1    4.71    0.54
  -6  -4   1    5.27    0.49
  -6  -4   1    4.38    0.39
  -6   4   1    4.40    0.46
  -6   4   1    4.94    0.44
  -6   4   1    5.15    0.51
  -6   4   1    5.40    0.50
  -4  -4   1   41.29    1.24
  -4  -4   1   42.54    1.22
  -4  -4   1   42.56    1.41
  -4  -4   1   43.01    1.40
  -4   4   1   42.39    1.37
  -4   4   1   43.10    1.28
  -4   4   1   42.57    1.42
   4   4  -1   42.64    1.40
   4   4  -1   41.18    1.40
  -4   4   1   42.31    1.44
   4   4  -1   42.29    1.21
  -2  -4   1    0.00    0.15
   2   4  -1    0.10    0.15
  -2   4   1   -0.02    0.12
   2   4  -1    0.17    0.14
  -2   4   1    0.12    0.17
  -2   4   1    0.08    0.18
   2   4  -1   -0.03    0.04
   0  -4   1   -0.08    0.10
   0  -4  -1    0.17    0.14
   0   4   1    0.12    0.20
   0   4  -1   -0.08    0.13
   0   4  -1    0.02    0.13
   0   4   1    0.07    0.15
  -2  -4  -1    5.14    0.36
  -2  -4  -1    4.99    0.34
  -2  -4  -1    4.76    0.42
   2  -4   1    4.70    0.45
  -2   4  -1    5.18    0.38
   2   4   1    4.75    0.30
  -2   4  -1    4.89    0.43
   2   4   1    5.36    0.43
  -2   4  -1    4.80    0.37
  -4  -4  -1    3.73    0.42
  -4  -4  -1    4.01    0.42
  -4  -4  -1    4.61    0.37
  -4   4  -1    4.15    0.38
  -4   4  -1    3.91    0.34
  -6  -4  -1    0.31    0.27
  -6  -4  -1    0.30    0.20
  -6  -4  -1    0.51    0.29
  -6   4  -1    0.41    0.22
  -6   4  -1    0.12    0.25
  -6   4  -1    0.30    0.25
  -6   4  -1    0.32    0.18
  -8  -4  -1   18.37    1.04
  -8  -4  -1   19.39    1.09
  -8  -4  -1   19.59    0.98
  -8   4  -1   18.76    1.05
  -8   4  -1   19.13    1.06
  -8   4  -1   18.26    0.82
  -8   4  -1   18.68    1.02
 -10  -4  -1    0.11    0.35
 -10  -4  -1    0.29    0.44
 -10   4  -1   -0.11    0.13
 -10   4  -1    0.16    0.25
 -10   4  -1   -0.16    0.30
 -10   4  -1    0.45    0.41
 -12  -4  -1    3.25    0.68
 -12  -4  -1    3.58    0.76
 -12   4  -1    3.02    0.71
 -14  -4  -1    1.82    0.63
 -14  -4  -1    1.34    0.66
 -14   4  -1    1.22    0.54
 -16  -4  -1    2.74    0.71
 -16  -4  -1    0.50    0.66
 -16   4  -1    1.08    0.51
 -17  -5   1    3.43    0.94
 -17  -5   1    4.61    0.85
 -17   5   1    5.27    0.87
 -15  -5   1    5.50    1.02
 -15  -5   1    6.41    0.93
 -15   5   1    5.97    0.91
 -13  -5   1   10.69    1.11
 -13  -5   1    8.76    0.87
 -13   5   1    9.36    0.92
 -11  -5   1   17.58    1.10
 -11  -5   1   16.02    1.17
 -11   5   1   15.63    1.07
 -11   5   1   16.72    0.88
 -11   5   1   17.30    1.27
 -11   5   1   15.78    1.08
  -9  -5   1   10.60    0.88
  -9  -5   1    9.97    0.80
  -9   5   1    9.75    0.66
  -9   5   1   10.74    0.82
  -9   5   1   10.08    0.80
  -7  -5   1   54.38    1.86
  -7  -5   1   52.39    1.66
  -7  -5   1   51.38    1.82
  -7   5   1   49.72    1.70
  -7   5   1   52.47    1.72
  -7   5   1   51.10    1.85
  -7   5   1   49.40    1.84
  -5  -5   1  142.84    3.88
  -5  -5   1  144.31    4.08
  -5  -5   1  146.44    4.09
  -5  -5   1  145.52    3.82
  -5   5   1  151.02    4.13
  -5   5   1  143.47    3.91
   5   5  -1  148.34    4.10
   5   5  -1  144.25    3.82
  -5   5   1  145.16    4.03
  -5   5   1  140.81    4.13
  -3  -5   1    5.08    0.42
  -3  -5   1    5.58    0.41
   3   5  -1    5.20    0.40
   3   5  -1    4.54    0.41
  -3   5   1    4.84    0.44
  -3   5   1    4.82    0.40
   3   5  -1    5.31    0.32
  -3   5   1    4.29    0.41
   1  -5  -1    8.58    0.46
   1  -5  -1    8.97    0.45
  -1   5   1    8.25    0.53
   1   5  -1    8.98    0.44
  -1   5   1    8.76    0.49
   1   5  -1    8.81    0.45
   1  -5   1  162.61    4.34
  -1  -5  -1  166.01    4.37
  -1  -5  -1  163.70    4.31
   1   5   1  159.53    4.49
   1   5   1  167.80    4.37
  -1   5  -1  170.23    4.34
  -1   5  -1  162.96    4.42
  -1   5  -1  162.14    4.49
  -3  -5  -1    5.98    0.42
  -3  -5  -1    6.01    0.39
  -3  -5  -1    5.91    0.47
   3   5   1    5.88    0.32
  -3   5  -1    5.90    0.40
  -3   5  -1    5.59    0.41
  -5  -5  -1   46.15    1.66
  -5  -5  -1   46.06    1.61
  -5  -5  -1   47.68    1.54
  -5   5  -1   46.96    1.61
  -5   5  -1   46.26    1.56
  -5   5  -1   46.55    1.53
  -5   5  -1   45.74    1.69
  -7  -5  -1  140.01    4.11
  -7  -5  -1  135.36    4.12
  -7  -5  -1  141.93    4.00
  -7   5  -1  140.09    4.18
  -7   5  -1  138.75    4.02
  -7   5  -1  136.06    3.91
  -9  -5  -1    2.90    0.58
  -9  -5  -1    3.57    0.60
  -9   5  -1    3.17    0.40
  -9   5  -1    2.78    0.54
  -9   5  -1    3.82    0.58
  -9   5  -1    3.17    0.58
 -11  -5  -1    1.62    0.52
 -11  -5  -1    1.00    0.53
 -11   5  -1    1.66    0.32
 -11   5  -1    1.21    0.47
 -13  -5  -1   15.86    1.20
 -13  -5  -1   14.81    1.33
 -13   5  -1   16.89    1.23
 -15  -5  -1    7.02    1.13
 -15  -5  -1    7.98    1.11
 -15   5  -1    7.15    1.05
 -17  -5  -1    5.83    0.99
 -17  -5  -1    3.39    1.00
 -17   5  -1    5.52    0.95
 -18  -6   1    4.36    0.79
 -18  -6   1    3.87    1.00
 -18   6   1    3.81    0.76
 -16  -6   1   10.24    1.37
 -16  -6   1   12.92    1.12
 -16   6   1   13.23    1.13
 -14  -6   1   20.65    1.50
 -14  -6   1   21.09    1.33
 -14   6   1   18.62    1.30
 -12  -6   1   25.56    1.39
 -12  -6   1   23.27    1.46
 -12   6   1   24.22    1.14
 -12   6   1   24.28    1.40
 -10  -6   1   35.95    1.58
 -10  -6   1   35.38    1.65
 -10   6   1   34.26    1.39
 -10   6   1   34.32    1.60
 -10   6   1   35.79    1.52
  -8  -6   1   53.36    1.99
  -8  -6   1   51.65    1.95
  -8  -6   1   52.10    1.77
  -8   6   1   57.17    2.02
  -8   6   1   52.65    2.00
  -8   6   1   56.65    1.85
  -8   6   1   51.84    1.83
  -6  -6   1   67.09    1.88
  -6  -6   1   65.64    2.21
  -6  -6   1   68.29    2.20
  -6  -6   1   68.63    1.99
  -6   6   1   63.52    2.11
   6   6  -1   67.86    1.88
  -6   6   1   69.23    2.23
  -6   6   1   66.11    2.25
  -6   6   1   67.48    2.01
  -4  -6   1  130.76    3.68
  -4  -6   1  129.21    3.62
  -4   6   1  127.86    3.72
  -4   6   1  124.04    3.61
  -4   6   1  128.49    3.64
   4   6  -1  126.80    3.45
   4   6  -1  127.63    3.61
  -2  -6   1  205.39    5.43
   2  -6  -1  198.47    5.47
   2   6  -1  207.46    5.44
   2   6  -1  206.24    5.42
  -2   6   1  206.56    5.50
  -2   6   1  203.81    5.60
   0  -6   1  133.93    3.67
   0  -6  -1  140.81    3.77
   0   6  -1  138.11    3.81
   0   6   1  140.17    3.80
   0   6  -1  143.64    3.72
   0   6   1  136.88    3.92
  -2  -6  -1   59.42    1.93
  -2  -6  -1   60.60    1.76
   2  -6   1   59.33    1.79
  -2  -6  -1   61.09    1.77
  -2   6  -1   57.38    1.84
   2   6   1   59.48    1.75
  -2   6  -1   60.19    1.74
  -2   6  -1   61.26    1.96
  -4  -6  -1   21.19    1.00
  -4  -6  -1   22.41    0.86
  -4  -6  -1   21.87    0.91
   4   6   1   21.52    0.74
  -4   6  -1   21.31    0.90
  -4   6  -1   22.08    0.87
  -6  -6  -1  110.16    3.33
  -6  -6  -1  114.08    3.24
  -6  -6  -1  109.14    3.39
  -6   6  -1  108.10    3.23
  -6   6  -1  111.23    3.44
  -6   6  -1  110.31    3.33
  -6   6  -1  111.51    3.25
  -8  -6  -1  138.25    4.14
  -8  -6  -1  131.02    4.15
  -8   6  -1  138.56    3.94
  -8   6  -1  136.61    4.22
 -10  -6  -1   24.50    1.36
 -10  -6  -1   25.89    1.46
 -10   6  -1   25.71    1.11
 -10   6  -1   24.23    1.31
 -10   6  -1   24.52    1.38
 -12  -6  -1    6.93    0.98
 -12  -6  -1    5.19    0.83
 -12   6  -1    4.92    0.87
 -12   6  -1    5.07    0.58
 -14  -6  -1   18.47    1.53
 -14  -6  -1   19.75    1.36
 -14   6  -1   19.43    1.36
 -16  -6  -1   21.55    1.48
 -16  -6  -1   18.74    1.71
 -16   6  -1   22.25    1.49
 -17  -7   1    2.82    0.93
 -17  -7   1    4.28    0.88
 -17   7   1    5.40    0.95
 -15  -7   1    6.34    1.07
 -15  -7   1    8.74    0.94
 -15   7   1    8.95    0.94
 -13  -7   1   12.70    1.24
 -13  -7   1   12.45    1.06
 -13   7   1   14.40    1.12
 -13   7   1   14.54    0.90
 -11  -7   1   16.01    1.07
 -11  -7   1   14.26    1.16
 -11   7   1   15.47    0.93
 -11   7   1   15.89    1.04
 -11   7   1   17.00    1.13
  -9  -7   1   34.35    1.32
  -9  -7   1   31.26    1.52
  -9  -7   1   31.79    1.48
  -9   7   1   32.74    1.37
  -9   7   1   34.76    1.38
  -9   7   1   32.09    1.53
  -7  -7   1   29.26    1.06
  -7  -7   1   27.06    1.26
  -7  -7   1   28.19    0.91
  -7  -7   1   27.05    1.25
  -7   7   1   26.70    1.17
  -7   7   1   26.60    1.30
  -7   7   1   29.04    1.28
   7   7  -1   27.64    0.90
  -7   7   1   27.62    1.08
  -5  -7   1   25.17    0.86
  -5  -7   1   24.04    1.11
  -5  -7   1   26.15    1.07
   5   7  -1   25.62    1.07
   5   7  -1   26.19    0.89
  -5   7   1   25.39    1.08
  -5   7   1   25.50    1.16
  -5   7   1   25.65    1.09
  -3  -7   1  154.19    4.22
  -3  -7   1  155.70    4.35
   3   7  -1  148.72    4.20
   3   7  -1  152.57    4.34
  -3   7   1  150.32    4.37
  -3   7   1  160.19    4.31
   1  -7  -1   97.75    2.77
  -1  -7   1   94.45    2.61
   1  -7  -1   98.48    2.78
  -1  -7   1   95.84    2.61
  -1   7   1   99.60    2.83
   1   7  -1   99.29    2.79
   1   7  -1   95.71    2.70
  -1   7   1   97.22    2.94
  -1  -7  -1   21.36    0.82
   1  -7   1   21.26    0.79
  -1  -7  -1   21.84    0.75
  -1   7  -1   21.28    0.89
   1   7   1   22.32    0.85
  -1   7  -1   21.57    0.76
  -3  -7  -1   44.09    1.44
  -3  -7  -1   43.25    1.60
  -3  -7  -1   42.54    1.40
   3  -7   1   43.77    1.47
  -3   7  -1   42.12    1.49
  -3   7  -1   46.37    1.39
   3   7   1   44.77    1.37
  -5  -7  -1   44.70    1.49
  -5  -7  -1   41.73    1.67
  -5  -7  -1   43.72    1.57
   5   7   1   43.45    1.31
  -5   7  -1   44.21    1.55
  -5   7  -1   43.99    1.48
  -7  -7  -1   21.44    1.18
  -7  -7  -1   22.86    1.17
  -7   7  -1   23.01    1.23
  -7   7  -1   21.72    1.04
  -7   7  -1   22.47    1.03
  -9  -7  -1   30.90    1.51
  -9  -7  -1   31.52    1.54
  -9   7  -1   30.17    1.54
  -9   7  -1   32.63    1.33
  -9   7  -1   30.48    1.39
 -11  -7  -1   38.62    1.84
 -11  -7  -1   39.05    1.91
 -11   7  -1   39.24    1.57
 -11   7  -1   38.93    1.87
 -13  -7  -1   10.34    1.26
 -13  -7  -1    9.63    1.01
 -13   7  -1    9.88    1.01
 -15  -7  -1    3.71    0.81
 -15  -7  -1    3.29    0.90
 -15   7  -1    1.96    0.58
 -17  -7  -1    3.98    1.03
 -17  -7  -1    3.51    0.78
 -17   7  -1    4.19    0.85
 -16  -8   1    0.28    0.33
 -16  -8   1   -0.90    0.56
 -16   8   1    0.35    0.32
 -14  -8   1    0.12    0.55
 -14  -8   1    0.15    0.36
 -14   8   1    0.37    0.36
 -12  -8   1    0.08    0.50
 -12  -8   1    0.41    0.38
 -12   8   1    0.27    0.31
 -12   8   1    0.35    0.35
 -10  -8   1    0.27    0.34
 -10  -8   1   -0.13    0.37
 -10   8   1    0.06    0.30
 -10   8   1   -0.05    0.24
 -10   8   1   -0.22    0.33
  -8  -8   1    2.21    0.51
  -8  -8   1    1.94    0.47
  -8  -8   1    2.64    0.39
  -8   8   1    2.53    0.56
  -8   8   1    2.03    0.41
  -8   8   1    2.74    0.42
  -6  -8   1   16.91    0.97
  -6  -8   1   15.67    0.90
  -6  -8   1   17.19    0.72
   6   8  -1   17.84    0.69
  -6   8   1   16.43    0.91
  -6   8   1   17.28    1.02
  -4  -8   1    1.62    0.35
  -4  -8   1    2.11    0.35
   4   8  -1    1.83    0.29
  -4   8   1    1.51    0.33
  -4   8   1    2.09    0.45
   2  -8  -1   17.29    0.79
  -2  -8   1   17.27    0.74
   2   8  -1   17.69    0.74
   2   8  -1   18.53    0.79
  -2   8   1   17.25    0.92
  -2   8   1   17.84    0.84
   0  -8  -1    2.99    0.36
   0  -8   1    2.77    0.27
   0   8  -1    2.92    0.38
   0   8   1    2.82    0.36
   0   8  -1    2.76    0.27
  -2  -8  -1   61.64    1.86
   2  -8   1   62.81    1.92
  -2  -8  -1   62.35    1.89
  -2   8  -1   62.96    2.02
  -2   8  -1   62.34    1.82
  -4  -8  -1    0.88    0.34
  -4  -8  -1    0.87    0.24
   4  -8   1    1.06    0.25
  -4  -8  -1    0.74    0.26
   4   8   1    0.96    0.21
  -4   8  -1    0.71    0.26
  -4   8  -1    1.72    0.28
  -6  -8  -1    7.03    0.67
  -6  -8  -1    6.47    0.71
  -6   8  -1    6.24    0.74
   6   8   1    7.58    0.39
  -6   8  -1    7.06    0.55
  -6   8  -1    6.44    0.57
  -8  -8  -1    0.81    0.43
  -8  -8  -1    0.36    0.34
  -8   8  -1    0.35    0.35
  -8   8  -1    0.10    0.26
  -8   8  -1    0.03    0.26
 -10  -8  -1    2.93    0.62
 -10  -8  -1    5.10    0.81
 -10   8  -1    4.79    0.64
 -10   8  -1    5.91    0.88
 -10   8  -1    4.77    0.61
 -12  -8  -1   10.04    1.01
 -12  -8  -1   10.46    1.21
 -12   8  -1   11.70    0.83
 -12   8  -1   10.61    1.03
 -14  -8  -1    0.60    0.65
 -14   8  -1    0.09    0.35
 -16  -8  -1    3.21    0.74
 -16  -8  -1   -0.04    0.62
 -16   8  -1    0.82    0.53
 -17  -9   1    5.30    0.95
 -17  -9   1    3.99    1.01
 -17   9   1    3.38    0.82
 -15  -9   1    2.68    0.85
 -13  -9   1    4.19    0.87
 -13  -9   1    6.27    0.97
 -13   9   1    4.77    0.66
 -13   9   1    5.33    0.94
 -11  -9   1   16.24    1.29
 -11  -9   1   19.03    1.20
 -11  -9   1   17.38    1.00
 -11   9   1   16.32    1.05
 -11   9   1   16.79    1.23
  -9  -9   1    4.15    0.66
  -9  -9   1    4.34    0.53
  -9  -9   1    4.77    0.76
  -9   9   1    4.61    0.75
  -9   9   1    4.71    0.63
  -7  -9   1    2.62    0.36
  -7  -9   1    2.87    0.54
  -7  -9   1    2.24    0.31
  -7  -9   1    3.82    0.66
  -7   9   1    2.34    0.54
   7   9  -1    2.23    0.28
   7   9  -1    3.31    0.63
  -7   9   1    1.95    0.44
  -5  -9   1   34.71    1.49
  -5  -9   1   37.13    1.17
  -5  -9   1   36.30    1.40
  -5   9   1   34.50    1.43
  -5   9   1   35.23    1.54
   5   9  -1   36.76    1.24
  -3  -9   1   28.63    1.09
   3  -9  -1   29.19    1.23
   3   9  -1   28.18    1.08
   3   9  -1   28.12    1.08
  -3   9   1   28.30    1.31
  -3   9   1   28.97    1.21
  -1  -9   1   36.27    1.13
  -1  -9   1   34.86    1.17
   1  -9  -1   31.82    1.23
   1  -9  -1   34.94    1.26
   1   9  -1   35.11    1.30
   1   9  -1   36.33    1.19
  -1   9   1   35.70    1.34
  -1   9   1   34.46    1.45
   1   9  -1   35.24    1.44
  -1  -9  -1   15.91    0.73
   1  -9   1   15.74    0.69
  -1   9  -1   16.34    0.84
   1   9   1   17.46    0.80
  -1   9  -1   16.54    0.65
  -3  -9  -1   16.12    0.75
  -3  -9  -1   16.51    0.76
  -3  -9  -1   16.06    0.94
   3  -9   1   15.45    0.78
  -3   9  -1   16.86    0.87
  -3   9  -1   15.98    0.67
   3   9   1   17.92    0.76
  -5  -9  -1   59.49    2.01
  -5  -9  -1   60.00    2.20
  -5  -9  -1   59.18    1.92
  -5   9  -1   61.15    2.08
  -5   9  -1   58.80    1.85
  -5   9  -1   57.82    2.23
   5   9   1   60.10    1.80
  -7  -9  -1    8.08    0.79
  -7  -9  -1    8.16    0.78
  -7   9  -1    7.85    0.81
  -7   9  -1    9.50    0.63
  -7   9  -1    7.76    0.68
  -9  -9  -1    0.55    0.45
  -9  -9  -1    0.24    0.35
  -9   9  -1    0.68    0.31
  -9   9  -1   -0.11    0.23
  -9   9  -1    0.27    0.38
 -11  -9  -1   17.65    1.23
 -11   9  -1   16.34    1.25
 -11   9  -1   17.64    1.05
 -13  -9  -1   11.28    1.35
 -13  -9  -1   14.01    1.15
 -13   9  -1   10.75    1.10
 -13   9  -1   12.76    0.91
 -15  -9  -1    0.19    0.63
 -15  -9  -1    0.37    0.32
 -15   9  -1    0.09    0.30
 -16 -10   1    8.08    1.29
 -16 -10   1   11.45    1.01
 -16  10   1   11.37    1.07
 -14 -10   1    6.49    1.03
 -14 -10   1    6.21    1.02
 -14  10   1    6.69    1.06
 -14  10   1    6.41    0.80
 -12 -10   1   15.43    1.29
 -12 -10   1   15.66    1.01
 -12 -10   1   16.71    1.17
 -12  10   1   17.00    1.08
 -12  10   1   16.05    1.23
 -10 -10   1   34.01    1.70
 -10 -10   1   34.08    1.67
 -10 -10   1   34.14    1.40
 -10  10   1   32.10    1.55
 -10  10   1   33.76    1.75
  -8 -10   1   19.14    0.89
  -8 -10   1   18.48    1.14
  -8 -10   1   19.67    1.16
  -8  10   1   19.61    1.10
  -8  10   1   17.73    1.18
  -6 -10   1   40.07    1.68
  -6 -10   1   38.35    1.54
  -6  10   1   38.92    1.61
   6  10  -1   40.32    1.35
   6  10  -1   39.04    1.67
  -6  10   1   38.78    1.72
  -4 -10   1   36.44    1.34
  -4 -10   1   36.03    1.52
   4  10  -1   34.51    1.32
  -4  10   1   34.48    1.55
  -2 -10   1   32.93    1.18
   2  10  -1   30.82    1.15
  -2  10   1   33.24    1.34
  -2  10   1   33.01    1.48
   2  10  -1   34.58    1.28
   0 -10   1  150.07    4.10
   0 -10  -1  148.78    4.19
   0  10  -1  149.87    4.28
   0  10  -1  141.41    4.03
   0  10   1  152.30    4.50
   0  10   1  155.76    4.29
  -2 -10  -1   92.38    2.69
  -2 -10  -1   92.68    2.76
   2  10   1   98.17    2.84
  -2  10  -1   92.87    3.10
  -2  10  -1   96.59    2.95
  -4 -10  -1   23.81    1.00
  -4 -10  -1   23.18    1.23
  -4 -10  -1   23.14    1.01
  -4  10  -1   23.21    1.12
  -4  10  -1   20.91    1.21
   4  10   1   24.59    0.96
   4  10   1   22.68    1.22
  -6 -10  -1   21.06    0.96
  -6 -10  -1   18.64    1.15
  -6 -10  -1   19.09    1.03
  -6  10  -1   19.94    1.06
  -6  10  -1   18.28    1.18
   6  10   1   18.14    1.15
  -8 -10  -1   27.43    1.39
  -8 -10  -1   26.66    1.43
  -8  10  -1   25.97    1.49
  -8  10  -1   25.78    1.29
 -10 -10  -1   35.57    1.77
 -10 -10  -1   35.02    1.76
 -10  10  -1   34.28    1.83
 -10  10  -1   34.53    1.58
 -12 -10  -1   22.22    1.43
 -12 -10  -1   21.98    1.52
 -12  10  -1   21.99    1.24
 -12  10  -1   22.90    1.53
 -14 -10  -1    6.25    0.95
 -14 -10  -1    5.79    1.13
 -14  10  -1    5.66    0.94
 -15 -11   1    9.67    0.90
 -15 -11   1    4.81    1.04
 -15  11   1    7.23    1.09
 -13 -11   1    9.90    1.25
 -13 -11   1   12.95    1.04
 -13 -11   1   10.38    0.89
 -13  11   1   11.08    1.08
 -13  11   1   11.71    0.94
 -11 -11   1    9.90    0.96
 -11 -11   1   10.80    0.79
 -11 -11   1   10.38    1.09
 -11  11   1    9.89    0.88
 -11  11   1   10.06    1.03
  -9 -11   1    6.29    0.94
  -9 -11   1    7.41    0.92
  -9 -11   1    7.01    0.61
  -9  11   1    6.01    0.78
  -9  11   1    8.16    1.09
  -7 -11   1   20.37    1.20
  -7 -11   1   22.31    1.16
   7  11  -1   20.02    1.22
  -7  11   1   19.67    1.25
  -7  11   1   20.59    1.16
  -5 -11   1   48.58    1.95
  -5  11   1   48.40    1.99
   5  11  -1   46.99    1.93
   5  11  -1   50.40    1.66
  -5  11   1   46.46    1.85
  -3 -11   1   20.61    0.92
  -3  11   1   21.19    1.19
   3  11  -1   21.51    1.17
   3  11  -1   19.93    0.90
   3  11  -1   21.05    0.96
  -1 -11   1   22.40    0.85
  -1 -11   1   21.33    0.86
   1  11  -1   21.30    1.02
  -1  11   1   21.42    1.05
   1  11  -1   20.69    0.84
   1  11  -1   22.52    1.19
  -1  11   1   20.38    1.18
  -1 -11  -1   49.19    1.70
  -1  11  -1   52.23    2.04
   1  11   1   50.66    2.03
   1  11   1   52.35    1.80
  -1  11  -1   51.71    1.84
  -3 -11  -1   56.85    1.86
  -3 -11  -1   56.05    1.82
  -3  11  -1   56.77    2.21
   3  11   1   56.97    2.19
  -5 -11  -1   28.31    1.16
  -5 -11  -1   26.23    1.40
  -5 -11  -1   27.64    1.21
  -5  11  -1   27.53    1.32
   5  11   1   28.78    1.45
   5  11   1   28.29    1.09
  -5  11  -1   26.54    1.45
  -7 -11  -1    6.07    0.84
  -7 -11  -1    5.55    0.57
  -7 -11  -1    5.85    0.73
  -7  11  -1    5.01    0.69
  -7  11  -1    6.40    0.93
  -9 -11  -1   20.69    1.36
  -9 -11  -1   21.71    1.14
  -9 -11  -1   22.09    1.33
  -9  11  -1   21.11    1.42
  -9  11  -1   23.02    1.25
 -11 -11  -1   18.10    1.34
 -11 -11  -1   17.09    1.29
 -11  11  -1   18.46    1.35
 -11  11  -1   18.08    1.16
 -13 -11  -1    3.38    0.84
 -13 -11  -1    2.81    0.68
 -13  11  -1    3.99    0.87
 -13  11  -1    2.74    0.55
 -15 -11  -1    3.93    0.78
 -15 -11  -1    4.65    1.03
 -15  11  -1    4.27    0.88
 -14 -12   1    0.17    0.57
 -14 -12   1    1.03    0.38
 -14 -12   1    0.34    0.37
 -14  12   1    0.99    0.47
 -14  12   1    0.98    0.41
 -12 -12   1    4.88    0.90
 -12 -12   1    4.15    0.61
 -12 -12   1    5.01    0.92
 -12  12   1    4.21    0.81
 -12  12   1    4.60    0.71
 -10 -12   1    1.35    0.37
 -10 -12   1    2.14    0.61
 -10 -12   1    1.24    0.54
 -10  12   1    1.82    0.54
 -10  12   1    1.72    0.50
  -8 -12   1    8.49    1.06
  -8 -12   1    7.20    0.57
  -8 -12   1    6.91    0.87
  -8  12   1    8.97    1.11
  -8  12   1    5.58    0.78
  -6 -12   1    1.80    0.50
  -6 -12   1    1.97    0.47
   6  12  -1    0.58    0.41
  -6  12   1    1.00    0.43
   6  12  -1    1.44    0.30
  -6  12   1    1.53    0.47
  -4 -12   1   22.68    1.01
  -4 -12   1   20.86    1.21
  -4  12   1   23.13    1.19
   4  12  -1   18.19    0.93
  -4  12   1   20.35    1.24
   4  12  -1   20.27    1.22
   2  12  -1    0.92    0.42
  -2  12   1    1.07    0.42
   2  12  -1    1.40    0.37
   0  12  -1    0.27    0.36
   0  12   1    0.29    0.34
  -2 -12  -1   -0.20    0.18
   2  12   1   -0.11    0.20
  -2  12  -1   -0.15    0.33
   2  12   1   -0.28    0.29
  -4 -12  -1   12.70    0.99
  -4 -12  -1   13.14    0.76
  -4  12  -1   12.28    1.00
   4  12   1   13.39    0.74
  -4  12  -1   13.24    0.91
   4  12   1   13.57    1.01
  -6 -12  -1   13.44    0.87
  -6 -12  -1   13.00    0.79
  -6 -12  -1   11.90    0.98
  -6  12  -1   12.00    0.91
   6  12   1   11.53    1.00
  -6  12  -1   12.10    1.04
  -8 -12  -1    0.93    0.46
  -8 -12  -1    0.46    0.32
  -8 -12  -1   -0.20    0.39
  -8  12  -1    1.01    0.48
  -8  12  -1    0.36    0.37
 -10 -12  -1    0.13    0.31
 -10 -12  -1   -0.03    0.40
 -10 -12  -1   -0.28    0.40
 -10  12  -1   -0.01    0.35
 -10  12  -1   -0.05    0.39
 -12 -12  -1    2.19    0.72
 -12 -12  -1    1.20    0.53
 -12  12  -1    1.42    0.56
 -12  12  -1    1.17    0.43
 -14 -12  -1   -1.07    0.47
 -14  12  -1    0.40    0.46
 -14  12  -1    0.38    0.38
 -13 -13   1   11.62    0.98
 -13 -13   1    7.05    1.12
 -13 -13   1    9.33    0.84
 -13  13   1   10.11    1.15
 -11 -13   1    1.65    0.59
 -11 -13   1    1.52    0.41
 -11 -13   1    1.39    0.49
 -11  13   1    1.97    0.56
 -11  13   1    2.41    0.64
  -9 -13   1    0.62    0.29
  -9 -13   1    0.81    0.46
  -9 -13   1    0.13    0.40
  -9  13   1    0.00    0.31
  -9  13   1    0.28    0.38
  -7 -13   1   12.18    0.94
  -7 -13   1   12.78    1.04
   7  13  -1   13.33    1.09
  -7  13   1   12.05    0.98
  -7  13   1   13.20    1.08
  -5 -13   1   14.10    1.03
   5  13  -1   12.33    1.01
  -5  13   1   11.28    0.98
   5  13  -1   14.67    0.81
   3  13  -1   11.26    0.95
  -3  13   1   10.12    0.93
  -1  13   1    5.57    0.83
   1  13  -1    5.24    0.81
  -1 -13  -1    7.87    0.59
   1  13   1    8.03    0.85
  -1  13  -1    8.58    0.87
  -3 -13  -1    9.70    0.65
  -3 -13  -1    9.96    0.89
   3  13   1   10.18    0.94
  -3  13  -1   10.74    0.96
  -5 -13  -1    0.56    0.39
  -5 -13  -1    0.76    0.31
  -5  13  -1    1.09    0.48
  -5  13  -1    0.25    0.33
   5  13   1    1.16    0.51
  -7 -13  -1    5.20    0.64
  -7 -13  -1    4.87    0.85
   7  13   1    3.73    0.73
  -7  13  -1    5.85    0.91
  -7  13  -1    5.52    0.78
  -9 -13  -1   10.24    0.83
  -9 -13  -1   11.66    1.67
  -9 -13  -1   11.31    1.05
  -9  13  -1   12.08    1.00
  -9  13  -1   11.06    1.06
 -11 -13  -1    5.92    0.95
 -11 -13  -1    4.99    0.70
 -11 -13  -1    7.65    1.13
 -11  13  -1    5.72    1.07
 -11  13  -1    6.49    0.91
 -13 -13  -1    0.60    0.66
 -13 -13  -1    3.32    0.63
 -13  13  -1    1.65    0.66
 -13  13  -1    1.65    0.45
 -12 -14   1   12.28    1.21
 -12 -14   1    9.98    0.81
 -12 -14   1   13.97    1.09
 -12  14   1   10.45    1.06
 -12  14   1   12.21    1.06
 -10 -14   1   10.42    0.74
 -10 -14   1    9.03    0.92
 -10  14   1   11.44    1.01
 -10  14   1   11.21    1.05
  -8 -14   1   14.44    1.11
  -8  14   1   13.56    1.13
   8  14  -1   12.54    1.09
  -8  14   1   12.60    1.02
  -6 -14   1   27.44    1.49
  -6  14   1   23.63    1.48
   6  14  -1   25.38    1.50
  -4 -14   1   36.82    1.76
  -4  14   1   35.04    1.79
   4  14  -1   35.83    1.79
  -2  14   1   20.61    1.34
   2  14  -1   24.18    1.41
   0  14   1   15.89    1.16
   0  14  -1   13.43    1.09
  -2 -14  -1   23.11    1.08
  -2 -14  -1   25.84    1.45
  -2  14  -1   24.70    1.44
   2  14   1   24.69    1.46
  -4 -14  -1   15.09    0.86
  -4 -14  -1   17.68    1.21
   4  14   1   16.43    1.21
  -4  14  -1   16.31    1.22
  -6 -14  -1   22.11    1.39
  -6 -14  -1   21.18    1.06
  -6  14  -1   19.49    1.22
   6  14   1   19.27    1.38
  -6  14  -1   20.67    1.41
  -8 -14  -1   19.32    1.36
  -8 -14  -1   20.71    1.11
  -8  14  -1   19.21    1.41
  -8  14  -1   20.66    1.31
 -10 -14  -1    8.16    0.79
 -10  14  -1    9.68    1.01
 -10  14  -1    8.37    1.02
 -12 -14  -1    8.35    0.84
 -12 -14  -1   10.24    1.02
 -12  14  -1    9.43    1.35
 -12  14  -1    9.09    1.08
 -11 -15   1    2.58    0.47
 -11 -15   1    2.98    0.64
 -11  15   1    2.18    0.60
 -11  15   1    2.94    0.74
  -9 -15   1    8.87    0.92
  -9  15   1    9.53    0.98
  -9  15   1    7.27    1.00
  -7 -15   1   25.05    1.48
  -7  15   1   22.64    1.48
  -7  15   1   21.67    1.35
   7  15  -1   22.74    1.48
  -5 -15   1   15.81    1.16
   5  15  -1   16.46    1.23
  -5  15   1   14.30    1.20
  -3 -15   1   17.02    1.19
  -3  15   1   16.85    1.24
   3  15  -1   15.16    1.20
  -1  15   1   12.01    1.10
   1  15  -1   13.22    1.12
  -1  15  -1   12.80    1.10
   1  15   1   11.76    1.08
  -3 -15  -1   11.55    0.76
  -3 -15  -1   13.65    1.10
  -3  15  -1   12.80    1.12
   3  15   1   12.11    1.11
  -5 -15  -1   10.70    0.75
  -5 -15  -1   11.20    1.03
  -5  15  -1   11.92    1.12
   5  15   1   10.49    1.28
  -7 -15  -1   18.33    1.04
  -7 -15  -1   22.77    1.42
  -7  15  -1   19.67    1.30
  -7  15  -1   19.52    1.44
   7  15   1   17.29    1.38
  -9 -15  -1   11.10    0.86
  -9 -15  -1   11.72    1.06
  -9  15  -1   10.94    1.10
  -9  15  -1   10.77    1.02
 -11 -15  -1    1.36    0.45
 -11 -15  -1    2.90    0.74
 -11  15  -1    2.37    0.58
 -11  15  -1    2.54    0.74
 -10  16   1    0.55    0.43
 -10  16   1    1.06    0.44
  -8 -16   1    5.12    0.85
  -8  16   1    6.07    1.07
  -8  16   1    3.64    0.81
   8  16  -1    3.42    0.76
  -6 -16   1    3.40    0.74
  -6  16   1    3.23    0.73
   6  16  -1    3.59    0.82
  -4 -16   1   -0.26    0.31
  -4  16   1   -0.46    0.31
   4  16  -1   -0.02    0.44
  -2  16   1    0.25    0.47
   2  16  -1    0.60    0.45
   0  16  -1    4.73    0.91
   0  16   1    5.36    0.99
  -2 -16  -1    3.10    0.70
  -2  16  -1    3.78    0.92
   2  16   1    2.06    0.68
  -4 -16  -1    0.55    0.43
  -4 -16  -1    0.13    0.26
   4  16   1    0.39    0.45
  -4  16  -1   -0.27    0.32
  -6 -16  -1    1.63    0.41
  -6 -16  -1    2.09    0.63
  -6  16  -1    1.59    0.62
   6  16   1    1.54    0.60
  -6  16  -1    1.53    0.51
  -8 -16  -1    3.98    0.61
  -8  16  -1    3.53    0.90
  -8  16  -1    3.95    0.80
 -10 -16  -1   -0.08    0.28
 -10 -16  -1    0.83    0.38
 -10  16  -1    1.68    0.51
 -10  16  -1    0.03    0.38
  -9  17   1    0.58    0.43
  -9  17   1   -0.06    0.39
  -7 -17   1    1.89    0.56
   7  17  -1    0.79    0.53
  -7  17   1    1.57    0.52
  -5 -17   1    5.60    0.96
  -5  17   1    3.79    0.74
   5  17  -1    4.07    0.90
  -3 -17   1    8.03    1.07
  -3  17   1    8.27    1.28
   3  17  -1    5.81    0.99
   1  17  -1    3.91    0.90
  -1  17   1    4.17    0.99
   1  17   1    0.26    0.50
  -1  17  -1    0.96    0.51
  -3 -17  -1    3.00    0.68
   3  17   1    2.19    0.72
  -3  17  -1    3.79    0.86
  -5 -17  -1    7.36    1.10
  -5 -17  -1    5.71    0.66
   5  17   1    7.78    1.20
  -5  17  -1    6.19    1.06
  -7 -17  -1    2.40    0.51
  -7 -17  -1    3.65    0.83
  -7  17  -1    2.51    0.65
  -7  17  -1    2.92    0.75
   7  17   1    3.79    1.01
  -9 -17  -1    2.91    0.62
  -9 -17  -1    1.48    0.42
  -9  17  -1    1.54    0.58
  -9  17  -1    1.94    0.68
  -8 -18   1    5.96    1.00
  -8  18   1    4.63    0.82
   8  18  -1    5.24    0.99
  -8  18   1    8.14    1.29
  -6 -18   1   12.47    1.08
   6  18  -1   11.88    1.55
  -4 -18   1   11.30    1.04
   4  18  -1    9.54    1.36
  -4  18   1    9.47    1.03
  -2 -18   1    5.83    0.90
   2  18  -1    5.02    0.94
  -2  18   1    4.09    0.92
   0  18  -1   12.42    1.23
   0  18   1   12.93    1.27
  -2 -18  -1   16.87    1.30
   2  18   1   17.96    1.46
  -2  18  -1   17.52    1.42
  -4 -18  -1   13.06    1.16
   4  18   1   12.55    1.64
  -4  18  -1   12.52    1.26
  -6 -18  -1    6.95    1.14
  -6 -18  -1    5.40    0.66
  -6  18  -1    6.81    1.29
   6  18   1    6.05    1.15
   5  19  -1    4.89    1.03
  -3 -19   1   10.87    1.03
  -3  19   1   10.66    1.14
   3  19  -1   12.90    1.66
  -1  19   1    8.00    1.31
   1  19  -1    5.20    0.99
  -1 -19  -1    9.32    0.96
   1  19   1    4.65    0.97
  -1  19  -1    7.55    1.31
   3  19   1   12.65    1.31
  -3  19  -1   14.06    1.33
  -5 -19  -1   10.58    1.03
  -5  19  -1    8.84    1.33
   5  19   1    8.52    1.34
 -18   0   2   18.48    1.31
 -16   0   2   25.82    1.49
 -14   0   2   11.56    0.96
 -12   0   2   31.69    1.47
 -10   0   2   86.33    2.80
 -10   0   2   85.69    2.48
 -10   0   2   88.53    2.86
 -10   0   2   90.76    2.91
  -8   0   2   13.38    0.76
  -8   0   2   13.83    0.80
  -8   0   2   13.51    0.58
  -8   0   2   13.32    0.74
  -6   0   2  113.01    3.10
  -6   0   2  105.44    2.90
  -6   0   2  110.95    3.03
   6   0  -2  105.60    3.08
  -6   0   2  101.87    3.07
  -4   0   2  377.60    9.54
   4   0  -2  369.20    9.54
  -4   0   2  392.82    9.46
  -4   0   2  367.07    9.54
  -4   0   2  337.63    9.43
   2   0  -2   80.71    2.31
   2   0  -2   86.96    2.31
  -2   0   2   86.87    2.29
   0   0   2   87.99    2.29
   0   0  -2   82.97    2.32
   0   0  -2   87.18    2.33
  -2   0  -2  129.22    3.32
  -2   0  -2  117.33    3.42
   2   0   2  132.15    3.32
  -2   0  -2  124.49    3.46
  -2   0  -2  129.20    3.43
  -4   0  -2  359.42    9.51
  -4   0  -2  376.19    9.28
  -4   0  -2  346.42    9.51
   4   0   2  370.65    9.28
  -4   0  -2  362.66    9.51
  -6   0  -2  330.59    8.79
  -6   0  -2  334.01    8.42
  -6   0  -2  315.70    8.75
  -6   0  -2  331.50    8.76
   6   0   2  328.10    8.41
  -8   0  -2   46.72    1.31
  -8   0  -2   44.01    1.77
  -8   0  -2   41.84    1.71
   8   0   2   44.30    1.29
 -10   0  -2    6.46    0.82
 -12   0  -2   25.81    1.45
 -14   0  -2   33.70    1.80
 -16   0  -2    5.47    0.94
 -19  -1   2    5.85    0.99
 -17  -1   2    5.96    0.93
 -17   1   2    6.57    0.94
 -15  -1   2   14.23    1.09
 -15   1   2   14.03    1.08
 -13  -1   2   14.68    1.02
 -13   1   2   13.71    1.01
 -11  -1   2   27.54    1.34
 -11  -1   2   26.39    1.29
 -11   1   2   27.86    1.32
 -11   1   2   28.78    1.42
 -11   1   2   29.30    1.40
 -11   1   2   28.30    1.05
  -9  -1   2   22.83    1.13
  -9  -1   2   22.18    1.05
  -9  -1   2   23.11    1.08
  -9  -1   2   22.52    0.79
  -9   1   2   22.72    0.88
  -9   1   2   22.81    1.06
  -9   1   2   23.19    1.12
  -9   1   2   22.05    1.10
  -7  -1   2   31.15    1.19
  -7  -1   2   31.62    1.17
  -7  -1   2   30.86    1.00
  -7  -1   2   33.02    1.26
  -7   1   2   33.20    1.26
  -7   1   2   32.58    1.22
  -7   1   2   33.97    1.21
  -7   1   2   31.70    1.07
   5  -1  -2   71.58    2.01
  -5  -1   2   64.25    2.04
  -5  -1   2   67.00    1.87
  -5  -1   2   65.32    1.99
  -5  -1   2   69.53    1.97
   5   1  -2   66.05    2.04
  -5   1   2   71.19    1.99
  -5   1   2   69.63    2.02
  -5   1   2   70.11    2.06
  -5   1   2   64.72    1.92
   3  -1  -2    4.19    0.29
  -3  -1   2    3.60    0.27
  -3  -1   2    3.68    0.23
  -3  -1   2    4.49    0.26
  -3   1   2    2.95    0.28
   3   1  -2    4.14    0.32
  -3   1   2    3.93    0.29
  -3   1   2    4.28    0.26
   1  -1  -2  236.43    5.76
   1  -1  -2  232.13    5.70
  -1  -1   2  206.46    5.69
  -1  -1   2  222.19    5.72
  -1   1   2  217.31    5.71
   1   1  -2  214.40    5.75
   1   1  -2  228.35    5.72
  -1   1   2  216.95    5.66
   1  -1   2  462.94   11.76
  -1  -1  -2  466.26   11.80
  -1  -1  -2  455.62   11.82
  -1   1  -2  468.00   11.84
  -1   1  -2  440.74   11.80
  -1   1  -2  476.28   11.80
  -1   1  -2  463.80   11.77
  -3  -1  -2   51.17    1.59
  -3  -1  -2   47.74    1.59
   3   1   2   52.40    1.39
  -3   1  -2   51.05    1.59
  -3   1  -2   50.23    1.61
  -3   1  -2   50.33    1.58
  -3   1  -2   52.36    1.46
  -5  -1  -2   87.52    2.67
  -5  -1  -2   89.45    2.66
  -5  -1  -2   84.68    2.66
  -5   1  -2   90.79    2.43
  -5   1  -2   85.17    2.66
  -5   1  -2   90.98    2.68
  -5   1  -2   87.08    2.67
   5   1   2   92.29    2.34
  -7  -1  -2   51.54    1.91
  -7  -1  -2   51.89    1.89
  -7  -1  -2   53.81    1.89
  -7   1  -2   51.01    1.89
  -7   1  -2   56.56    1.91
  -7   1  -2   54.21    1.93
  -7   1  -2   54.27    1.57
  -9  -1  -2   32.54    1.53
  -9  -1  -2   32.65    1.48
  -9  -1  -2   33.16    1.46
  -9   1  -2   32.97    1.54
  -9   1  -2   33.69    1.07
  -9   1  -2   33.12    1.47
  -9   1  -2   31.95    1.48
 -11  -1  -2   19.83    1.21
 -11  -1  -2   17.48    1.25
 -11  -1  -2   19.46    1.17
 -11   1  -2   17.67    1.16
 -11   1  -2   16.85    1.12
 -13   1  -2    4.55    0.78
 -15  -1  -2    2.78    0.73
 -15   1  -2    2.77    0.71
 -17  -1  -2    4.13    0.88
 -17   1  -2    5.26    0.94
 -18   2   2    0.98    0.39
 -16  -2   2   -0.34    0.27
 -16   2   2    0.75    0.43
 -14  -2   2    5.29    0.78
 -14   2   2    6.97    0.91
 -12  -2   2    3.68    0.64
 -12   2   2    2.85    0.60
 -12   2   2    2.36    0.56
 -12   2   2    3.29    0.49
 -10  -2   2    3.02    0.58
 -10  -2   2    4.26    0.60
 -10  -2   2    3.99    0.54
 -10   2   2    3.46    0.59
 -10   2   2    4.63    0.47
 -10   2   2    3.47    0.55
  -8  -2   2   18.43    0.66
  -8  -2   2   19.83    0.92
  -8  -2   2   18.19    0.97
  -8  -2   2   19.72    0.91
  -8   2   2   19.59    0.96
  -8   2   2   19.83    0.94
  -8   2   2   19.66    0.81
  -6  -2   2   11.58    0.59
  -6  -2   2   10.93    0.65
  -6  -2   2   11.47    0.45
  -6  -2   2   10.46    0.56
   6   2  -2   10.79    0.64
  -6   2   2   11.58    0.55
  -6   2   2   10.49    0.63
  -6   2   2   12.02    0.62
  -6   2   2   11.77    0.61
  -4  -2   2   13.65    0.66
  -4  -2   2   14.08    0.53
  -4  -2   2   14.34    0.57
   4  -2  -2   15.50    0.59
  -4  -2   2   13.74    0.55
   4   2  -2   13.46    0.65
  -4   2   2   14.48    0.57
  -4   2   2   14.10    0.60
  -4   2   2   14.69    0.60
   2  -2  -2   79.68    2.12
   2  -2  -2   74.45    1.98
  -2  -2   2   72.44    2.02
  -2  -2   2   68.80    1.95
   2   2  -2   72.65    2.09
  -2   2   2   78.00    2.03
   2   2  -2   74.17    2.02
  -2   2   2   71.77    2.05
  -2   2   2   74.15    2.09
   2   2  -2   67.73    1.97
   0  -2   2  171.00    4.77
   0  -2  -2  192.58    4.79
   0  -2  -2  182.84    4.82
   0  -2  -2  182.71    4.85
   0  -2   2  191.66    4.82
   0   2  -2  191.46    4.81
   0   2  -2  185.73    4.82
   0   2   2  180.98    4.82
   0   2  -2  182.49    4.84
   0   2   2  183.44    4.79
  -2  -2  -2   10.69    0.53
  -2  -2  -2    9.88    0.53
  -2  -2  -2   10.33    0.50
  -2   2  -2    9.75    0.52
   2   2   2   10.10    0.39
  -2   2  -2    9.97    0.55
  -2   2  -2    9.79    0.45
  -2   2  -2    9.96    0.50
  -4  -2  -2   10.15    0.61
  -4  -2  -2    9.81    0.56
  -4   2  -2    9.69    0.57
  -4   2  -2    9.58    0.46
  -4   2  -2    9.34    0.61
  -6  -2  -2   11.15    0.72
  -6  -2  -2   12.05    0.77
  -6  -2  -2   11.49    0.70
  -6   2  -2   11.96    0.74
  -6   2  -2   11.32    0.52
  -6   2  -2   11.67    0.76
  -6   2  -2   11.98    0.72
  -8  -2  -2    9.49    0.83
  -8  -2  -2    9.46    0.76
  -8  -2  -2   11.49    0.77
  -8   2  -2   10.51    0.76
  -8   2  -2    9.66    0.77
  -8   2  -2    9.55    0.49
  -8   2  -2    9.28    0.83
 -10  -2  -2   -0.34    0.24
 -10  -2  -2   -0.24    0.34
 -10  -2  -2    0.17    0.35
 -10   2  -2    0.20    0.32
 -10   2  -2    0.11    0.29
 -12  -2  -2    5.05    0.80
 -12   2  -2    6.97    0.87
 -12   2  -2    7.71    0.97
 -14  -2  -2    1.06    0.53
 -14   2  -2    0.54    0.51
 -16  -2  -2    1.24    0.51
 -16   2  -2    0.77    0.47
 -19  -3   2    5.79    0.88
 -19   3   2    4.35    0.91
 -17  -3   2    4.25    0.76
 -17   3   2    5.20    0.86
 -15  -3   2    3.34    0.71
 -15   3   2    2.88    0.63
 -13  -3   2    8.10    0.79
 -13   3   2    8.90    0.85
 -13   3   2    8.43    0.88
 -11  -3   2   15.07    0.99
 -11   3   2   16.51    0.82
 -11   3   2   16.15    1.07
 -11   3   2   16.11    1.01
 -11   3   2   16.81    1.06
  -9  -3   2   51.02    1.81
  -9  -3   2   46.35    1.86
  -9  -3   2   52.43    1.78
  -9   3   2   48.14    1.82
  -9   3   2   52.07    1.91
  -9   3   2   53.64    1.85
  -9   3   2   51.45    1.67
  -7  -3   2   60.48    1.69
  -7  -3   2   59.49    2.02
  -7  -3   2   60.68    1.88
  -7  -3   2   61.14    1.94
   7   3  -2   60.64    2.03
  -7   3   2   60.03    1.97
  -7   3   2   62.84    2.04
  -7   3   2   59.60    1.87
  -5  -3   2   62.37    1.97
  -5  -3   2   63.22    1.76
  -5  -3   2   63.92    1.90
  -5  -3   2   58.69    1.80
  -5   3   2   63.78    1.88
  -5   3   2   66.68    1.86
   5   3  -2   60.82    1.96
  -5   3   2   65.00    1.94
  -3  -3   2  416.75   10.74
  -3  -3   2  418.48   10.70
   3  -3  -2  423.66   10.65
  -3   3   2  416.22   10.78
  -3   3   2  426.24   10.83
   3   3  -2  417.07   10.82
   3   3  -2  411.44   10.73
  -3   3   2  411.25   10.65
  -3   3   2  426.97   10.79
   1  -3  -2   69.40    1.96
   1   3  -2   66.66    1.90
   1   3  -2   66.77    1.90
  -1   3   2   66.61    1.93
  -1   3   2   67.88    1.91
   1   3  -2   69.60    1.94
  -1   3   2   67.88    1.94
   1  -3   2   26.29    0.89
  -1  -3  -2   28.42    0.94
  -1  -3  -2   28.13    0.96
  -1  -3  -2   27.44    0.91
  -1   3  -2   28.21    0.95
  -1   3  -2   27.74    0.92
   1   3   2   27.99    0.97
  -1   3  -2   27.65    0.96
  -3  -3  -2   29.58    1.10
  -3  -3  -2   30.91    1.09
  -3  -3  -2   31.25    1.15
   3   3   2   31.16    0.91
  -3   3  -2   30.95    1.09
  -3   3  -2   30.69    1.03
  -3   3  -2   33.05    1.16
  -3   3  -2   31.22    1.13
  -5  -3  -2   68.47    2.15
  -5  -3  -2   67.23    2.18
  -5  -3  -2   68.96    2.20
  -5   3  -2   68.90    2.19
  -5   3  -2   68.16    2.16
  -5   3  -2   70.80    2.23
  -5   3  -2   66.61    2.00
  -7  -3  -2   22.82    1.07
  -7  -3  -2   22.78    1.11
  -7  -3  -2   22.67    1.14
  -7   3  -2   21.93    1.07
  -7   3  -2   22.42    0.87
  -7   3  -2   22.77    1.13
  -9  -3  -2   15.91    1.03
  -9  -3  -2   16.91    0.99
  -9  -3  -2   15.47    1.07
  -9   3  -2   14.43    0.99
  -9   3  -2   15.15    0.70
  -9   3  -2   15.45    0.97
  -9   3  -2   15.15    1.07
 -11  -3  -2   34.72    1.67
 -11  -3  -2   34.54    1.75
 -11   3  -2   32.27    1.63
 -13  -3  -2   13.44    1.12
 -13  -3  -2   12.22    1.24
 -13   3  -2   13.67    1.12
 -15  -3  -2    0.42    0.45
 -15   3  -2    1.22    0.60
 -17  -3  -2    5.13    0.99
 -17   3  -2    4.04    0.87
 -18   4   2   11.97    1.06
 -16   4   2   11.71    1.05
 -14  -4   2   10.61    0.92
 -14   4   2   10.60    0.98
 -12  -4   2   29.66    1.46
 -12  -4   2   28.88    1.58
 -12   4   2   30.47    1.50
 -12   4   2   31.07    1.25
 -12   4   2   33.55    1.61
 -10  -4   2   61.66    2.11
 -10  -4   2   61.89    2.30
 -10  -4   2   61.08    2.18
 -10   4   2   62.74    2.18
 -10   4   2   58.22    2.20
 -10   4   2   66.97    2.34
 -10   4   2   62.11    2.02
  -8  -4   2   76.32    2.36
  -8  -4   2   71.44    2.24
  -8  -4   2   73.18    2.00
  -8  -4   2   74.32    2.44
  -8   4   2   62.04    2.22
  -8   4   2   75.24    2.40
  -8   4   2   74.73    2.25
  -8   4   2   74.86    2.45
  -6  -4   2  100.71    2.92
  -6  -4   2   94.93    2.78
  -6  -4   2  100.52    2.70
  -6  -4   2   98.96    3.00
  -6   4   2  102.67    3.03
  -6   4   2   98.56    2.88
   6   4  -2   98.74    2.98
  -6   4   2   97.53    2.95
  -6   4   2  107.16    2.85
  -4  -4   2  386.11   10.08
  -4  -4   2  377.08    9.91
  -4  -4   2  390.59    9.99
  -4  -4   2  393.19   10.16
   4   4  -2  397.05    9.99
  -4   4   2  381.39   10.10
  -4   4   2  390.51   10.15
   4   4  -2  384.58   10.08
  -4   4   2  393.40   10.17
   4   4  -2  397.00   10.16
   2  -4  -2  282.20    7.20
  -2   4   2  266.63    7.18
   2   4  -2  271.20    7.10
  -2   4   2  270.12    7.17
   2   4  -2  278.93    7.17
  -2   4   2  272.13    7.15
   0  -4  -2   16.49    0.56
   0  -4   2   15.35    0.56
   0  -4  -2   16.47    0.66
   0   4   2   16.10    0.63
   0   4   2   14.93    0.68
   0   4  -2   15.11    0.63
   0   4  -2   16.26    0.67
   0   4  -2   16.18    0.64
   2  -4   2   75.75    2.20
  -2  -4  -2   75.54    2.21
  -2  -4  -2   75.51    2.18
   2   4   2   77.00    2.29
  -2   4  -2   76.74    2.23
   2   4   2   77.91    2.10
  -2   4  -2   77.53    2.29
  -2   4  -2   73.49    2.19
  -4  -4  -2   40.04    1.43
  -4  -4  -2   37.72    1.35
  -4  -4  -2   38.50    1.34
   4   4   2   38.36    1.10
  -4   4  -2   37.30    1.27
  -4   4  -2   37.73    1.35
  -4   4  -2   39.71    1.35
  -6  -4  -2   82.67    2.69
  -6  -4  -2   83.12    2.67
  -6  -4  -2   85.91    2.63
  -6   4  -2   85.30    2.66
  -6   4  -2   84.63    2.65
  -6   4  -2   84.67    2.48
  -8  -4  -2  103.25    3.36
  -8  -4  -2  102.08    3.34
  -8  -4  -2  109.74    3.30
  -8   4  -2  103.83    3.37
  -8   4  -2  105.90    3.33
  -8   4  -2  105.04    3.04
  -8   4  -2  104.33    3.31
 -10  -4  -2   25.88    1.46
 -10  -4  -2   25.40    1.38
 -10   4  -2   26.48    1.05
 -10   4  -2   26.17    1.41
 -12  -4  -2   19.39    1.30
 -12  -4  -2   21.23    1.44
 -12   4  -2   19.22    1.29
 -14  -4  -2   19.78    1.34
 -14  -4  -2   18.15    1.55
 -14   4  -2   15.31    1.26
 -16  -4  -2   10.73    1.46
 -16  -4  -2   11.57    1.11
 -16   4  -2   11.78    1.49
 -17  -5   2   10.06    0.93
 -17   5   2    6.22    0.96
 -15  -5   2    9.96    0.93
 -15  -5   2    7.63    1.14
 -15   5   2    9.07    0.92
 -13  -5   2    7.14    0.95
 -13  -5   2    5.81    0.90
 -13   5   2    6.56    0.93
 -13   5   2    6.70    0.58
 -11  -5   2   23.20    1.21
 -11  -5   2   19.80    1.28
 -11   5   2   22.20    1.27
 -11   5   2   21.68    1.22
 -11   5   2   20.48    1.02
  -9  -5   2   68.24    2.37
  -9  -5   2   71.03    2.26
  -9  -5   2   70.09    2.48
  -9   5   2   73.01    2.29
  -9   5   2   71.19    2.49
  -9   5   2   72.11    2.32
  -9   5   2   70.55    2.43
  -7  -5   2   43.74    1.65
  -7  -5   2   44.87    1.31
  -7  -5   2   44.55    1.59
  -7  -5   2   43.71    1.43
  -7   5   2   43.00    1.62
  -7   5   2   45.48    1.55
  -7   5   2   46.18    1.50
   7   5  -2   44.39    1.65
  -7   5   2   43.21    1.65
  -5  -5   2   59.10    1.93
  -5  -5   2   59.18    1.88
  -5  -5   2   59.71    1.72
  -5  -5   2   54.95    1.66
   5   5  -2   59.19    1.72
  -5   5   2   60.58    1.89
  -5   5   2   58.75    1.93
   5   5  -2   60.71    1.93
  -5   5   2   61.70    1.72
  -5   5   2   61.44    1.97
  -3   5   2  191.05    5.17
   3   5  -2  185.66    5.10
  -3   5   2  194.48    5.13
   3   5  -2  195.61    5.13
  -3   5   2  194.42    5.15
   3   5  -2  179.79    5.02
   1  -5  -2   50.84    1.57
  -1   5   2   49.71    1.61
   1   5  -2   48.77    1.52
  -1   5   2   50.23    1.55
  -1  -5  -2   52.22    1.55
   1  -5   2   54.71    1.60
  -1  -5  -2   53.97    1.65
  -1   5  -2   55.04    1.66
   1   5   2   55.04    1.74
  -1   5  -2   51.91    1.61
  -3  -5  -2   50.95    1.62
  -3  -5  -2   50.75    1.63
   3   5   2   50.40    1.48
   3   5   2   52.44    1.74
  -3   5  -2   51.25    1.74
  -3   5  -2   50.57    1.62
  -5  -5  -2    5.84    0.56
  -5  -5  -2    5.91    0.50
  -5  -5  -2    5.30    0.55
  -5   5  -2    5.72    0.44
  -5   5  -2    5.64    0.47
  -5   5  -2    5.64    0.53
  -7  -5  -2   37.24    1.53
  -7  -5  -2   36.87    1.44
  -7  -5  -2   35.59    1.52
  -7   5  -2   34.10    1.47
  -7   5  -2   35.68    1.31
  -7   5  -2   36.17    1.46
  -9  -5  -2   35.29    1.52
  -9  -5  -2   33.32    1.59
  -9  -5  -2   35.83    1.65
  -9   5  -2   33.17    1.57
  -9   5  -2   34.66    1.31
  -9   5  -2   34.59    1.63
 -11  -5  -2   17.13    1.30
 -11  -5  -2   19.10    1.23
 -11   5  -2   17.16    1.20
 -11   5  -2   19.87    0.91
 -13  -5  -2   12.23    1.09
 -13  -5  -2   11.92    1.36
 -15  -5  -2    9.08    1.36
 -15  -5  -2   12.71    1.12
 -15   5  -2   11.48    1.11
 -17  -5  -2    5.41    1.16
 -17  -5  -2    7.21    1.08
 -17   5  -2    5.95    1.02
 -18  -6   2    1.60    0.78
 -18   6   2    0.81    0.35
 -16  -6   2    0.18    0.32
 -16  -6   2    0.29    0.57
 -16   6   2    0.25    0.38
 -14  -6   2    1.14    0.43
 -14  -6   2    0.78    0.57
 -14   6   2   -0.06    0.34
 -12  -6   2    1.11    0.43
 -12  -6   2    0.02    0.45
 -12   6   2    1.18    0.35
 -12   6   2    0.87    0.39
 -12   6   2    1.13    0.49
 -10  -6   2    0.69    0.44
 -10  -6   2    1.87    0.49
 -10   6   2    1.94    0.47
 -10   6   2    2.84    0.68
 -10   6   2    2.66    0.59
 -10   6   2    2.29    0.42
  -8  -6   2    1.14    0.28
  -8  -6   2    1.42    0.42
  -8  -6   2    1.44    0.20
  -8  -6   2    1.12    0.41
  -8   6   2    1.06    0.39
  -8   6   2    2.11    0.51
  -8   6   2    1.12    0.32
  -8   6   2    1.45    0.36
  -6  -6   2    1.88    0.24
  -6  -6   2    2.33    0.26
  -6  -6   2    2.18    0.41
  -6  -6   2    1.70    0.37
  -6   6   2    2.23    0.30
   6   6  -2    2.29    0.25
  -6   6   2    2.00    0.40
  -6   6   2    1.40    0.33
   6   6  -2    2.40    0.40
  -6   6   2    1.57    0.34
  -4  -6   2   26.02    1.04
  -4  -6   2   25.33    1.01
   4   6  -2   26.59    1.04
  -4   6   2   25.08    1.07
   4   6  -2   24.63    0.89
  -4   6   2   24.90    1.04
  -4   6   2   25.48    1.03
   2  -6  -2    0.36    0.21
  -2   6   2    0.04    0.18
   2   6  -2    0.17    0.15
  -2   6   2    0.42    0.24
   0  -6  -2    8.17    0.48
   0  -6   2    7.97    0.38
   0   6  -2    8.60    0.50
   0   6  -2    8.41    0.46
   0   6   2    8.28    0.49
   0   6   2    7.73    0.56
  -2  -6  -2    6.84    0.46
   2  -6   2    6.89    0.43
  -2  -6  -2    6.83    0.43
   2   6   2    7.35    0.42
  -2   6  -2    7.80    0.47
   2   6   2    7.02    0.54
  -2   6  -2    7.08    0.47
  -4  -6  -2    0.36    0.25
  -4  -6  -2    1.09    0.28
  -4  -6  -2    0.87    0.25
   4   6   2    0.81    0.17
   4   6   2    1.00    0.30
  -4   6  -2    1.00    0.25
  -4   6  -2    0.83    0.26
  -6  -6  -2    0.12    0.30
  -6  -6  -2    0.22    0.26
  -6  -6  -2    0.40    0.32
  -6   6  -2   -0.13    0.11
  -6   6  -2    0.50    0.23
  -6   6  -2    0.37    0.22
  -8  -6  -2    6.65    0.72
  -8  -6  -2    6.03    0.77
  -8   6  -2    6.03    0.70
  -8   6  -2    5.75    0.52
  -8   6  -2    4.86    0.69
 -10  -6  -2    0.39    0.39
 -10  -6  -2    0.03    0.44
 -10   6  -2   -0.40    0.27
 -10   6  -2   -0.29    0.16
 -12  -6  -2   13.18    1.27
 -12   6  -2   12.40    1.09
 -14  -6  -2    1.40    0.58
 -14  -6  -2    1.04    0.67
 -14   6  -2    1.32    0.55
 -16  -6  -2    0.22    0.33
 -16  -6  -2   -0.64    0.55
 -16   6  -2    0.92    0.48
 -17  -7   2    4.10    0.73
 -17  -7   2    2.95    0.92
 -17   7   2    3.85    0.76
 -15  -7   2    9.40    1.27
 -15  -7   2    9.82    0.91
 -15   7   2    9.04    0.93
 -13  -7   2   12.58    1.22
 -13  -7   2   15.12    1.08
 -13   7   2   12.22    0.87
 -13   7   2   12.84    1.04
 -11  -7   2    6.94    0.92
 -11  -7   2    9.39    0.84
 -11   7   2    8.70    0.73
 -11   7   2    9.19    1.02
 -11   7   2    8.04    0.81
  -9  -7   2    6.98    0.81
  -9  -7   2    6.21    0.54
  -9  -7   2    6.76    0.79
  -9   7   2    6.72    0.70
  -9   7   2    7.67    0.68
  -9   7   2    7.02    0.82
  -7  -7   2   13.32    0.57
  -7  -7   2   13.53    0.83
  -7  -7   2   13.27    0.61
  -7  -7   2   11.72    0.83
  -7   7   2   12.11    0.82
   7   7  -2   12.60    0.82
   7   7  -2   13.42    0.56
  -7   7   2   11.83    0.78
  -7   7   2   12.31    0.86
  -7   7   2   11.95    0.67
  -5  -7   2    3.86    0.39
  -5  -7   2    4.72    0.49
  -5  -7   2    4.45    0.55
  -5   7   2    4.64    0.53
  -5   7   2    3.29    0.44
  -5   7   2    3.85    0.51
   5   7  -2    4.10    0.34
   5   7  -2    4.47    0.47
  -3  -7   2   61.04    1.87
   3   7  -2   59.50    1.80
   3   7  -2   52.55    1.81
  -3   7   2   60.70    1.91
  -3   7   2   57.18    1.96
   1  -7  -2  163.53    4.40
   1   7  -2  156.56    4.37
  -1   7   2  160.95    4.40
   1   7  -2  158.97    4.47
   1   7  -2  158.44    4.33
  -1   7   2  155.18    4.51
   1  -7   2    0.33    0.15
  -1  -7  -2    0.45    0.20
  -1  -7  -2    0.44    0.17
   1   7   2    0.44    0.20
  -1   7  -2    0.35    0.19
  -1   7  -2    0.44    0.17
   1   7   2    0.54    0.25
  -3  -7  -2   14.31    0.70
  -3  -7  -2   14.57    0.72
   3  -7   2   14.95    0.71
   3   7   2   14.91    0.84
   3   7   2   14.64    0.63
  -3   7  -2   15.91    0.72
  -3   7  -2   14.07    0.75
  -5  -7  -2  133.20    4.09
  -5  -7  -2  140.68    3.93
  -5  -7  -2  132.88    3.94
   5   7   2  139.40    3.66
  -5   7  -2  137.70    3.90
  -5   7  -2  134.99    3.94
  -7  -7  -2   27.08    1.34
  -7  -7  -2   29.57    1.35
  -7  -7  -2   28.00    1.23
  -7   7  -2   29.12    1.18
  -7   7  -2   22.51    1.11
  -7   7  -2   27.21    1.38
  -9  -7  -2   10.64    0.93
  -9  -7  -2   11.77    1.04
  -9   7  -2    9.40    0.85
  -9   7  -2   10.87    0.72
  -9   7  -2   10.30    0.91
 -11  -7  -2    3.22    0.68
 -11  -7  -2    3.04    0.74
 -11   7  -2    3.72    0.53
 -11   7  -2    3.07    0.70
 -13  -7  -2    1.11    0.46
 -13  -7  -2    0.79    0.63
 -13   7  -2    0.26    0.43
 -15  -7  -2    6.45    1.18
 -15   7  -2    8.19    1.28
 -16  -8   2    5.44    1.06
 -16   8   2    7.14    1.08
 -14  -8   2   19.04    1.51
 -14  -8   2   20.33    1.28
 -14   8   2   17.92    1.09
 -14   8   2   18.89    1.30
 -12  -8   2   34.33    1.62
 -12  -8   2   31.40    1.73
 -12   8   2   32.63    1.49
 -12   8   2   30.08    1.64
 -10  -8   2   15.73    1.02
 -10  -8   2   14.10    0.81
 -10  -8   2   14.95    1.10
 -10   8   2   12.19    0.99
 -10   8   2   15.67    0.95
  -8  -8   2   37.15    1.29
  -8  -8   2   35.75    1.54
  -8  -8   2   35.93    1.58
  -8   8   2   38.59    1.43
   8   8  -2   40.57    1.33
  -8   8   2   37.08    1.63
  -8   8   2   36.17    1.51
  -6  -8   2   91.69    2.83
  -6  -8   2   87.38    2.82
  -6  -8   2   86.56    2.56
   6   8  -2   88.96    2.80
  -6   8   2   90.21    2.81
   6   8  -2   88.82    2.55
  -6   8   2   88.42    2.88
  -4  -8   2   13.75    0.78
  -4  -8   2   13.99    0.73
  -4   8   2   12.79    0.76
   4   8  -2   13.42    0.72
  -4   8   2   12.31    0.80
   2  -8  -2   27.57    1.08
   2  -8  -2   25.83    1.08
  -2   8   2   27.74    1.11
   2   8  -2   28.76    1.06
   2   8  -2   25.99    1.14
   2   8  -2   28.12    1.04
  -2   8   2   26.87    1.20
   0  -8   2  138.21    3.77
   0  -8  -2  139.08    3.94
   0   8   2  144.99    3.96
   0   8  -2  139.59    3.96
   0   8   2  136.96    4.11
   0   8  -2  142.12    3.87
   0   8  -2  140.67    4.09
  -2  -8  -2  154.75    4.16
  -2  -8  -2  146.26    4.32
   2  -8   2  141.26    4.07
  -2  -8  -2  145.94    4.02
  -2   8  -2  150.40    4.21
  -2   8  -2  152.43    4.08
   2   8   2  144.56    4.32
  -4  -8  -2  147.75    4.25
  -4  -8  -2  150.20    4.48
  -4  -8  -2  155.29    4.27
   4   8   2  148.13    4.47
  -4   8  -2  147.73    4.33
   4   8   2  157.32    4.12
  -4   8  -2  150.40    4.21
  -6  -8  -2   35.62    1.60
  -6  -8  -2   37.62    1.53
  -6   8  -2   36.00    1.46
  -6   8  -2   38.72    1.44
  -6   8  -2   38.68    1.69
  -8  -8  -2    8.50    0.90
  -8  -8  -2    8.90    0.83
  -8   8  -2    8.25    0.68
  -8   8  -2    8.29    0.72
  -8   8  -2    8.26    0.87
 -10  -8  -2   26.93    1.49
 -10  -8  -2   27.26    1.56
 -10   8  -2   26.04    1.51
 -10   8  -2   25.27    1.23
 -12  -8  -2   30.10    1.77
 -12  -8  -2   28.35    1.63
 -12   8  -2   27.50    1.33
 -12   8  -2   27.15    1.65
 -14  -8  -2   13.74    1.16
 -14  -8  -2   15.01    1.44
 -14   8  -2   12.55    1.17
 -16  -8  -2    3.37    0.77
 -16  -8  -2    3.19    0.94
 -16   8  -2    2.62    0.75
 -17  -9   2    4.74    1.09
 -17   9   2    5.35    0.94
 -15  -9   2    5.98    1.10
 -15  -9   2    7.52    0.80
 -15   9   2    6.44    1.00
 -13  -9   2   14.96    1.34
 -13  -9   2   13.32    1.07
 -13   9   2   15.24    1.03
 -13   9   2   15.35    1.16
 -11  -9   2   16.78    0.96
 -11  -9   2   18.10    1.16
 -11  -9   2   17.22    1.29
 -11   9   2   18.34    1.24
 -11   9   2   17.24    1.08
  -9  -9   2   12.99    0.92
  -9  -9   2   12.04    0.98
  -9  -9   2   11.86    0.70
  -9   9   2   13.01    0.89
  -9   9   2   12.60    0.99
  -7  -9   2   32.65    1.16
  -7  -9   2   34.33    1.46
  -7  -9   2   31.93    1.45
  -7   9   2   32.78    1.50
  -7   9   2   33.62    1.43
   7   9  -2   33.65    1.44
   7   9  -2   32.38    1.15
  -5  -9   2   22.44    1.03
  -5  -9   2   20.21    1.04
  -5   9   2   20.24    1.03
  -5   9   2   19.53    1.08
   5   9  -2   21.00    0.99
   5   9  -2   21.26    0.87
  -3  -9   2    3.30    0.41
   3   9  -2    2.55    0.36
   3   9  -2    3.15    0.41
  -3   9   2    4.35    0.55
  -3   9   2    3.46    0.56
   1  -9  -2   59.44    1.94
   1   9  -2   58.80    1.84
   1   9  -2   57.70    1.92
  -1   9   2   58.98    2.11
  -1   9   2   58.88    1.95
   1  -9   2  134.74    3.80
  -1  -9  -2  136.55    3.90
  -1   9  -2  138.87    3.82
   1   9   2  136.82    4.13
  -1   9  -2  135.63    3.97
   1   9   2  143.94    3.92
  -3  -9  -2   83.43    2.49
  -3  -9  -2   83.07    2.79
  -3  -9  -2   84.04    2.57
  -3   9  -2   85.73    2.48
   3   9   2   85.58    2.49
   3   9   2   81.79    2.78
  -3   9  -2   80.76    2.64
  -5  -9  -2   19.61    0.99
  -5  -9  -2   17.95    1.10
  -5   9  -2   18.88    0.98
  -5   9  -2   16.42    1.09
   5   9   2   16.60    1.07
  -5   9  -2   18.07    0.85
   5   9   2   19.39    0.76
  -7  -9  -2   15.87    1.02
  -7  -9  -2   12.57    0.98
  -7   9  -2   13.23    0.87
  -7   9  -2   13.58    1.05
  -7   9  -2   14.56    0.84
  -9  -9  -2   28.08    1.53
  -9  -9  -2   27.89    1.51
  -9   9  -2   29.47    1.34
  -9   9  -2   25.97    1.54
 -11  -9  -2    7.81    1.01
 -11  -9  -2    8.33    1.11
 -11   9  -2    8.80    0.77
 -11   9  -2    9.60    1.24
 -13  -9  -2    6.73    1.02
 -13  -9  -2    5.29    1.04
 -13   9  -2    6.77    1.08
 -15  -9  -2    8.42    1.29
 -15  -9  -2    8.09    1.19
 -15   9  -2    8.36    1.13
 -16 -10   2    1.25    0.38
 -16 -10   2    0.31    0.64
 -16  10   2    1.34    0.49
 -14 -10   2    1.44    0.50
 -14 -10   2    0.49    0.60
 -14  10   2    2.72    0.70
 -14  10   2    1.60    0.45
 -12 -10   2    0.28    0.48
 -12 -10   2    0.43    0.34
 -12 -10   2    0.33    0.34
 -12  10   2    0.87    0.43
 -12  10   2    1.29    0.55
 -10 -10   2    0.36    0.39
 -10 -10   2   -0.27    0.42
 -10 -10   2   -0.10    0.23
 -10  10   2   -0.51    0.32
 -10  10   2    0.08    0.39
  -8 -10   2    0.66    0.40
  -8 -10   2    1.24    0.27
  -8 -10   2    1.96    0.54
  -8  10   2    0.90    0.41
  -8  10   2    1.25    0.44
  -6 -10   2    0.98    0.37
  -6  10   2    0.69    0.36
   6  10  -2    1.08    0.35
  -6  10   2    1.58    0.43
   6  10  -2    0.90    0.26
   6  10  -2    0.78    0.38
  -4 -10   2    8.54    0.62
  -4 -10   2    8.44    0.71
  -4  10   2    8.40    0.76
   4  10  -2    8.46    0.57
   4  10  -2    8.06    0.59
  -4  10   2    7.75    0.69
  -2 -10   2    3.03    0.40
  -2  10   2    2.97    0.48
  -2  10   2    2.49    0.52
   2  10  -2    2.42    0.36
   2  10  -2    2.20    0.38
   0 -10   2   28.25    1.02
   0 -10  -2   29.66    1.19
   0  10  -2   30.56    1.23
   0  10  -2   29.08    1.08
   0  10   2   28.63    1.38
   0  10   2   30.48    1.22
  -2 -10  -2    2.09    0.47
  -2  10  -2    2.38    0.33
   2  10   2    2.09    0.37
  -2  10  -2    1.40    0.34
   2  10   2    2.24    0.51
  -4 -10  -2    0.34    0.32
  -4 -10  -2    0.33    0.28
   4  10   2    0.38    0.33
   4  10   2    0.22    0.19
  -4  10  -2    0.22    0.18
  -4  10  -2    0.14    0.25
  -4  10  -2    0.01    0.31
  -6 -10  -2    1.70    0.46
  -6 -10  -2    0.80    0.45
  -6  10  -2    1.39    0.33
  -6  10  -2    1.94    0.56
  -6  10  -2    1.28    0.38
  -8 -10  -2    8.95    0.93
  -8  10  -2    7.46    0.72
  -8  10  -2    7.96    1.06
 -10 -10  -2    3.60    0.74
 -10 -10  -2    3.77    0.82
 -10  10  -2    2.90    0.65
 -10  10  -2    3.27    0.60
 -12 -10  -2    3.05    0.81
 -12  10  -2    3.40    0.87
 -12  10  -2    3.11    0.58
 -14 -10  -2    0.20    0.67
 -14 -10  -2    0.30    0.36
 -14  10  -2    0.57    0.50
 -15 -11   2    0.68    0.40
 -15 -11   2    0.44    0.67
 -15 -11   2    1.52    0.43
 -15  11   2    1.31    0.42
 -15  11   2    1.84    0.49
 -13 -11   2    0.38    0.35
 -13 -11   2    0.08    0.51
 -13 -11   2    0.95    0.36
 -13  11   2    0.62    0.36
 -13  11   2    0.24    0.37
 -11 -11   2    8.73    0.69
 -11 -11   2    9.68    0.92
 -11 -11   2    9.29    1.11
 -11  11   2    8.65    0.93
 -11  11   2    8.79    0.96
  -9 -11   2   36.94    1.69
  -9 -11   2   35.20    1.69
  -9  11   2   33.59    1.70
  -9  11   2   33.85    1.64
  -7 -11   2    7.40    0.74
  -7 -11   2    6.07    0.73
   7  11  -2    5.66    0.77
   7  11  -2    5.82    0.50
  -7  11   2    5.99    0.77
  -7  11   2    6.46    0.89
  -5 -11   2    2.30    0.43
  -5 -11   2    2.81    0.55
  -5  11   2    3.11    0.64
   5  11  -2    1.90    0.38
   5  11  -2    2.61    0.58
   5  11  -2    1.35    0.31
  -3 -11   2   29.78    1.21
  -3  11   2   31.03    1.48
   3  11  -2   31.47    1.25
   3  11  -2   30.61    1.21
   3  11  -2   31.96    1.45
  -1 -11   2   18.72    0.74
  -1  11   2   19.58    1.14
   1  11  -2   18.36    0.82
  -1  11   2   19.61    1.01
   1  11  -2   19.57    0.96
   1  11  -2   17.25    1.08
  -1  11  -2   10.01    0.72
  -1  11  -2   10.41    0.57
   1  11   2   11.20    0.88
   1  11   2   10.71    0.71
  -1  11  -2   10.07    0.85
   3  11   2   12.79    0.96
  -3  11  -2   12.43    0.95
   3  11   2   13.91    0.74
  -5 -11  -2    6.63    0.90
  -5 -11  -2    5.75    0.64
  -5  11  -2    4.50    0.72
  -5  11  -2    4.37    0.60
   5  11   2    4.34    0.72
   5  11   2    4.72    0.49
  -7 -11  -2    3.36    0.59
  -7 -11  -2    2.03    0.55
  -7  11  -2    2.35    0.61
  -7  11  -2    2.83    0.53
  -9 -11  -2    6.61    0.90
  -9 -11  -2    7.19    1.06
  -9  11  -2    5.69    1.01
  -9  11  -2    5.75    0.74
 -11 -11  -2    8.62    1.10
 -11 -11  -2    7.87    1.18
 -11  11  -2    4.52    0.84
 -11  11  -2    6.80    0.86
 -13 -11  -2    5.04    0.96
 -13 -11  -2    4.64    0.98
 -13  11  -2    4.16    0.82
 -13  11  -2    5.43    0.77
 -14 -12   2   17.22    1.16
 -14 -12   2   14.12    1.40
 -14 -12   2   15.71    1.05
 -14  12   2   15.42    1.10
 -12 -12   2    5.93    0.68
 -12 -12   2    5.64    0.92
 -12 -12   2    7.25    1.05
 -12  12   2    7.13    0.98
 -12  12   2    5.03    0.78
 -10 -12   2    7.99    0.84
 -10 -12   2    8.90    0.64
 -10 -12   2    8.40    1.03
 -10  12   2    7.87    0.93
 -10  12   2    9.76    1.23
  -8 -12   2   50.33    2.00
  -8 -12   2   49.47    2.06
   8  12  -2   49.03    2.06
  -8  12   2   44.63    2.07
  -8  12   2   47.84    2.01
  -6 -12   2   53.78    1.96
  -6 -12   2   52.27    2.10
  -6  12   2   50.29    2.16
   6  12  -2   52.75    1.80
  -6  12   2   51.60    2.07
   6  12  -2   52.89    2.14
  -4 -12   2   19.22    1.13
  -4 -12   2   20.28    0.98
   4  12  -2   19.51    0.95
  -4  12   2   18.18    1.18
   4  12  -2   16.48    0.90
   4  12  -2   19.01    1.16
  -2 -12   2   19.16    0.89
   2  12  -2   19.60    1.17
   2  12  -2   18.55    0.87
  -2  12   2   18.05    1.17
   0  12   2   54.45    2.21
   0  12  -2   53.32    2.14
  -2 -12  -2   61.29    2.38
  -2  12  -2   59.82    2.36
   2  12   2   59.08    2.36
   2  12   2   61.85    2.08
  -4 -12  -2   15.60    1.10
  -4 -12  -2   16.78    0.92
  -4  12  -2   14.52    1.10
   4  12   2   16.13    1.15
   4  12   2   17.14    0.84
  -4  12  -2   16.41    1.01
  -6 -12  -2    5.85    0.86
  -6 -12  -2    6.35    0.64
  -6  12  -2    7.44    0.85
  -6  12  -2    6.78    0.95
   6  12   2    7.23    0.96
  -8 -12  -2   15.95    1.19
  -8 -12  -2   16.11    1.16
  -8  12  -2   18.62    1.14
  -8  12  -2   16.84    1.29
 -10 -12  -2   28.20    1.59
 -10 -12  -2   25.25    1.57
 -10  12  -2   24.95    1.40
 -10  12  -2   24.34    1.66
 -12 -12  -2   13.14    1.31
 -12 -12  -2   12.81    1.12
 -12  12  -2   13.59    1.23
 -12  12  -2   12.32    1.00
 -14 -12  -2    4.47    0.84
 -14 -12  -2    5.60    1.09
 -14  12  -2    4.71    0.98
 -13 -13   2   12.23    1.41
 -13 -13   2   13.35    0.92
 -13 -13   2   13.61    1.06
 -13  13   2   14.16    1.16
 -13  13   2   13.28    1.07
 -11 -13   2    9.25    0.90
 -11 -13   2    8.17    0.67
 -11 -13   2   10.44    1.05
 -11  13   2    9.72    0.95
 -11  13   2    9.51    1.08
  -9 -13   2    8.35    0.86
  -9 -13   2    6.55    0.91
  -9  13   2    8.47    1.06
  -9  13   2    7.56    0.92
  -7 -13   2   13.38    1.03
  -7 -13   2   13.81    0.97
  -7  13   2   13.10    1.03
   7  13  -2   11.58    1.03
  -7  13   2   12.38    1.05
  -5 -13   2   33.50    1.59
  -5 -13   2   35.56    1.50
  -5  13   2   30.62    1.63
   5  13  -2   30.95    1.36
   5  13  -2   32.14    1.61
   3  13  -2   46.25    2.01
  -3  13   2   46.12    2.04
  -3  13   2   47.69    1.89
  -1  13   2   19.65    1.24
   1  13  -2   18.50    1.20
   1  13   2    8.88    0.89
  -1  13  -2   10.41    0.94
  -3 -13  -2   12.37    0.98
  -3 -13  -2   11.17    0.75
  -3  13  -2   11.16    0.99
   3  13   2   11.67    0.99
  -5 -13  -2   16.01    1.16
  -5 -13  -2   14.52    0.88
  -5  13  -2   14.19    1.12
  -5  13  -2   12.96    0.96
   5  13   2   13.26    1.12
  -7 -13  -2   17.76    1.05
  -7 -13  -2   18.54    1.28
  -7  13  -2   17.09    1.32
  -7  13  -2   16.68    1.13
  -9 -13  -2   14.05    1.18
  -9  13  -2   11.48    1.21
  -9  13  -2   14.37    1.07
 -11 -13  -2    6.98    1.01
 -11  13  -2    8.27    1.00
 -11  13  -2    8.56    1.29
 -13 -13  -2    3.91    0.76
 -13 -13  -2    5.26    0.98
 -13  13  -2    4.80    0.90
 -13  13  -2    3.39    0.70
 -12 -14   2    0.98    0.38
 -12 -14   2    0.26    0.29
 -12 -14   2    0.42    0.55
 -12  14   2    0.73    0.46
 -12  14   2    1.43    0.50
 -10 -14   2    5.31    0.88
 -10 -14   2    4.38    0.76
 -10  14   2    6.39    1.03
 -10  14   2    5.31    0.88
  -8 -14   2    2.81    0.65
  -8  14   2    2.11    0.57
  -8  14   2    2.88    0.67
   8  14  -2    2.16    0.63
  -6 -14   2    0.68    0.39
   6  14  -2    0.19    0.38
  -6  14   2    0.11    0.29
  -4 -14   2    5.79    0.86
   4  14  -2    7.00    0.96
  -4  14   2    5.89    0.85
   2  14  -2   16.54    1.18
  -2  14   2   14.66    1.13
   0  14   2   -0.16    0.29
   0  14  -2   -0.10    0.37
  -2 -14  -2    1.39    0.36
  -2 -14  -2    1.92    0.58
  -2  14  -2    2.47    0.66
   2  14   2    1.28    0.50
  -4 -14  -2    1.67    0.40
  -4 -14  -2    1.31    0.49
   4  14   2    1.93    0.62
  -4  14  -2    0.19    0.44
  -6 -14  -2    2.11    0.47
  -6 -14  -2    2.56    0.65
  -6  14  -2    1.63    0.58
  -6  14  -2    2.24    0.58
   6  14   2    2.22    0.65
  -8 -14  -2    1.66    0.58
  -8 -14  -2    1.73    0.49
  -8  14  -2    0.56    0.52
  -8  14  -2    1.51    0.55
 -10 -14  -2    1.48    0.49
 -10 -14  -2    0.98    0.47
 -10  14  -2    1.00    0.46
 -10  14  -2    1.15    0.70
 -12 -14  -2    0.34    0.37
 -12  14  -2    0.25    0.32
 -12  14  -2    0.57    0.31
 -11 -15   2    7.90    0.82
 -11  15   2    7.32    1.07
 -11  15   2    5.26    0.84
  -9  15   2    1.89    0.59
  -9  15   2    2.84    0.67
  -7 -15   2    0.41    0.32
  -7  15   2    0.02    0.34
  -7  15   2   -0.25    0.30
   7  15  -2    0.21    0.45
  -5 -15   2    1.38    0.47
  -5  15   2    0.13    0.37
  -5  15   2    1.33    0.48
   5  15  -2    1.00    0.49
   3  15  -2   10.58    1.03
  -3  15   2    8.23    1.13
   1  15  -2   13.45    1.13
  -1  15   2   13.37    1.12
  -1 -15  -2    6.13    0.92
  -1 -15  -2    5.57    0.58
   1  15   2    6.39    0.96
  -1  15  -2    7.10    0.97
  -3 -15  -2    1.79    0.41
  -3 -15  -2    2.98    0.69
  -3  15  -2    1.84    0.59
   3  15   2    1.94    0.61
  -5 -15  -2    3.37    0.54
  -5 -15  -2    3.46    0.81
  -5  15  -2    2.56    0.69
  -5  15  -2    2.84    0.59
   5  15   2    3.97    0.88
  -7 -15  -2    8.75    1.17
  -7 -15  -2    6.29    0.79
  -7  15  -2    8.13    1.21
  -7  15  -2    7.56    0.94
  -9 -15  -2    3.73    0.66
  -9 -15  -2    4.29    0.80
  -9  15  -2    4.09    0.77
  -9  15  -2    2.28    0.78
 -11 -15  -2    1.02    0.42
 -11  15  -2    1.14    0.48
 -11  15  -2    1.04    0.59
 -10 -16   2    9.01    0.86
 -10  16   2    9.37    1.34
  -8 -16   2    7.75    0.82
  -8  16   2    4.43    0.82
   8  16  -2    5.11    0.91
  -6  16   2   12.00    1.10
   6  16  -2   13.29    1.16
  -4 -16   2   21.40    1.37
   4  16  -2   21.35    1.43
  -4  16   2   21.33    1.45
  -2  16   2   17.93    1.29
   2  16  -2   15.15    1.24
   0  16  -2   11.43    1.10
   0  16   2   13.88    1.14
  -2 -16  -2   12.18    0.84
  -2  16  -2   15.65    1.24
   2  16   2   13.50    1.21
  -2  16  -2   15.30    1.05
  -4 -16  -2   17.42    1.30
  -4 -16  -2   16.46    0.99
  -4  16  -2   18.32    1.39
   4  16   2   17.45    1.40
  -6 -16  -2   17.25    1.29
  -6 -16  -2   14.63    0.97
  -6  16  -2   15.44    1.17
   6  16   2   15.66    1.36
  -6  16  -2   13.88    1.30
  -8 -16  -2   11.81    0.93
  -8 -16  -2   12.03    1.08
  -8  16  -2    9.06    1.26
  -8  16  -2   11.62    1.07
 -10 -16  -2    6.16    0.97
 -10 -16  -2    6.11    0.80
 -10  16  -2    6.78    0.96
 -10  16  -2    6.57    1.23
  -9 -17   2    6.38    0.95
  -9  17   2    5.22    0.86
  -9  17   2    5.14    0.93
  -7 -17   2   10.32    0.98
   7  17  -2    9.70    1.06
  -7  17   2   11.96    1.10
   5  17  -2    9.91    1.06
  -5  17   2   10.78    1.07
  -3 -17   2    5.79    0.99
   3  17  -2    5.23    1.05
  -3  17   2    4.27    0.89
   1  17  -2   10.71    1.12
  -1  17   2    9.74    1.04
  -1 -17  -2   25.17    1.56
   1  17   2   19.18    1.49
  -1  17  -2   19.58    1.46
  -3 -17  -2    9.07    0.77
  -3 -17  -2    9.94    1.01
   3  17   2   10.85    1.14
  -3  17  -2   10.05    1.30
  -5 -17  -2    8.43    1.17
  -5 -17  -2    6.47    0.76
  -5  17  -2    8.18    1.19
   5  17   2    7.60    1.19
  -7 -17  -2    9.78    0.84
  -7 -17  -2   11.03    1.10
  -7  17  -2   12.29    1.11
   7  17   2   11.80    1.56
  -7  17  -2   11.85    1.55
  -8 -18   2    3.46    0.72
   8  18  -2    1.28    0.59
  -8  18   2    3.61    0.77
  -6 -18   2    2.09    0.50
  -6  18   2    0.95    0.45
   6  18  -2    0.87    0.47
  -4 -18   2    0.91    0.38
  -4  18   2    0.19    0.34
   4  18  -2    0.60    0.47
   2  18  -2    0.39    0.51
  -2  18   2    0.72    0.46
   0 -18  -2    1.41    0.52
   0  18  -2    0.80    0.61
   0  18   2    0.63    0.47
  -2 -18  -2    2.84    0.66
   2  18   2    0.89    0.56
  -2  18  -2    3.13    0.77
  -4 -18  -2    4.36    0.65
  -4 -18  -2    4.97    0.87
  -4  18  -2    5.16    1.03
   4  18   2    4.07    0.89
  -6 -18  -2    1.22    0.48
  -6 -18  -2    0.69    0.36
  -6  18  -2    1.63    0.64
   6  18   2    0.22    0.54
  -5 -19   2    5.23    0.98
   5  19  -2    2.22    0.71
  -5  19   2    2.92    0.71
  -3  19   2    1.49    0.58
   3  19  -2    0.82    0.50
   1  19  -2    1.11    0.55
  -1  19   2    1.01    0.49
  -1 -19  -2    5.27    0.95
  -1  19  -2    3.21    0.83
   1  19   2    5.41    1.03
  -3 -19  -2    1.93    0.62
   3  19   2    1.16    0.70
  -3  19  -2    0.37    0.60
 -18   0   3    0.72    0.39
 -16   0   3    0.49    0.32
 -14   0   3   -0.02    0.30
 -12   0   3    0.16    0.33
 -10   0   3   -0.83    0.25
 -10   0   3   -0.32    0.22
 -10   0   3   -0.10    0.24
 -10   0   3    0.34    0.21
   8   0  -3   -0.02    0.20
  -8   0   3    0.20    0.25
  -8   0   3    0.04    0.16
  -8   0   3   -0.06    0.19
  -8   0   3   -0.05    0.19
  -6   0   3    0.08    0.17
  -6   0   3    0.15    0.16
   6   0  -3    0.09    0.17
  -6   0   3    0.22    0.21
  -6   0   3   -0.03    0.15
   4   0  -3   -0.23    0.17
  -4   0   3   -0.39    0.16
  -4   0   3   -0.27    0.15
   2   0  -3   -0.09    0.12
  -2   0   3    0.05    0.13
   2   0  -3    0.81    0.19
   0   0  -3    0.05    0.15
   0   0  -3    0.02    0.13
   0   0  -3   -0.11    0.12
   0   0   3   -0.05    0.12
  -2   0  -3    0.00    0.17
   2   0   3   -0.08    0.02
  -2   0  -3   -0.07    0.20
   4   0   3   -0.01    0.11
  -4   0  -3   -0.06    0.23
  -4   0  -3    0.04    0.11
  -4   0  -3   -0.09    0.15
  -6   0  -3   -0.12    0.08
  -6   0  -3   -0.02    0.19
  -6   0  -3   -0.16    0.26
   6   0   3    0.07    0.09
  -8   0  -3   -0.06    0.09
  -8   0  -3   -0.16    0.25
  -8   0  -3    0.00    0.34
   8   0   3    0.07    0.11
 -10   0  -3   -0.19    0.26
 -10   0  -3   -0.10    0.31
 -12   0  -3    0.01    0.40
 -14   0  -3    0.42    0.45
 -16   0  -3    0.16    0.39
 -19  -1   3    2.73    0.70
 -19   1   3    5.49    0.86
 -17   1   3   10.24    0.96
 -15  -1   3    4.63    0.71
 -15   1   3    4.55    0.76
 -13  -1   3   10.95    0.87
 -13   1   3   10.70    0.87
 -11  -1   3   32.00    1.37
 -11  -1   3   28.89    1.46
 -11   1   3   30.73    1.44
 -11   1   3   30.41    1.15
 -11   1   3   33.06    1.49
 -11   1   3   31.27    1.37
  -9  -1   3   24.08    1.04
  -9  -1   3   25.31    1.12
  -9  -1   3   22.86    1.14
  -9  -1   3   23.31    0.87
  -9   1   3   23.65    0.93
  -9   1   3   22.83    1.11
  -9   1   3   24.09    1.05
  -9   1   3   23.52    1.14
  -7  -1   3   57.57    1.83
  -7  -1   3   53.88    1.87
  -7  -1   3   55.98    1.66
  -7  -1   3   55.96    1.73
   7  -1  -3   58.70    1.83
   7   1  -3   53.27    1.85
  -7   1   3   54.03    1.86
  -7   1   3   54.27    1.81
  -7   1   3   57.88    1.77
  -7   1   3   56.23    1.71
  -5  -1   3   91.52    2.73
  -5  -1   3   93.18    2.66
   5  -1  -3  103.39    2.78
  -5  -1   3   97.33    2.64
  -5  -1   3   94.75    2.80
  -5   1   3  101.64    2.82
  -5   1   3   99.02    2.67
  -5   1   3   97.21    2.70
   5   1  -3   93.33    2.80
  -5   1   3   99.02    2.76
  -3  -1   3   20.46    0.73
  -3  -1   3   18.91    0.72
   3  -1  -3   21.71    0.80
   3  -1  -3   20.76    0.75
  -3   1   3   20.91    0.75
   3   1  -3   19.60    0.79
  -3   1   3   21.11    0.79
   1  -1  -3   74.95    2.08
  -1  -1   3   77.38    2.09
   1  -1  -3   74.92    2.13
   1  -1  -3   74.44    2.00
  -1   1   3   76.40    2.09
  -1   1   3   72.63    2.00
   1   1  -3   71.32    2.11
  -1  -1  -3  173.50    4.61
   1  -1   3  177.47    4.59
  -1  -1  -3  173.83    4.67
  -1  -1  -3  172.23    4.66
   1   1   3  171.94    4.56
  -1   1  -3  166.45    4.64
  -1   1  -3  176.22    4.59
  -1   1  -3  174.66    4.69
  -1   1  -3  180.46    4.62
  -3  -1  -3  142.02    3.95
  -3  -1  -3  141.97    3.96
  -3  -1  -3  132.24    3.95
  -3   1  -3  145.50    3.95
  -3   1  -3  136.92    3.97
  -3   1  -3  147.19    3.81
   3   1   3  146.34    3.76
  -3   1  -3  146.03    3.96
   5  -1   3   36.32    1.16
  -5  -1  -3   35.69    1.41
  -5   1  -3   34.93    1.43
  -5   1  -3   39.00    1.18
  -5   1  -3   37.65    1.40
   5   1   3   37.03    1.10
   7  -1   3    2.23    0.26
  -7  -1  -3    2.07    0.47
   7   1   3    2.42    0.21
  -7   1  -3    2.66    0.28
  -7   1  -3    2.11    0.46
  -7   1  -3    2.22    0.40
  -9  -1  -3   18.19    1.20
  -9  -1  -3   18.48    1.11
   9  -1   3   18.56    0.72
  -9   1  -3   18.96    1.11
  -9   1  -3   18.43    1.11
  -9   1  -3   18.02    1.18
  -9   1  -3   18.02    0.95
 -11  -1  -3   31.85    1.64
 -11   1  -3   34.04    1.67
 -11   1  -3   34.63    1.66
 -13  -1  -3   14.24    1.18
 -13   1  -3   16.70    1.24
 -15  -1  -3    3.17    0.76
 -15   1  -3    5.38    0.92
 -17  -1  -3    1.84    0.65
 -18  -2   3    7.95    0.85
 -18   2   3    7.79    0.82
 -16  -2   3   11.33    0.95
 -16   2   3   11.26    0.95
 -14  -2   3   32.76    1.56
 -14   2   3   32.17    1.56
 -12  -2   3   41.59    1.70
 -12   2   3   42.80    1.74
 -12   2   3   40.44    1.48
 -12   2   3   42.75    1.85
 -10  -2   3   31.01    1.31
 -10  -2   3   31.10    1.44
 -10  -2   3   30.69    1.07
 -10  -2   3   32.74    1.38
 -10   2   3   30.60    1.20
 -10   2   3   34.49    1.38
 -10   2   3   34.07    1.48
 -10   2   3   33.99    1.41
  -8  -2   3   69.96    2.19
  -8  -2   3   68.16    1.98
  -8  -2   3   66.71    2.28
  -8  -2   3   69.00    2.14
  -8   2   3   70.21    2.10
  -8   2   3   70.82    2.21
   8   2  -3   67.37    2.26
  -8   2   3   66.34    2.28
  -8   2   3   73.13    2.20
  -6  -2   3  108.38    3.26
   6  -2  -3  118.74    3.17
  -6  -2   3  108.46    3.14
  -6  -2   3  109.63    3.09
  -6  -2   3  108.34    3.05
  -6   2   3  114.73    3.13
  -6   2   3  116.74    3.17
  -6   2   3  115.24    3.14
   6   2  -3  107.64    3.24
  -4  -2   3  147.27    4.25
   4  -2  -3  170.12    4.29
  -4  -2   3  160.67    4.27
   4   2  -3  154.61    4.39
  -4   2   3  168.12    4.27
  -4   2   3  164.83    4.33
  -4   2   3  159.85    4.39
   2  -2  -3  334.72    8.31
  -2  -2   3  298.53    8.17
  -2  -2   3  307.45    8.23
   2  -2  -3  328.90    8.19
   2   2  -3  315.02    8.23
   2   2  -3  319.68    8.30
  -2   2   3  323.69    8.18
   0  -2  -3   94.09    2.75
   0  -2   3   93.00    2.69
   0  -2  -3   98.81    2.71
   0  -2   3   99.08    2.72
   0  -2  -3  100.12    2.71
   0   2  -3  103.50    2.69
   0   2  -3  100.08    2.72
   0   2   3   98.21    2.71
   0   2  -3  100.82    2.78
   0   2   3   98.55    2.69
  -2  -2  -3   93.04    2.67
   2  -2   3   94.04    2.59
  -2  -2  -3   94.03    2.68
  -2   2  -3   87.97    2.63
  -2   2  -3   91.89    2.70
  -2   2  -3   90.73    2.58
   2   2   3   97.86    2.53
  -4  -2  -3  229.77    6.21
  -4  -2  -3  224.23    6.20
  -4   2  -3  225.02    6.19
  -4   2  -3  229.63    6.22
  -4   2  -3  233.66    6.03
   4   2   3  228.59    5.91
  -4   2  -3  230.21    6.23
  -6  -2  -3   53.97    1.87
  -6  -2  -3   49.20    1.87
  -6   2  -3   52.25    1.85
  -6   2  -3   52.83    1.61
  -6   2  -3   53.00    1.92
  -8  -2  -3   21.74    1.13
  -8  -2  -3   20.73    1.14
  -8  -2  -3   22.59    1.25
  -8   2  -3   21.81    1.23
  -8   2  -3   21.22    1.14
  -8   2  -3   22.48    0.85
  -8   2  -3   21.60    1.18
 -10  -2  -3   62.28    2.30
 -10  -2  -3   59.36    2.32
 -10  -2  -3   56.47    2.35
 -10   2  -3   56.91    2.30
 -10   2  -3   60.16    2.32
 -12  -2  -3   34.48    1.77
 -12   2  -3   32.81    1.71
 -14  -2  -3   10.13    1.04
 -14   2  -3    7.95    1.06
 -16  -2  -3    6.10    1.00
 -16   2  -3    6.24    1.03
 -19   3   3    4.44    0.81
 -17  -3   3    7.08    0.96
 -17   3   3    6.51    0.95
 -15  -3   3    5.88    0.83
 -15   3   3    7.84    1.04
 -13  -3   3   16.24    1.05
 -13   3   3   15.10    1.03
 -11  -3   3   37.90    1.55
 -11   3   3   36.31    1.56
 -11   3   3   35.31    1.57
 -11   3   3   38.41    1.40
 -11   3   3   38.29    1.68
  -9  -3   3   22.02    1.03
  -9  -3   3   23.73    1.19
  -9  -3   3   23.95    1.07
  -9  -3   3   23.65    0.84
  -9   3   3   25.87    1.13
   9   3  -3   23.38    1.15
  -9   3   3   24.27    1.01
  -9   3   3   25.65    1.21
  -9   3   3   23.21    1.09
  -7  -3   3   30.07    1.11
  -7  -3   3   28.58    1.22
  -7  -3   3   28.27    0.97
  -7  -3   3   29.36    1.08
  -7   3   3   30.60    1.24
  -7   3   3   30.28    1.14
  -7   3   3   30.95    1.12
   7   3  -3   27.41    1.19
  -5  -3   3   59.47    1.77
   5  -3  -3   65.46    1.80
  -5  -3   3   58.76    1.77
  -5  -3   3   57.51    1.93
  -5  -3   3   61.74    1.80
  -5   3   3   62.13    1.85
  -5   3   3   62.94    1.87
   5   3  -3   58.14    1.94
  -5   3   3   61.93    1.95
  -5   3   3   63.05    1.80
   3  -3  -3  140.91    3.71
  -3  -3   3  134.30    3.77
  -3  -3   3  136.56    3.68
  -3  -3   3  133.56    3.70
   3  -3  -3  155.31    3.92
  -3   3   3  131.89    3.80
  -3   3   3  144.93    3.88
   3   3  -3  139.46    3.77
  -3   3   3  148.13    3.80
   3   3  -3  139.79    3.88
  -1  -3   3  218.75    5.84
   1  -3  -3  228.06    5.76
  -1  -3   3  213.76    5.76
  -1   3   3  217.94    5.83
   1   3  -3  221.95    5.85
   1   3  -3  230.28    5.90
  -1   3   3  225.90    5.84
   1  -3   3    1.74    0.24
  -1  -3  -3    1.88    0.30
  -1  -3  -3    2.55    0.32
  -1  -3  -3    2.29    0.31
   1  -3   3    1.87    0.26
   1   3   3    2.56    0.35
  -1   3  -3    2.34    0.33
  -1   3  -3    2.00    0.27
  -1   3  -3    2.30    0.33
  -3  -3  -3   22.96    0.93
  -3  -3  -3   22.23    0.92
  -3   3  -3   21.47    0.94
  -3   3  -3   21.49    0.88
   3   3   3   22.61    0.74
  -3   3  -3   21.12    0.82
  -5  -3  -3  152.17    4.42
  -5  -3  -3  153.81    4.41
  -5   3  -3  156.44    4.42
  -5   3  -3  158.58    4.45
   5   3   3  155.17    4.04
  -5   3  -3  153.84    4.23
  -7  -3  -3   35.02    1.52
  -7  -3  -3   35.93    1.47
  -7   3  -3   34.68    1.22
  -7   3  -3   34.68    1.49
  -7   3  -3   34.69    1.53
  -7   3  -3   35.03    1.46
  -9  -3  -3   17.04    1.18
  -9  -3  -3   17.73    1.08
  -9  -3  -3   16.85    1.09
  -9   3  -3   17.52    0.77
  -9   3  -3   17.82    1.07
  -9   3  -3   18.26    1.12
 -11  -3  -3   14.91    1.11
 -11  -3  -3   14.41    1.24
 -11   3  -3   14.43    1.09
 -11   3  -3   15.23    1.19
 -13  -3  -3    8.51    1.17
 -13  -3  -3    7.79    1.14
 -13   3  -3    7.87    1.10
 -15  -3  -3    3.47    0.93
 -15  -3  -3    5.98    1.00
 -15   3  -3    4.69    0.95
 -17  -3  -3    2.58    0.70
 -17   3  -3    3.36    0.77
 -18   4   3    1.06    0.42
 -16  -4   3    0.65    0.38
 -14  -4   3    0.09    0.32
 -14   4   3    0.41    0.32
 -12  -4   3   -0.44    0.24
 -12   4   3    0.03    0.36
 -12   4   3   -0.21    0.30
 -12   4   3    0.03    0.26
 -12   4   3    0.13    0.39
 -10  -4   3    0.70    0.36
 -10  -4   3    1.09    0.44
 -10   4   3    0.53    0.29
 -10   4   3    1.01    0.37
 -10   4   3    0.40    0.34
 -10   4   3    1.16    0.40
  -8  -4   3    4.73    0.34
  -8  -4   3    4.23    0.52
  -8  -4   3    4.55    0.57
  -8  -4   3    3.72    0.43
  -8   4   3    4.64    0.49
   8   4  -3    5.03    0.60
  -8   4   3    3.88    0.52
  -8   4   3    5.33    0.52
  -8   4   3    4.66    0.51
  -6  -4   3    2.72    0.29
  -6  -4   3    2.41    0.29
  -6  -4   3    2.64    0.36
  -6  -4   3    2.56    0.42
  -6   4   3    2.15    0.35
  -6   4   3    2.25    0.36
  -6   4   3    2.52    0.41
  -6   4   3    2.33    0.31
   6   4  -3    2.58    0.42
  -4  -4   3   32.23    1.05
   4  -4  -3   32.36    0.98
  -4  -4   3   31.11    1.05
  -4   4   3   30.67    0.97
   4   4  -3   31.92    1.19
  -4   4   3   33.32    1.19
  -4   4   3   30.72    1.12
   4   4  -3   28.98    1.02
  -4   4   3   32.10    1.12
   2  -4  -3   11.19    0.62
  -2  -4   3   11.81    0.54
   2   4  -3   11.18    0.59
   2   4  -3   10.44    0.53
  -2   4   3   11.38    0.59
  -2   4   3   10.44    0.56
  -2   4   3   11.21    0.57
   0  -4  -3   49.21    1.55
   0  -4   3   48.78    1.45
   0  -4  -3   51.13    1.46
   0  -4  -3   48.40    1.56
   0   4  -3   50.42    1.56
   0   4  -3   49.08    1.54
   0   4   3   48.67    1.56
   0   4  -3   47.45    1.52
   0   4   3   49.39    1.50
  -2  -4  -3   36.24    1.27
   2  -4   3   34.96    1.42
  -2  -4  -3   35.83    1.23
  -2   4  -3   37.11    1.24
  -2   4  -3   38.14    1.30
   2   4   3   37.15    1.30
  -2   4  -3   36.56    1.30
   2   4   3   36.59    1.14
  -4  -4  -3    0.61    0.26
  -4  -4  -3    0.42    0.29
  -4   4  -3    0.68    0.25
   4   4   3    0.43    0.13
  -4   4  -3    0.63    0.26
  -6  -4  -3   15.24    0.85
  -6  -4  -3   13.83    0.90
  -6   4  -3   14.68    0.82
  -6   4  -3   13.56    0.69
  -6   4  -3   13.44    0.87
  -8  -4  -3    5.23    0.73
  -8  -4  -3    7.10    0.86
  -8  -4  -3    5.14    0.64
  -8   4  -3    5.51    0.46
  -8   4  -3    5.91    0.75
  -8   4  -3    4.87    0.63
  -8   4  -3    6.47    0.83
 -10  -4  -3    0.58    0.39
 -10  -4  -3   -0.16    0.40
 -10   4  -3    0.83    0.21
 -10   4  -3    0.29    0.40
 -12  -4  -3    4.13    0.76
 -12  -4  -3    2.91    0.76
 -12   4  -3    3.44    0.72
 -14  -4  -3    0.12    0.41
 -14  -4  -3    0.16    0.59
 -14   4  -3    0.04    0.37
 -16  -4  -3    2.17    0.61
 -16  -4  -3    1.42    0.87
 -16   4  -3    1.41    0.55
 -17  -5   3    8.93    0.88
 -17   5   3    9.41    0.91
 -15  -5   3    3.19    0.61
 -15   5   3    2.61    0.66
 -13  -5   3    5.14    0.77
 -13  -5   3    4.35    0.79
 -13   5   3    5.11    0.60
 -13   5   3    6.22    0.91
 -11  -5   3   33.43    1.60
 -11  -5   3   32.21    1.44
 -11   5   3   33.68    1.59
 -11   5   3   31.74    1.34
 -11   5   3   27.15    1.31
 -11   5   3   33.91    1.49
  -9  -5   3   27.45    0.93
  -9  -5   3   27.57    1.21
  -9  -5   3   25.69    1.09
  -9  -5   3   26.11    1.32
  -9   5   3   27.79    1.18
   9   5  -3   26.07    1.29
  -9   5   3   26.22    1.22
  -9   5   3   26.89    1.32
  -9   5   3   27.25    1.17
  -7  -5   3   -0.01    0.12
  -7  -5   3   -0.07    0.20
  -7  -5   3    0.01    0.20
  -7  -5   3    0.11    0.16
  -7   5   3   -0.04    0.21
  -7   5   3   -0.02    0.22
  -7   5   3   -0.08    0.20
   7   5  -3    0.23    0.24
  -7   5   3   -0.08    0.18
  -5  -5   3   31.57    1.14
  -5  -5   3   32.29    1.08
  -5  -5   3   31.63    1.26
  -5   5   3   33.25    1.26
  -5   5   3   31.81    1.20
   5   5  -3   33.89    1.27
   5   5  -3   32.14    1.08
  -5   5   3   31.06    1.20
   3  -5  -3  221.79    5.88
  -3  -5   3  216.16    5.75
  -3   5   3  210.51    5.82
   3   5  -3  212.49    5.74
  -3   5   3  221.70    5.82
  -3   5   3  211.97    5.83
   3   5  -3  219.80    5.85
  -1  -5   3   68.97    2.00
   1  -5  -3   75.95    2.23
  -1   5   3   72.85    2.19
   1   5  -3   76.63    2.21
  -1   5   3   73.56    2.23
   1   5  -3   70.94    2.16
  -1   5   3   76.64    2.18
   1  -5   3   48.35    1.53
  -1  -5  -3   50.13    1.53
  -1  -5  -3   50.75    1.63
  -1   5  -3   50.87    1.61
   1   5   3   49.76    1.66
  -1   5  -3   49.79    1.60
  -3  -5  -3   10.65    0.62
  -3  -5  -3    9.88    0.61
  -3   5  -3   10.03    0.57
  -3   5  -3   10.84    0.65
   3   5   3    9.69    0.47
  -5  -5  -3    3.22    0.48
  -5  -5  -3    3.10    0.46
  -5   5  -3    2.85    0.41
   5   5   3    3.19    0.25
  -5   5  -3    3.61    0.42
  -5   5  -3    3.66    0.49
  -7  -5  -3   43.53    1.77
  -7  -5  -3   45.63    1.74
  -7  -5  -3   43.82    1.78
  -7   5  -3   44.33    1.75
  -7   5  -3   44.18    1.81
  -7   5  -3   42.88    1.53
  -9  -5  -3   22.85    1.37
  -9  -5  -3   21.74    1.28
  -9   5  -3   24.46    1.04
  -9   5  -3   21.42    1.29
  -9   5  -3   24.18    1.35
 -11  -5  -3   10.81    1.00
 -11  -5  -3   11.17    1.15
 -11   5  -3    9.56    0.96
 -13  -5  -3    7.76    1.15
 -13  -5  -3    6.41    0.99
 -13   5  -3    8.47    1.23
 -15  -5  -3    1.57    0.78
 -15  -5  -3    2.18    0.64
 -15   5  -3    2.40    0.65
 -16  -6   3   12.82    1.38
 -16  -6   3   16.56    1.10
 -16   6   3   15.38    1.15
 -14  -6   3   27.62    1.45
 -14  -6   3   26.51    1.70
 -14   6   3   29.41    1.54
 -14   6   3   29.38    1.36
 -12  -6   3   13.13    1.12
 -12  -6   3   13.89    0.98
 -12   6   3   13.66    0.87
 -12   6   3   13.74    0.98
 -12   6   3   14.56    1.03
 -10  -6   3   16.33    1.10
 -10  -6   3   16.75    0.99
 -10   6   3   17.09    1.10
 -10   6   3   16.96    0.96
 -10   6   3   17.27    1.04
 -10   6   3   17.56    0.98
  -8  -6   3   75.93    2.43
  -8  -6   3   73.28    2.23
  -8  -6   3   75.23    2.56
  -8  -6   3   75.01    2.16
  -8   6   3   72.71    2.47
  -8   6   3   74.40    2.40
   8   6  -3   71.60    2.51
  -8   6   3   75.14    2.28
  -8   6   3   78.07    2.57
  -6  -6   3   85.01    2.38
  -6  -6   3   83.95    2.63
  -6  -6   3   78.47    2.27
  -6  -6   3   83.09    2.52
   6   6  -3   84.24    2.37
   6   6  -3   79.26    2.59
  -6   6   3   82.76    2.59
  -6   6   3   82.76    2.63
  -6   6   3   79.89    2.54
  -4  -6   3  146.24    4.11
  -4  -6   3  151.23    4.06
  -4   6   3  145.89    4.19
  -4   6   3  145.48    4.16
   4   6  -3  154.08    4.06
   4   6  -3  146.09    4.16
  -4   6   3  146.85    4.18
   2  -6  -3  117.19    3.35
  -2   6   3  114.38    3.36
  -2   6   3  111.81    3.30
  -2   6   3  116.88    3.31
   2   6  -3  113.83    3.26
   2   6  -3  120.81    3.32
   0  -6  -3   59.15    1.86
   0  -6   3   55.22    1.68
   0   6  -3   58.54    1.83
   0   6   3   57.95    1.79
   0   6  -3   58.49    1.81
   0   6   3   56.89    1.89
  -2  -6  -3  124.00    3.40
  -2  -6  -3  123.38    3.49
   2  -6   3  124.40    3.44
   2   6   3  122.13    3.58
  -2   6  -3  107.43    3.43
  -2   6  -3  122.79    3.48
   2   6   3  128.03    3.37
  -4  -6  -3   36.54    1.38
  -4  -6  -3   37.01    1.40
  -4   6  -3   38.04    1.41
   4   6   3   36.90    1.17
  -4   6  -3   36.46    1.34
  -6  -6  -3   52.00    2.00
  -6  -6  -3   53.43    1.95
  -6  -6  -3   54.83    1.92
  -6   6  -3   52.03    1.91
  -6   6  -3   52.93    1.81
  -6   6  -3   54.19    2.05
  -8  -6  -3   70.97    2.57
  -8  -6  -3   68.57    2.57
  -8   6  -3   74.19    2.65
  -8   6  -3   71.80    2.31
  -8   6  -3   70.37    2.50
 -10  -6  -3   23.29    1.46
 -10  -6  -3   22.78    1.37
 -10   6  -3   26.12    1.11
 -10   6  -3   22.18    1.39
 -12  -6  -3    9.66    1.22
 -12  -6  -3    9.44    0.98
 -12   6  -3   10.46    1.02
 -14  -6  -3    7.62    1.13
 -14  -6  -3    7.69    1.23
 -14   6  -3    8.04    1.15
 -16  -6  -3   13.97    1.24
 -16  -6  -3   12.18    1.63
 -16   6  -3   12.27    1.17
 -17  -7   3   -0.47    0.58
 -17  -7   3    0.59    0.24
 -15  -7   3    8.54    1.20
 -15  -7   3   10.44    0.90
 -15   7   3   10.14    0.94
 -13  -7   3   25.39    1.60
 -13  -7   3   25.52    1.37
 -13   7   3   22.23    1.21
 -13   7   3   24.32    1.40
 -11  -7   3    6.54    0.70
 -11  -7   3    5.64    0.59
 -11  -7   3    5.23    0.81
 -11   7   3    6.56    0.83
 -11   7   3    6.53    0.72
 -11   7   3    6.09    0.69
  -9  -7   3   16.32    0.78
  -9  -7   3   14.67    1.03
  -9  -7   3   14.89    0.93
  -9   7   3   15.65    0.84
  -9   7   3   15.48    0.93
  -9   7   3   15.17    0.98
  -7  -7   3   70.25    2.10
  -7  -7   3   71.75    2.43
  -7  -7   3   69.48    2.30
  -7   7   3   67.43    2.31
  -7   7   3   71.43    2.39
   7   7  -3   71.96    2.10
  -7   7   3   69.97    2.43
   7   7  -3   71.55    2.39
  -5  -7   3   82.18    2.51
  -5  -7   3   82.89    2.33
  -5  -7   3   78.17    2.43
  -5   7   3   79.03    2.51
  -5   7   3   80.59    2.48
   5   7  -3   82.38    2.51
   5   7  -3   64.75    2.26
  -5   7   3   77.41    2.49
   3  -7  -3   34.74    1.34
  -3   7   3   35.87    1.39
  -3   7   3   34.72    1.32
  -3   7   3   34.68    1.31
   3   7  -3   36.99    1.26
   3   7  -3   35.96    1.32
   1  -7  -3   12.81    0.70
   1   7  -3   11.78    0.64
  -1   7   3   13.64    0.70
  -1   7   3   12.21    0.73
  -1  -7  -3  106.57    3.08
   1  -7   3  107.55    2.97
  -1  -7  -3  106.17    2.90
  -1   7  -3  105.74    3.08
   1   7   3  103.42    3.17
  -1   7  -3   94.56    3.00
   1   7   3  109.65    3.01
   3  -7   3   73.04    2.30
  -3  -7  -3   73.96    2.34
  -3  -7  -3   73.80    2.27
   3   7   3   76.25    2.18
  -3   7  -3   74.19    2.34
   3   7   3   74.24    2.46
  -5  -7  -3   14.97    0.85
  -5  -7  -3   14.73    0.88
  -5   7  -3   13.76    0.79
  -5   7  -3   14.68    0.95
   5   7   3   13.99    0.59
  -7  -7  -3   33.35    1.52
  -7  -7  -3   32.22    1.53
  -7   7  -3   32.18    1.56
  -7   7  -3   34.19    1.36
  -7   7  -3   33.01    1.45
  -9  -7  -3   17.11    1.24
  -9  -7  -3   17.20    1.15
  -9   7  -3   16.92    0.93
  -9   7  -3   16.34    1.17
 -11  -7  -3    5.92    0.88
 -11  -7  -3    7.41    1.05
 -11   7  -3    4.88    0.86
 -11   7  -3    5.80    0.63
 -13  -7  -3    9.26    1.00
 -13  -7  -3   10.15    1.32
 -13   7  -3    9.26    1.29
 -15  -7  -3    6.82    1.01
 -15  -7  -3    8.74    1.37
 -15   7  -3    7.90    1.24
 -16  -8   3   -0.44    0.50
 -16   8   3    0.35    0.30
 -14  -8   3    0.57    0.57
 -14   8   3    0.37    0.31
 -14   8   3    0.00    0.31
 -12  -8   3    0.31    0.35
 -12  -8   3   -0.18    0.48
 -12  -8   3    0.17    0.28
 -12   8   3   -0.06    0.29
 -12   8   3   -0.15    0.32
 -10  -8   3    1.30    0.41
 -10  -8   3    1.00    0.30
 -10  -8   3    1.52    0.51
 -10   8   3    1.13    0.40
 -10   8   3    0.50    0.37
  -8  -8   3    9.99    0.55
  -8  -8   3   10.07    0.85
  -8  -8   3    9.09    0.74
  -8  -8   3    9.72    0.54
   8   8  -3    9.68    0.79
  -8   8   3   10.66    0.85
  -8   8   3    9.66    0.78
   8   8  -3   10.25    0.54
  -6  -8   3    1.57    0.41
  -6  -8   3    1.65    0.30
  -6  -8   3    2.22    0.44
  -6   8   3    1.59    0.41
   6   8  -3    2.26    0.44
  -6   8   3    2.10    0.46
   6   8  -3    2.24    0.32
  -4   8   3    0.47    0.23
  -4   8   3    0.80    0.30
   4   8  -3    0.99    0.24
  -4   8   3    0.93    0.36
   4   8  -3    0.77    0.28
   2  -8  -3    0.17    0.23
   2   8  -3    0.03    0.05
   2   8  -3    0.22    0.20
  -2   8   3    0.74    0.34
  -2   8   3    0.49    0.26
   0  -8   3    5.52    0.37
   0  -8  -3    6.00    0.51
   0   8   3    6.47    0.60
   0   8  -3    5.75    0.50
   0   8  -3    6.35    0.49
   0   8   3    6.95    0.52
  -2  -8  -3   10.62    0.68
   2  -8   3   11.21    0.60
  -2  -8  -3   11.80    0.62
  -2   8  -3   10.54    0.77
  -2   8  -3   10.79    0.64
   2   8   3   10.09    0.57
   2   8   3   11.63    0.79
  -2   8  -3   11.23    0.69
  -4  -8  -3    0.05    0.23
  -4  -8  -3    0.23    0.29
  -4   8  -3   -0.09    0.17
   4   8   3   -0.14    0.29
  -4   8  -3   -0.02    0.22
   4   8   3   -0.14    0.14
  -6  -8  -3    0.60    0.39
  -6  -8  -3    0.53    0.37
  -6   8  -3    0.52    0.27
  -6   8  -3    1.50    0.36
  -6   8  -3    1.19    0.47
  -8  -8  -3    0.11    0.42
  -8  -8  -3   -0.20    0.26
  -8   8  -3   -0.50    0.30
  -8   8  -3    0.13    0.26
  -8   8  -3   -0.08    0.22
 -10  -8  -3   -0.09    0.30
 -10  -8  -3    0.04    0.52
 -10   8  -3    0.09    0.26
 -10   8  -3    0.50    0.45
 -12  -8  -3    1.94    0.71
 -12  -8  -3    1.33    0.68
 -12   8  -3    1.34    0.55
 -14  -8  -3    2.18    0.63
 -14  -8  -3    1.90    0.84
 -14   8  -3    2.86    0.74
 -17  -9   3    1.23    0.85
 -17   9   3    1.68    0.54
 -15  -9   3    2.51    0.84
 -15  -9   3    2.36    0.56
 -15   9   3    1.77    0.53
 -15   9   3    3.41    0.59
 -13  -9   3    7.29    0.72
 -13  -9   3    7.44    1.08
 -13  -9   3    7.96    0.82
 -13   9   3    8.28    0.84
 -13   9   3    7.04    0.85
 -11  -9   3   19.01    1.33
 -11  -9   3   21.27    1.20
 -11  -9   3   19.12    0.97
 -11   9   3   19.07    1.25
 -11   9   3   17.76    1.13
  -9  -9   3    3.70    0.66
  -9  -9   3    3.72    0.59
  -9  -9   3    3.70    0.43
  -9   9   3    4.54    0.71
  -9   9   3    4.53    0.64
  -7  -9   3    6.99    0.71
  -7  -9   3    6.08    0.46
  -7  -9   3    7.35    0.80
  -7   9   3    5.58    0.68
  -7   9   3    6.55    0.77
   7   9  -3    5.56    0.67
   7   9  -3    5.67    0.44
  -5  -9   3   46.67    1.62
  -5  -9   3   46.91    1.74
  -5  -9   3   49.19    1.77
   5   9  -3   47.85    1.74
  -5   9   3   47.11    1.78
  -5   9   3   45.70    1.82
   3  -9  -3   12.09    0.75
  -3   9   3   11.05    0.80
   3   9  -3   12.11    0.68
  -3   9   3   12.06    0.78
   1  -9  -3    6.55    0.56
  -1   9   3    6.12    0.74
   1   9  -3    6.53    0.50
   1   9  -3    6.06    0.53
  -1   9   3    6.38    0.56
   1  -9   3   23.70    0.93
  -1  -9  -3   24.80    1.07
   1   9   3   23.29    1.19
  -1   9  -3   22.26    1.05
  -1   9  -3   24.37    1.00
   1   9   3   24.36    1.02
  -3  -9  -3   27.07    1.10
  -3  -9  -3   28.68    1.20
  -3  -9  -3   25.19    1.28
   3   9   3   25.78    1.30
   3   9   3   28.36    1.06
  -3   9  -3   26.79    1.10
  -3   9  -3   26.68    1.19
  -5  -9  -3   18.38    1.16
  -5  -9  -3   21.72    1.08
  -5   9  -3   20.25    1.21
  -5   9  -3   21.30    1.00
   5   9   3   21.06    0.83
  -5   9  -3   20.16    1.05
  -7  -9  -3   13.13    1.00
  -7  -9  -3   10.96    0.94
  -7   9  -3   11.50    1.01
  -7   9  -3   10.92    0.81
  -7   9  -3   12.77    0.86
  -9  -9  -3    9.66    0.92
  -9  -9  -3   10.00    1.09
  -9   9  -3    9.64    0.79
  -9   9  -3    9.15    0.97
 -11  -9  -3    6.12    1.02
 -11  -9  -3    5.49    0.95
 -11   9  -3    4.90    0.97
 -11   9  -3    5.06    0.71
 -13  -9  -3    2.57    0.87
 -13  -9  -3    6.70    1.08
 -13   9  -3    3.37    0.83
 -15  -9  -3    3.33    0.73
 -15  -9  -3    2.43    0.87
 -15   9  -3    1.39    0.47
 -16 -10   3   10.92    1.00
 -16 -10   3    7.35    1.24
 -16  10   3    8.29    0.86
 -14 -10   3    7.38    0.76
 -14 -10   3    4.15    0.93
 -14 -10   3    4.86    0.69
 -14  10   3    5.58    0.78
 -12 -10   3   15.31    1.28
 -12 -10   3   14.13    1.03
 -12 -10   3   13.22    0.85
 -12  10   3   13.67    1.10
 -12  10   3   14.48    1.04
 -10 -10   3   47.81    2.04
 -10 -10   3   44.97    1.90
 -10 -10   3   45.00    1.58
 -10  10   3   45.16    2.00
 -10  10   3   44.60    1.89
  -8 -10   3   27.83    1.39
  -8 -10   3   26.25    1.30
   8  10  -3   26.04    1.31
  -8  10   3   25.81    1.37
  -8  10   3   26.90    1.33
  -6 -10   3   27.98    1.29
  -6 -10   3   28.25    1.13
  -6 -10   3   28.21    1.30
   6  10  -3   27.71    1.10
  -6  10   3   25.66    1.34
   6  10  -3   26.81    1.23
  -6  10   3   25.73    1.29
  -4 -10   3   62.46    2.08
   4  10  -3   61.55    2.01
  -4  10   3   61.43    2.16
  -4  10   3   57.71    2.23
   2 -10  -3   46.37    1.69
   2  10  -3   46.75    1.63
   2  10  -3   45.57    1.65
  -2  10   3   43.12    1.81
  -2  10   3   47.31    1.73
   0 -10   3   14.37    0.64
   0  10  -3   14.75    0.83
   0  10   3   13.85    0.80
   0  10   3   13.14    0.92
   0  10  -3   14.30    0.75
  -2 -10  -3   29.08    1.09
  -2 -10  -3   30.02    1.42
  -2  10  -3   30.25    1.17
  -2  10  -3   28.84    1.39
   2  10   3   29.51    1.41
  -4 -10  -3  127.13    3.73
  -4 -10  -3  124.48    4.04
  -4 -10  -3  128.06    3.83
  -4  10  -3  130.81    3.74
  -4  10  -3  125.36    4.06
  -4  10  -3  125.75    3.87
   4  10   3  131.01    3.64
  -6 -10  -3   61.71    2.45
  -6 -10  -3   65.57    2.29
  -6  10  -3   63.87    2.18
  -6  10  -3   64.44    2.53
  -6  10  -3   63.72    2.29
  -8 -10  -3    5.20    0.88
  -8 -10  -3    4.89    0.79
  -8  10  -3    4.74    0.69
  -8  10  -3    5.23    0.65
  -8  10  -3    4.54    0.80
 -10 -10  -3    6.81    1.01
 -10 -10  -3    6.77    1.07
 -10  10  -3    6.37    1.08
 -10  10  -3    6.18    0.77
 -12 -10  -3   17.02    1.45
 -12 -10  -3   16.47    1.29
 -12  10  -3   15.01    1.35
 -12  10  -3   16.85    1.06
 -14 -10  -3   15.80    1.27
 -14 -10  -3   14.20    1.66
 -14  10  -3   13.41    1.22
 -15 -11   3    9.21    1.35
 -15 -11   3   11.56    0.94
 -15 -11   3    8.43    0.85
 -15  11   3   11.64    0.94
 -15  11   3   11.17    1.02
 -13 -11   3    1.56    0.43
 -13 -11   3    1.88    0.50
 -13 -11   3    0.98    0.61
 -13  11   3    1.77    0.53
 -13  11   3    1.32    0.45
 -11 -11   3   10.85    1.07
 -11 -11   3   10.62    0.69
 -11  11   3    9.56    0.93
 -11  11   3   10.27    1.07
  -9 -11   3   53.82    2.16
  -9 -11   3   50.73    2.09
  -9  11   3   48.70    2.15
  -9  11   3   54.41    2.12
  -7 -11   3   24.65    1.27
  -7 -11   3   25.30    1.05
  -7 -11   3   25.37    1.29
  -7  11   3   22.61    1.32
   7  11  -3   26.08    1.06
  -7  11   3   23.35    1.28
   7  11  -3   24.87    1.30
  -5 -11   3    3.54    0.54
  -5 -11   3    3.44    0.52
   5  11  -3    3.13    0.56
  -5  11   3    2.72    0.56
   5  11  -3    3.07    0.43
  -3 -11   3    9.12    0.67
   3  11  -3    9.79    0.80
   3  11  -3    8.44    0.64
   3  11  -3    9.91    0.68
  -3  11   3    8.44    0.81
  -1 -11   3   57.68    1.75
   1  11  -3   57.32    1.95
   1  11  -3   58.79    2.06
  -1  11   3   61.90    2.29
   1  11  -3   60.72    2.22
  -1 -11  -3   54.69    2.16
  -1  11  -3   57.12    1.86
   1  11   3   52.02    2.15
  -1  11  -3   54.33    2.14
   1  11   3   57.74    1.94
  -3 -11  -3   17.06    1.12
  -3  11  -3   14.54    0.94
   3  11   3   14.16    1.06
   3  11   3   17.64    0.85
  -3  11  -3   16.51    0.83
  -3  11  -3   16.39    1.10
  -5 -11  -3   17.28    0.97
  -5 -11  -3   13.73    1.08
   5  11   3   13.89    1.07
  -5  11  -3   13.78    1.08
  -5  11  -3   15.76    0.98
  -7 -11  -3   24.32    1.43
  -7 -11  -3   26.06    1.34
  -7  11  -3   22.79    1.46
  -7  11  -3   24.99    1.31
  -9 -11  -3   17.02    1.25
  -9 -11  -3   17.79    1.28
  -9  11  -3   16.74    1.32
  -9  11  -3   17.67    1.12
 -11 -11  -3    5.15    0.87
 -11 -11  -3    3.01    0.82
 -11  11  -3    3.77    0.85
 -11  11  -3    4.80    0.71
 -13 -11  -3    4.27    0.99
 -13  11  -3    5.95    1.11
 -14 -12   3    1.83    0.42
 -14 -12   3   -0.22    0.53
 -14 -12   3    0.35    0.33
 -14  12   3    1.82    0.50
 -14  12   3    1.91    0.56
 -12 -12   3    0.06    0.26
 -12 -12   3   -0.62    0.40
 -12 -12   3    0.45    0.26
 -12  12   3    0.67    0.40
 -10 -12   3    0.37    0.42
 -10 -12   3    0.20    0.41
 -10  12   3    0.10    0.38
 -10  12   3    0.74    0.42
  -8 -12   3    0.35    0.42
  -8 -12   3    1.61    0.52
   8  12  -3    2.06    0.56
  -8  12   3    2.02    0.62
  -8  12   3    1.03    0.45
  -6 -12   3    5.69    0.54
  -6 -12   3    6.47    0.67
  -6 -12   3    7.15    0.88
  -6  12   3    5.88    0.83
   6  12  -3    6.27    0.82
   6  12  -3    6.57    0.53
   6  12  -3    4.70    0.62
  -4 -12   3    0.07    0.22
   4  12  -3    0.38    0.39
  -4  12   3    0.37    0.40
  -2  12   3    1.35    0.53
   2  12  -3    1.52    0.34
   2  12  -3    1.42    0.46
   0  12   3   16.86    1.13
   0  12  -3   14.76    0.80
   0  12  -3   16.60    1.09
  -2 -12  -3    8.07    0.83
  -2  12  -3    7.47    0.93
   2  12   3    6.59    0.88
   2  12   3    7.52    0.62
  -4 -12  -3    1.10    0.47
  -4  12  -3    0.99    0.39
   4  12   3    0.89    0.41
  -4  12  -3    1.97    0.56
   4  12   3    1.49    0.32
  -6 -12  -3    0.10    0.37
  -6  12  -3   -0.50    0.23
  -6  12  -3    0.68    0.49
  -8 -12  -3    6.55    0.99
  -8 -12  -3    5.70    0.87
  -8  12  -3    5.34    0.91
  -8  12  -3    5.42    0.75
 -10 -12  -3    2.47    0.70
 -10 -12  -3    2.20    0.61
 -10  12  -3    2.98    0.63
 -10  12  -3    2.18    0.74
 -12 -12  -3    0.54    0.32
 -12 -12  -3   -0.38    0.52
 -12  12  -3    0.09    0.47
 -12  12  -3    0.20    0.28
 -13 -13   3    0.00    0.47
 -13 -13   3   -0.02    0.29
 -13 -13   3    1.19    0.34
 -13  13   3    0.43    0.35
 -13  13   3   -0.02    0.31
 -11 -13   3    0.00    0.42
 -11 -13   3    0.65    0.26
 -11  13   3   -0.13    0.31
 -11  13   3    0.28    0.32
  -9 -13   3    9.46    0.84
  -9 -13   3    8.87    0.91
  -9  13   3    8.70    1.00
  -9  13   3   10.08    0.94
  -7 -13   3   39.75    1.72
  -7 -13   3   41.08    1.81
   7  13  -3   39.27    1.82
  -7  13   3   40.23    1.90
  -7  13   3   35.64    1.75
  -5 -13   3    4.93    0.64
  -5 -13   3    3.78    0.64
   5  13  -3    4.56    0.60
   5  13  -3    3.88    0.69
  -5  13   3    3.61    0.67
   3  13  -3    3.30    0.75
   3  13  -3    3.14    0.63
  -3  13   3    2.64    0.64
   1  13  -3    8.71    0.88
  -1  13   3   10.39    1.24
  -1  13  -3   62.72    2.50
  -3 -13  -3    7.58    1.06
  -3  13  -3    7.07    1.01
  -5 -13  -3    3.31    0.75
  -5  13  -3    1.94    0.50
  -5  13  -3    2.31    0.73
   5  13   3    2.23    0.67
  -7 -13  -3    8.15    1.15
  -7  13  -3    8.09    1.12
  -7  13  -3    8.28    0.97
  -9 -13  -3   12.07    1.13
  -9  13  -3   13.03    1.03
  -9  13  -3   12.47    1.55
 -11 -13  -3    0.23    0.38
 -11  13  -3    0.76    0.61
 -11  13  -3    0.41    0.37
 -14  14   3    7.53    0.98
 -12 -14   3   14.91    1.04
 -12 -14   3   11.87    1.18
 -12  14   3   11.68    1.07
 -12  14   3   12.61    1.09
 -10 -14   3    5.91    0.87
 -10 -14   3    7.57    0.75
 -10  14   3    5.53    0.84
 -10  14   3    5.54    0.90
  -8 -14   3   12.56    0.98
  -8 -14   3   12.03    0.97
  -8  14   3   10.47    1.00
   8  14  -3   10.42    0.99
  -8  14   3   11.85    1.01
  -6 -14   3   32.47    1.61
  -6 -14   3   31.75    1.37
  -6  14   3   28.94    1.64
   6  14  -3   29.86    1.59
  -4 -14   3   20.74    1.27
  -4  14   3   19.52    1.32
   4  14  -3   21.88    1.33
   2  14  -3   16.13    1.17
  -2  14   3   16.57    1.20
   0  14  -3   35.36    1.79
   0  14   3   36.02    1.82
   0  14   3   38.17    1.60
  -2 -14  -3   27.41    1.55
  -2  14  -3   27.85    1.57
   2  14   3   25.19    1.51
  -4 -14  -3    5.93    0.99
   4  14   3    8.60    1.19
  -4  14  -3    7.40    1.14
  -6 -14  -3   14.68    1.17
   6  14   3   12.79    1.19
  -6  14  -3   11.64    1.14
  -6  14  -3   12.31    1.03
  -8 -14  -3   19.19    1.37
  -8  14  -3   17.37    1.39
  -8  14  -3   17.95    1.23
 -10 -14  -3    8.71    1.28
 -10  14  -3    6.28    1.07
 -10  14  -3    9.24    1.08
 -11 -15   3   10.27    0.86
 -11  15   3    9.46    0.96
 -11  15   3    8.08    1.09
  -9 -15   3    8.86    0.85
  -9  15   3    9.60    0.95
  -9  15   3    8.31    1.13
   9  15  -3    6.53    1.00
  -7 -15   3    6.09    0.92
   7  15  -3    5.16    0.86
  -5 -15   3   13.40    1.03
  -5  15   3   14.23    1.14
   5  15  -3   13.35    1.10
   3  15  -3   34.97    1.79
  -3  15   3   34.16    1.81
   1  15  -3   14.92    1.20
  -1  15   3   20.34    1.33
  -1 -15  -3    7.85    1.06
  -1  15  -3   10.32    1.00
   1  15   3    7.37    1.00
  -3 -15  -3   15.18    1.24
   3  15   3   14.01    1.19
  -3  15  -3   13.83    1.18
  -5 -15  -3   10.27    1.04
  -5  15  -3   10.60    1.36
   5  15   3   11.32    1.17
  -5  15  -3    9.81    0.93
  -7 -15  -3    5.81    0.98
  -7  15  -3    5.11    0.82
  -7  15  -3    5.52    1.00
  -9 -15  -3    9.83    1.01
  -9  15  -3    6.50    1.11
  -9  15  -3    6.22    0.90
 -10  16   3    1.11    0.51
 -10  16   3    0.14    0.31
  -8 -16   3    0.49    0.28
   8  16  -3    1.05    0.46
  -8  16   3    0.58    0.37
  -8  16   3    0.00    0.37
  -6 -16   3    3.82    0.74
  -6  16   3    3.66    0.74
   6  16  -3    3.83    0.77
  -4 -16   3    3.76    0.68
   4  16  -3    3.75    0.77
  -4  16   3    3.60    0.77
   2  16  -3   -0.17    0.39
  -2  16   3    0.85    0.48
   0 -16  -3    3.09    0.72
   0  16   3    2.16    0.61
   0  16  -3    2.37    0.71
  -2 -16  -3    4.93    0.96
   2  16   3    4.92    0.93
  -2  16  -3    4.80    0.90
  -4 -16  -3    0.17    0.35
  -4 -16  -3    0.10    0.27
  -4  16  -3   -0.40    0.38
   4  16   3   -0.24    0.45
  -6 -16  -3   -0.07    0.32
  -6 -16  -3    0.62    0.41
   6  16   3   -0.20    0.45
  -6  16  -3   -0.06    0.53
  -6  16  -3    0.33    0.42
  -8 -16  -3    3.49    0.76
  -8 -16  -3    3.19    0.65
  -8  16  -3    4.04    0.97
  -8  16  -3    2.93    0.68
  -9 -17   3    4.65    0.86
   9  17  -3    4.57    0.88
  -9  17   3    5.71    1.04
  -9  17   3    4.82    0.89
  -7 -17   3    0.25    0.21
   7  17  -3    0.82    0.47
  -7  17   3    1.57    0.55
  -5 -17   3    0.59    0.37
   5  17  -3    0.20    0.39
  -5  17   3    1.03    0.51
  -3  17   3    5.24    0.97
   3  17  -3    3.98    0.80
  -1  17   3    3.93    0.89
   1  17  -3    4.45    0.90
  -1 -17  -3    0.64    0.44
  -1  17  -3    0.91    0.56
   1  17   3    1.35    0.48
  -3 -17  -3    3.65    0.85
  -3 -17  -3    4.22    0.67
  -3  17  -3    3.58    0.88
   3  17   3    5.08    0.95
  -5 -17  -3    3.83    0.62
  -5  17  -3    6.08    1.16
   5  17   3    2.62    0.80
  -7 -17  -3    0.71    0.41
  -7 -17  -3    1.66    0.54
  -7  17  -3    1.48    0.57
  -7  17  -3    1.03    0.59
  -8  18   3    5.97    0.98
   8  18  -3    4.66    0.92
  -6 -18   3   10.68    0.96
  -6  18   3   10.25    1.03
   6  18  -3    9.96    1.07
  -4 -18   3    8.40    0.84
  -4  18   3    6.40    1.01
   4  18  -3    7.60    1.14
  -2  18   3   10.52    1.10
   2  18  -3   10.51    1.10
   0 -18  -3   12.54    1.24
   0  18  -3   13.03    1.21
   0  18   3   13.66    1.21
  -2 -18  -3    4.69    0.97
  -2 -18  -3    4.58    0.68
   2  18   3    6.11    1.09
  -2  18  -3    5.87    1.08
  -4 -18  -3    7.07    1.14
  -4 -18  -3    5.60    0.78
   4  18   3    7.14    1.24
  -4  18  -3    8.05    1.24
  -6 -18  -3   11.19    1.11
  -6 -18  -3   10.69    0.91
  -6  18  -3   12.94    1.28
  -6  18  -3   11.15    1.26
   6  18   3   11.37    1.57
  -5 -19   3    4.38    0.83
  -5  19   3    3.21    0.70
   5  19  -3    3.46    0.76
  -3 -19   3    4.97    0.87
  -3  19   3    3.06    0.74
   3  19  -3    3.40    0.82
   1 -19  -3   10.43    1.47
  -1  19   3   10.23    1.04
   1  19  -3    9.36    1.37
  -1 -19  -3    6.61    1.23
  -1  19  -3    5.73    1.04
   1  19   3    8.60    1.31
  -3 -19  -3    5.66    0.76
   3  19   3    7.67    1.29
  -3  19  -3    7.50    1.26
 -14   0   4   25.32    1.30
 -12   0   4   66.15    2.25
 -12   0   4   62.33    2.01
 -10   0   4   97.18    2.93
 -10   0   4  102.78    3.13
 -10   0   4   93.36    2.80
 -10   0   4   93.29    3.07
  -8   0   4   13.63    0.67
  -8   0   4   13.66    0.68
   8   0  -4   14.52    0.79
  -8   0   4   13.49    0.80
  -8   0   4   14.28    0.80
  -6   0   4   81.81    2.40
  -6   0   4   81.54    2.50
   6   0  -4   82.52    2.51
  -6   0   4   86.68    2.52
   4   0  -4  278.70    7.31
  -4   0   4  285.94    7.26
  -4   0   4  265.43    7.28
   2   0  -4    6.56    0.43
   2   0  -4    6.07    0.44
  -2   0   4    6.59    0.42
   0   0   4   32.13    1.05
   0   0  -4   31.68    1.12
   0   0  -4   31.09    1.10
  -2   0  -4  301.54    8.09
  -2   0  -4  302.33    8.12
   2   0   4  313.98    7.95
  -4   0  -4  199.83    5.62
   4   0   4  204.72    5.34
  -4   0  -4  199.29    5.56
  -4   0  -4  204.79    5.61
   6   0   4   50.87    1.53
  -6   0  -4   50.73    1.85
  -6   0  -4   48.06    1.88
  -8   0  -4   52.80    2.09
  -8   0  -4   56.41    2.12
   8   0   4   55.78    1.66
 -10   0  -4   28.83    1.52
 -10   0  -4   30.59    1.54
 -12   0  -4   11.75    1.09
 -14   0  -4   16.48    1.30
 -16   0  -4   11.55    1.16
 -17  -1   4    3.00    0.80
 -17   1   4    3.19    0.63
 -15  -1   4   13.48    0.97
 -15   1   4   12.72    0.96
 -13  -1   4   30.41    1.42
 -13   1   4   32.57    1.46
 -11  -1   4   17.25    1.04
 -11  -1   4   15.71    0.77
 -11  -1   4   16.80    0.94
 -11   1   4   18.95    1.13
 -11   1   4   16.68    0.83
 -11   1   4   17.14    0.94
 -11   1   4   17.13    1.04
  -9  -1   4   18.85    1.03
   9  -1  -4   18.99    0.97
  -9  -1   4   19.18    0.88
  -9  -1   4   18.60    0.82
  -9  -1   4   21.96    1.04
  -9   1   4   19.91    0.91
  -9   1   4   20.06    0.88
  -9   1   4   20.20    1.01
   9   1  -4   18.76    1.01
  -9   1   4   21.74    1.08
  -7  -1   4  101.42    2.87
   7  -1  -4  108.90    3.05
  -7  -1   4  101.68    3.03
  -7  -1   4  102.28    2.91
  -7  -1   4   98.28    3.08
  -7   1   4  103.41    2.95
   7   1  -4   99.14    3.08
  -7   1   4  106.24    2.91
  -7   1   4  104.74    3.04
  -7   1   4  105.66    3.11
  -5  -1   4   55.14    1.78
   5  -1  -4   61.91    1.82
  -5  -1   4   51.07    1.75
  -5  -1   4   60.30    1.76
  -5   1   4   61.36    1.88
   5   1  -4   55.93    1.85
  -5   1   4   60.65    1.79
  -3  -1   4    0.80    0.19
   3  -1  -4    1.13    0.24
  -3  -1   4    0.74    0.20
   3  -1  -4    0.72    0.21
  -3   1   4    1.01    0.22
   3   1  -4    1.06    0.24
   1  -1  -4   17.62    0.71
   1  -1  -4   17.11    0.72
  -1  -1   4   16.06    0.67
  -1   1   4   16.35    0.67
   1   1  -4   16.19    0.73
  -1  -1  -4   69.83    2.14
   1  -1   4   71.86    2.07
  -1  -1  -4   70.93    2.15
  -1  -1  -4   73.85    2.09
  -1   1  -4   72.66    2.07
   1   1   4   70.92    2.04
  -1   1  -4   68.12    2.11
  -1   1  -4   73.53    2.08
  -1   1  -4   69.65    2.17
  -3  -1  -4  180.97    5.05
  -3  -1  -4  174.60    5.01
   3   1   4  183.35    4.81
  -3   1  -4  184.68    5.07
  -3   1  -4  180.56    5.01
  -3   1  -4  185.18    4.86
  -3   1  -4  183.57    4.99
   5  -1   4   37.39    1.25
  -5  -1  -4   39.99    1.51
  -5  -1  -4   37.38    1.54
  -5   1  -4   38.64    1.55
   5   1   4   39.58    1.20
  -5   1  -4   38.19    1.48
  -5   1  -4   39.01    1.26
  -7  -1  -4   15.28    1.04
  -7  -1  -4   17.07    0.99
   7  -1   4   17.05    0.69
  -7   1  -4   17.15    0.98
  -7   1  -4   16.13    0.69
  -7   1  -4   16.20    1.05
   7   1   4   16.26    0.63
  -9  -1  -4   51.57    2.10
  -9  -1  -4   52.58    2.08
  -9   1  -4   50.54    2.08
  -9   1  -4   51.34    2.06
 -11  -1  -4   11.42    1.01
 -11   1  -4   10.55    1.00
 -13  -1  -4    4.06    0.85
 -13   1  -4    3.95    0.79
 -15  -1  -4    6.33    0.98
 -15   1  -4    8.75    1.28
 -16  -2   4   -0.18    0.30
 -16   2   4    0.50    0.31
 -14  -2   4    0.99    0.41
 -14   2   4    0.87    0.42
 -12  -2   4    1.87    0.49
 -12   2   4    0.94    0.39
 -12   2   4    0.46    0.39
 -12   2   4    1.99    0.37
 -10  -2   4   -0.14    0.24
 -10  -2   4   -0.07    0.17
 -10  -2   4   -0.17    0.25
 -10  -2   4   -0.12    0.29
  10   2  -4    0.00    0.28
 -10   2   4    0.26    0.31
 -10   2   4    0.07    0.25
 -10   2   4    0.20    0.30
 -10   2   4    0.16    0.26
  -8  -2   4    2.16    0.42
   8  -2  -4    2.05    0.36
  -8  -2   4    1.14    0.29
  -8  -2   4    2.51    0.32
  -8  -2   4    1.79    0.32
  -8   2   4    1.87    0.34
  -8   2   4    1.56    0.35
  -8   2   4    1.19    0.31
  -8   2   4    1.79    0.33
   8   2  -4    1.66    0.37
  -6  -2   4    1.79    0.30
   6  -2  -4    2.54    0.34
  -6  -2   4    2.30    0.40
  -6  -2   4    2.21    0.29
  -6  -2   4    1.98    0.26
  -6   2   4    1.85    0.31
  -6   2   4    2.45    0.35
   6   2  -4    2.54    0.40
  -6   2   4    2.15    0.36
  -6   2   4    2.53    0.31
   4  -2  -4   36.91    1.24
   4  -2  -4   34.81    1.13
  -4  -2   4   32.64    1.12
  -4  -2   4   31.17    1.09
  -4   2   4   32.86    1.16
  -4   2   4   34.11    1.04
   4   2  -4   32.26    1.21
   2  -2  -4    9.96    0.49
  -2  -2   4    9.02    0.49
   2  -2  -4    9.41    0.55
  -2  -2   4    8.87    0.46
   2   2  -4    8.71    0.53
  -2   2   4    8.90    0.41
  -2   2   4    9.10    0.50
   0  -2  -4    6.99    0.48
   0  -2  -4    7.89    0.51
   0  -2   4    7.61    0.46
   0   2   4    7.99    0.45
   0   2  -4    7.76    0.54
   0   2  -4    7.68    0.45
   2  -2   4    0.16    0.14
  -2  -2  -4   -0.13    0.16
  -2  -2  -4    0.00    0.21
  -2   2  -4   -0.18    0.12
  -2   2  -4    0.19    0.21
   2   2   4    0.22    0.13
  -2   2  -4    0.10    0.15
  -4  -2  -4   -0.13    0.26
  -4  -2  -4    0.00    0.05
   4  -2   4    0.05    0.13
  -4   2  -4    0.48    0.16
  -4   2  -4    0.01    0.25
  -4   2  -4    0.09    0.20
   4   2   4    0.20    0.13
   6  -2   4    0.79    0.20
  -6  -2  -4   -0.01    0.15
  -6  -2  -4    0.62    0.36
  -6   2  -4    0.29    0.25
   6   2   4    0.41    0.14
  -6   2  -4    0.60    0.19
  -6   2  -4    0.38    0.35
  -8  -2  -4    9.90    0.83
  -8  -2  -4   10.59    0.81
   8  -2   4    9.07    0.53
  -8  -2  -4    8.55    0.89
  -8   2  -4   10.04    0.55
  -8   2  -4    9.81    0.79
  -8   2  -4    9.00    0.82
  -8   2  -4    8.52    0.89
 -10  -2  -4    5.05    0.83
 -10  -2  -4    4.98    0.76
 -10   2  -4    4.89    0.76
 -12  -2  -4    0.55    0.46
 -12  -2  -4    0.69    0.59
 -12   2  -4    0.65    0.45
 -14  -2  -4   -0.13    0.33
 -14   2  -4    0.30    0.41
 -16  -2  -4    0.99    0.53
 -16   2  -4    0.79    0.51
 -17   3   4    2.74    0.63
 -15  -3   4    5.39    0.76
 -15   3   4    5.86    0.83
 -13  -3   4   18.00    1.06
 -13   3   4   19.21    1.11
 -13   3   4   16.75    0.91
 -11  -3   4    2.61    0.50
 -11   3   4    2.55    0.50
 -11   3   4    1.21    0.45
 -11   3   4    1.87    0.39
  -9  -3   4   16.65    0.69
  -9  -3   4   14.49    0.80
  -9  -3   4   13.85    0.93
  -9  -3   4   14.46    0.77
  -9   3   4   15.58    0.82
  -9   3   4   12.38    0.83
  -9   3   4   16.24    0.85
   9   3  -4   13.91    0.89
  -9   3   4   15.34    0.81
  -7  -3   4   82.05    2.67
   7  -3  -4   88.44    2.52
  -7  -3   4   82.95    2.43
  -7  -3   4   83.37    2.44
  -7  -3   4   81.80    2.49
  -7   3   4   86.44    2.68
   7   3  -4   81.68    2.66
  -7   3   4   87.82    2.51
  -7   3   4   84.96    2.53
  -5  -3   4   45.82    1.51
   5  -3  -4   49.48    1.53
  -5  -3   4   44.08    1.46
  -5  -3   4   46.82    1.49
   5   3  -4   47.24    1.67
  -5   3   4   51.36    1.53
  -5   3   4   51.09    1.60
  -5   3   4   54.08    1.70
   3  -3  -4   64.68    1.96
  -3  -3   4   58.66    1.84
  -3  -3   4   59.28    1.77
   3  -3  -4   63.98    1.79
   3   3  -4   63.37    1.95
  -3   3   4   63.85    1.80
  -3   3   4   60.47    1.87
   3   3  -4   58.56    1.84
  -3   3   4   62.46    1.94
  -1  -3   4   52.17    1.63
   1  -3  -4   56.45    1.64
  -1  -3   4   53.67    1.69
   1   3  -4   56.17    1.76
   1   3  -4   54.82    1.69
  -1   3   4   54.85    1.65
  -1   3   4   58.02    1.70
  -1  -3  -4  139.93    3.86
   1  -3   4  134.53    3.82
  -1  -3  -4  141.05    3.85
  -1   3  -4  136.96    3.83
   1   3   4  139.65    3.77
  -1   3  -4  140.77    3.92
  -1   3  -4  141.40    3.85
   3  -3   4  128.68    3.58
  -3  -3  -4  129.22    3.70
  -3  -3  -4  130.29    3.71
  -3  -3  -4  125.24    3.68
  -3   3  -4  125.13    3.65
  -3   3  -4  130.92    3.58
  -3   3  -4  128.26    3.73
   3   3   4  127.58    3.46
   5  -3   4   10.92    0.59
  -5  -3  -4   11.88    0.74
  -5  -3  -4   11.26    0.79
  -5   3  -4   11.85    0.81
  -5   3  -4   11.13    0.59
  -5   3  -4   10.52    0.70
   5   3   4   11.47    0.48
  -7  -3  -4    0.17    0.32
  -7  -3  -4    0.36    0.30
   7  -3   4    0.06    0.18
  -7  -3  -4    0.47    0.40
  -7   3  -4    0.71    0.39
  -7   3  -4    0.31    0.26
  -7   3  -4    0.82    0.21
  -7   3  -4    0.28    0.37
   9  -3   4    5.10    0.45
  -9  -3  -4    6.25    0.83
  -9  -3  -4    5.49    0.82
  -9   3  -4    5.36    0.44
  -9   3  -4    6.25    0.82
 -11  -3  -4   17.47    1.34
 -11  -3  -4   16.82    1.23
 -11   3  -4   16.74    1.21
 -13  -3  -4   10.53    1.35
 -13  -3  -4    8.60    1.20
 -13   3  -4   10.96    1.34
 -15  -3  -4    6.64    1.11
 -15  -3  -4    4.41    1.03
 -15   3  -4    5.77    1.07
 -18   4   4   10.33    1.02
 -16  -4   4   15.12    1.06
 -16   4   4   13.09    1.02
 -14  -4   4   12.86    0.94
 -14   4   4   11.99    0.96
 -12  -4   4   29.41    1.33
 -12   4   4   26.13    1.21
 -12   4   4   28.38    1.35
 -12   4   4   29.69    1.53
 -12   4   4   26.17    1.35
 -10  -4   4   54.79    1.91
 -10  -4   4   56.06    2.14
 -10  -4   4   54.13    1.70
 -10   4   4   56.35    1.98
  10   4  -4   51.25    2.05
 -10   4   4   59.19    2.17
 -10   4   4   56.09    1.91
  -8  -4   4   15.55    0.95
  -8  -4   4   16.58    0.79
  -8  -4   4   16.90    0.72
  -8  -4   4   16.89    0.81
  -8   4   4   17.73    0.82
   8   4  -4   15.82    0.92
  -8   4   4   18.34    0.87
  -8   4   4   18.21    0.98
  -8   4   4   16.40    0.85
  -6  -4   4   42.12    1.57
  -6  -4   4   41.02    1.33
   6  -4  -4   41.66    1.34
  -6  -4   4   41.10    1.35
  -6  -4   4   38.84    1.33
  -6   4   4   41.41    1.35
   6   4  -4   41.10    1.55
  -6   4   4   41.83    1.46
  -6   4   4   42.86    1.43
  -6   4   4   43.28    1.56
  -4  -4   4  386.16   10.18
   4  -4  -4  393.69   10.09
  -4  -4   4  364.28   10.07
  -4  -4   4  382.91   10.06
   4  -4  -4  415.28   10.35
   4   4  -4  387.01   10.18
  -4   4   4  402.53   10.26
  -4   4   4  400.16   10.20
  -4   4   4  393.29   10.33
   4   4  -4  395.32   10.33
   2  -4  -4  168.22    4.37
  -2  -4   4  157.39    4.36
  -2  -4   4  165.93    4.50
  -2   4   4  165.82    4.48
   2   4  -4  163.68    4.49
   2   4  -4  169.76    4.58
  -2   4   4  166.25    4.50
   0  -4   4   99.91    2.88
   0  -4  -4  105.27    3.03
   0  -4  -4  104.03    2.88
   0  -4   4  101.96    2.96
   0   4  -4  104.85    2.94
   0   4  -4  102.84    2.95
   0   4   4  102.50    2.96
   0   4   4  103.80    2.91
   0   4  -4  106.92    3.02
  -2  -4  -4  160.80    4.59
  -2  -4  -4  163.14    4.55
   2  -4   4  168.34    4.54
  -2   4  -4  165.06    4.53
  -2   4  -4  167.97    4.62
   2   4   4  163.04    4.41
  -4  -4  -4   33.49    1.29
  -4  -4  -4   30.67    1.26
  -4   4  -4   30.28    1.29
   4   4   4   30.57    1.00
  -4   4  -4   29.00    1.13
  -4   4  -4   30.41    1.21
  -6  -4  -4   47.02    1.84
  -6  -4  -4   50.44    1.83
  -6   4  -4   48.69    1.62
  -6   4  -4   46.48    1.84
   6   4   4   47.77    1.38
  -6   4  -4   45.83    1.76
  -8  -4  -4   27.80    1.43
  -8  -4  -4   30.26    1.45
  -8  -4  -4   28.84    1.51
  -8   4  -4   26.99    1.44
  -8   4  -4   32.02    1.18
 -10  -4  -4   14.95    1.12
 -10  -4  -4   14.51    1.22
  10  -4   4   14.47    0.95
 -10   4  -4   15.15    1.13
 -12  -4  -4   29.50    1.67
 -12  -4  -4   27.78    1.75
 -12   4  -4   29.01    1.67
 -14  -4  -4   14.71    1.47
 -14  -4  -4   13.72    1.21
 -14   4  -4   13.42    1.23
 -16  -4  -4    3.01    0.98
 -16  -4  -4    3.28    0.86
 -16   4  -4    3.88    0.84
 -17   5   4   10.46    0.93
 -15  -5   4   10.63    0.88
 -15   5   4   10.75    0.92
 -13  -5   4    0.72    0.37
 -13   5   4    0.67    0.40
 -13   5   4    0.94    0.36
 -11  -5   4   11.68    0.84
 -11  -5   4   11.01    0.99
 -11   5   4   12.99    0.88
 -11   5   4   11.63    0.88
 -11   5   4   13.86    1.02
 -11   5   4   12.00    0.83
  -9  -5   4   78.57    2.51
  -9  -5   4   78.61    2.45
  -9  -5   4   79.74    2.33
  -9  -5   4   78.20    2.74
  -9   5   4   84.27    2.51
  -9   5   4   81.96    2.56
  -9   5   4   77.92    2.57
  -9   5   4   81.24    2.76
   9   5  -4   76.43    2.70
  -7  -5   4   13.34    0.61
  -7  -5   4   11.77    0.83
  -7  -5   4   12.83    0.61
  -7  -5   4   13.33    0.68
  -7   5   4   13.21    0.73
  -7   5   4   11.98    0.62
  -7   5   4   11.64    0.73
   7   5  -4   11.99    0.80
  -7   5   4   11.75    0.78
  -5  -5   4    9.25    0.53
   5  -5  -4    9.79    0.45
  -5  -5   4    8.94    0.51
  -5   5   4    9.45    0.59
  -5   5   4    9.33    0.45
  -5   5   4    9.62    0.64
   5   5  -4    9.96    0.54
   5   5  -4    9.19    0.65
  -5   5   4    9.50    0.62
  -3  -5   4  250.00    6.69
   3   5  -4  255.79    6.80
  -3   5   4  248.62    6.72
   3   5  -4  248.90    6.68
  -3   5   4  248.83    6.72
  -3   5   4  256.64    6.79
   1  -5  -4  185.34    5.00
  -1  -5   4  176.89    4.77
   1  -5  -4  176.26    4.74
  -1  -5   4  181.06    4.93
  -1   5   4  176.89    4.93
   1   5  -4  179.71    4.92
   1   5  -4  185.82    4.98
  -1   5   4  181.99    4.90
  -1  -5  -4   51.38    1.71
   1  -5   4   48.93    1.59
  -1  -5  -4   51.35    1.60
   1   5   4   50.26    1.58
  -1   5  -4   49.76    1.69
   1   5   4   50.85    1.71
  -1   5  -4   48.89    1.64
  -3  -5  -4   11.58    0.72
  -3  -5  -4   12.92    0.73
   3   5   4   12.54    0.57
  -3   5  -4   12.59    0.66
  -3   5  -4   12.52    0.75
  -5  -5  -4   13.53    0.82
  -5  -5  -4   12.86    0.86
  -5   5  -4   12.09    0.83
   5   5   4   12.93    0.54
  -5   5  -4   13.69    0.72
  -5   5  -4   12.50    0.77
  -7  -5  -4   37.53    1.68
  -7  -5  -4   40.70    1.66
  -7  -5  -4   39.05    1.71
  -7   5  -4   38.23    1.71
  -7   5  -4   39.09    1.68
  -7   5  -4   40.87    1.46
  -9  -5  -4   15.30    1.20
  -9  -5  -4   13.90    1.07
  -9   5  -4   14.94    1.09
  -9   5  -4   16.27    0.81
 -11  -5  -4   10.85    1.03
 -11  -5  -4   11.01    1.25
 -11   5  -4   10.87    1.03
 -13  -5  -4    6.55    1.11
 -13  -5  -4    6.40    1.03
 -13   5  -4    7.73    1.08
 -15  -5  -4    3.98    0.97
 -15  -5  -4    3.00    0.81
 -15   5  -4    2.62    0.73
 -18   6   4    0.13    0.25
 -16  -6   4   -0.40    0.53
 -16   6   4    0.54    0.32
 -14  -6   4    0.16    0.52
 -14  -6   4    0.90    0.35
 -14   6   4    0.31    0.28
 -14   6   4    1.27    0.45
 -12  -6   4    3.28    0.71
 -12  -6   4    4.05    0.61
 -12   6   4    4.15    0.71
 -12   6   4    3.49    0.62
 -12   6   4    3.15    0.56
 -10  -6   4    0.22    0.37
 -10  -6   4    0.13    0.29
 -10  -6   4    0.41    0.25
 -10   6   4    0.07    0.25
 -10   6   4    0.06    0.27
 -10   6   4    0.08    0.30
 -10   6   4    0.15    0.29
  -8  -6   4   11.89    0.73
  -8  -6   4   12.56    0.61
  -8  -6   4   11.98    0.88
  -8  -6   4   11.10    0.60
  -8   6   4   11.30    0.68
  -8   6   4   10.90    0.81
  -8   6   4   11.53    0.79
  -8   6   4   11.60    0.80
   8   6  -4   11.55    0.84
  -6  -6   4   -0.09    0.17
  -6  -6   4    0.79    0.33
  -6  -6   4    0.37    0.18
   6   6  -4    0.81    0.30
   6   6  -4    0.10    0.13
  -6   6   4    0.17    0.23
  -6   6   4    0.07    0.21
  -6   6   4   -0.12    0.17
  -4  -6   4   12.37    0.64
   4  -6  -4   13.31    0.77
  -4   6   4   12.01    0.69
  -4   6   4   11.95    0.70
   4   6  -4   11.05    0.60
  -4   6   4   12.17    0.71
   4   6  -4   11.61    0.71
   2  -6  -4   22.51    1.00
  -2  -6   4   23.08    0.95
   2   6  -4   22.06    0.98
   2   6  -4   22.79    0.93
  -2   6   4   23.52    0.99
  -2   6   4   22.11    0.96
  -2   6   4   22.57    0.97
   0  -6   4    0.22    0.15
   0  -6  -4    0.26    0.20
   0  -6  -4    0.43    0.19
   0   6  -4    0.02    0.17
   0   6   4    0.40    0.21
   0   6   4    0.00    0.21
   0   6  -4   -0.03    0.17
  -2  -6  -4    1.75    0.34
  -2  -6  -4    1.69    0.36
   2   6   4    2.07    0.43
  -2   6  -4    1.98    0.36
  -2   6  -4    2.06    0.34
   2   6   4    2.04    0.30
  -4  -6  -4   -0.26    0.18
  -4  -6  -4    0.10    0.28
  -4   6  -4   -0.27    0.17
  -4   6  -4   -0.37    0.21
   4   6   4    0.01    0.14
  -6  -6  -4    0.02    0.26
  -6  -6  -4    0.07    0.29
  -6  -6  -4    0.39    0.38
  -6   6  -4    0.03    0.28
  -6   6  -4    0.12    0.20
  -6   6  -4   -0.25    0.27
  -8  -6  -4   -0.04    0.45
  -8  -6  -4    0.32    0.38
  -8   6  -4    0.76    0.43
  -8   6  -4    0.04    0.22
 -10  -6  -4    0.01    0.39
 -10  -6  -4    0.20    0.50
 -10   6  -4    0.07    0.36
 -10   6  -4    0.27    0.21
 -12  -6  -4   -0.57    0.43
 -12  -6  -4   -0.29    0.31
 -12   6  -4   -0.39    0.34
 -14  -6  -4    0.33    0.37
 -14  -6  -4   -0.75    0.50
 -14   6  -4    0.65    0.49
 -17  -7   4    0.92    0.75
 -17   7   4    1.80    0.51
 -15  -7   4    6.44    0.95
 -15  -7   4    4.33    0.92
 -15   7   4    5.95    0.86
 -13  -7   4   16.60    1.35
 -13  -7   4   17.23    1.05
 -13   7   4   16.57    1.11
 -13   7   4   16.63    1.05
 -11  -7   4   10.61    1.00
 -11  -7   4   10.68    0.72
 -11  -7   4   10.63    0.80
 -11   7   4   10.16    0.82
 -11   7   4   10.33    0.86
  -9  -7   4   12.40    0.62
  -9  -7   4   12.20    0.66
  -9  -7   4   11.73    0.79
  -9  -7   4   12.12    0.97
  -9   7   4   12.12    0.72
  -9   7   4   11.50    0.84
  -9   7   4   12.15    0.88
  -7  -7   4   49.61    1.90
  -7  -7   4   47.28    1.70
  -7  -7   4   49.98    1.61
  -7   7   4   48.94    1.87
   7   7  -4   48.18    1.86
  -7   7   4   47.99    1.79
  -7   7   4   49.23    1.80
   7   7  -4   49.88    1.61
  -5  -7   4    2.05    0.34
  -5  -7   4    1.93    0.32
   5   7  -4    2.34    0.34
  -5   7   4    2.42    0.37
  -5   7   4    1.31    0.33
  -5   7   4    2.86    0.49
   5   7  -4    1.64    0.37
   3  -7  -4   -0.27    0.17
  -3  -7   4   -0.06    0.15
   3   7  -4    0.01    0.20
  -3   7   4    0.09    0.21
  -3   7   4    0.27    0.16
  -3   7   4    0.27    0.25
   3   7  -4    0.11    0.19
   1  -7  -4   82.04    2.59
  -1  -7   4   78.21    2.32
  -1   7   4   82.65    2.61
  -1   7   4   85.37    2.55
  -1   7   4   82.54    2.52
   1   7  -4   86.16    2.58
   1   7  -4   84.93    2.55
  -1  -7  -4   25.69    1.12
  -1  -7  -4   27.50    1.00
   1  -7   4   26.14    1.01
   1   7   4   27.02    1.03
   1   7   4   27.21    1.19
  -1   7  -4   26.86    1.11
  -1   7  -4   25.11    1.08
  -3  -7  -4   18.82    0.97
  -3  -7  -4   17.60    0.90
  -3   7  -4   19.44    0.94
   3   7   4   19.68    0.81
  -3   7  -4   20.74    0.98
   3   7   4   19.24    1.03
  -5  -7  -4   22.00    1.13
  -5  -7  -4   21.22    1.17
  -5  -7  -4   22.07    1.15
  -5   7  -4   22.38    1.05
  -5   7  -4   22.30    1.21
  -5   7  -4   23.15    1.13
   5   7   4   22.78    0.84
  -7  -7  -4    4.37    0.69
  -7  -7  -4    3.59    0.62
  -7   7  -4    4.09    0.53
  -7   7  -4    4.24    0.74
  -7   7  -4    4.42    0.64
  -9  -7  -4   29.58    1.59
  -9  -7  -4   31.27    1.66
  -9   7  -4   29.40    1.32
  -9   7  -4   29.65    1.62
 -11  -7  -4   20.17    1.50
 -11  -7  -4   18.39    1.32
 -11   7  -4   18.03    1.35
 -11   7  -4   18.08    1.06
 -13  -7  -4   -0.07    0.35
 -13  -7  -4   -0.08    0.64
 -13   7  -4    0.17    0.55
 -15  -7  -4    1.60    0.53
 -15  -7  -4    1.28    0.77
 -15   7  -4    0.55    0.42
 -16  -8   4    5.27    1.07
 -16   8   4    5.24    0.88
 -14  -8   4   16.34    1.41
 -14  -8   4   19.97    1.17
 -14   8   4   16.81    1.09
 -14   8   4   17.95    1.17
 -12  -8   4   48.21    1.89
 -12  -8   4   45.99    2.11
 -12  -8   4   43.42    1.69
 -12   8   4   44.94    1.96
 -12   8   4   44.69    1.88
 -10  -8   4   17.70    1.20
 -10  -8   4   17.22    0.84
 -10  -8   4   17.57    1.01
 -10   8   4   17.15    1.09
 -10   8   4   16.85    1.06
  -8  -8   4   13.06    0.67
  -8  -8   4   13.19    0.83
  -8  -8   4   14.02    0.97
  -8   8   4   11.17    0.85
  -8   8   4   13.54    0.90
  -6  -8   4   98.83    3.09
  -6  -8   4   95.63    2.95
  -6  -8   4   98.11    2.87
   6   8  -4   96.96    2.97
  -6   8   4   94.57    3.07
  -6   8   4   95.13    3.03
   6   8  -4   98.11    3.09
  -4  -8   4   52.37    1.73
   4  -8  -4   49.80    1.83
  -4   8   4   50.33    1.85
  -4   8   4   49.93    1.81
   4   8  -4   51.54    1.71
  -4   8   4   48.95    1.81
   4   8  -4   52.40    1.84
   2  -8  -4   24.01    1.10
  -2   8   4   22.71    1.04
   2   8  -4   24.17    1.06
  -2   8   4   24.13    1.07
   2   8  -4   25.02    1.05
  -2   8   4   23.66    1.12
   0  -8   4   66.11    2.00
   0  -8  -4   68.60    2.22
   0   8  -4   68.21    2.17
   0   8  -4   64.09    2.16
   0   8   4   67.77    2.14
   0   8   4   66.36    2.29
   2  -8   4   41.92    1.69
  -2  -8  -4   41.46    1.46
  -2  -8  -4   43.90    1.62
   2   8   4   41.85    1.45
   2   8   4   42.57    1.69
  -2   8  -4   41.40    1.57
  -4  -8  -4   45.97    1.84
  -4  -8  -4   45.57    1.67
  -4  -8  -4   46.17    1.74
   4   8   4   45.73    1.48
  -4   8  -4   43.07    1.67
  -4   8  -4   44.85    1.69
  -6  -8  -4   44.52    1.94
  -6  -8  -4   47.67    1.89
  -6   8  -4   48.33    1.80
  -6   8  -4   48.70    2.03
  -6   8  -4   47.95    1.84
  -8  -8  -4   50.42    2.18
  -8  -8  -4   54.54    2.19
  -8   8  -4   50.63    2.21
  -8   8  -4   52.84    1.97
 -10  -8  -4   26.51    1.57
 -10   8  -4   28.96    1.66
 -10   8  -4   26.93    1.31
 -12  -8  -4    5.69    1.02
 -12  -8  -4    4.25    0.80
 -12   8  -4    3.39    0.80
 -14  -8  -4    8.19    1.27
 -14  -8  -4    5.63    1.13
 -14   8  -4    4.08    0.88
 -17  -9   4    7.14    1.26
 -17   9   4    8.35    0.83
 -15  -9   4    4.18    0.95
 -15  -9   4    4.56    0.68
 -15   9   4    4.40    0.80
 -15   9   4    4.16    0.67
 -13  -9   4    5.43    0.95
 -13  -9   4    5.43    0.65
 -13  -9   4    6.25    0.86
 -13   9   4    6.43    0.82
 -13   9   4    5.27    0.84
 -11  -9   4   24.96    1.50
 -11  -9   4   26.27    1.30
 -11  -9   4   23.28    1.06
 -11   9   4   23.83    1.36
 -11   9   4   24.73    1.33
  -9  -9   4   16.85    1.15
  -9  -9   4   17.55    1.00
  -9   9   4   16.80    1.07
  -9   9   4   17.37    1.06
  -7  -9   4   38.22    1.61
  -7  -9   4   36.05    1.47
  -7  -9   4   36.25    1.33
  -7   9   4   35.23    1.53
   7   9  -4   35.73    1.31
   7   9  -4   35.40    1.56
  -7   9   4   35.81    1.57
  -5  -9   4   41.34    1.50
  -5  -9   4   43.55    1.67
  -5  -9   4   40.44    1.56
  -5   9   4   41.40    1.68
   5   9  -4   39.89    1.47
   5   9  -4   41.02    1.63
   3  -9  -4    4.23    0.55
  -3   9   4    4.78    0.67
   3   9  -4    4.65    0.53
   3   9  -4    4.49    0.55
  -3   9   4    3.92    0.51
  -1  -9   4   25.97    0.91
   1  -9  -4   25.25    1.16
  -1   9   4   27.78    1.16
  -1   9   4   25.49    1.25
   1   9  -4   25.20    1.12
  -1  -9  -4   33.06    1.36
   1  -9   4   32.10    1.18
  -1  -9  -4   33.30    1.13
  -1   9  -4   31.28    1.33
   1   9   4   31.93    1.26
  -1   9  -4   31.40    1.26
   1   9   4   31.02    1.43
  -3  -9  -4   26.52    1.11
  -3  -9  -4   25.30    1.30
   3   9   4   24.04    1.28
  -3   9  -4   26.23    1.33
   3   9   4   27.32    1.06
  -3   9  -4   25.12    1.13
  -3   9  -4   25.82    1.19
  -5  -9  -4   46.58    2.01
  -5  -9  -4   51.38    1.88
  -5   9  -4   47.58    2.04
  -5   9  -4   49.58    1.87
  -7  -9  -4   32.22    1.55
  -7  -9  -4   29.77    1.44
  -7  -9  -4   28.85    1.57
  -7   9  -4   30.50    1.63
  -7   9  -4   30.23    1.38
  -9  -9  -4    8.59    1.07
  -9  -9  -4   10.04    1.23
  -9   9  -4    9.40    1.15
  -9   9  -4    9.14    0.79
 -11  -9  -4    9.05    0.97
 -11  -9  -4    7.07    1.09
 -11   9  -4    8.08    0.86
 -11   9  -4    6.97    1.04
 -13  -9  -4   10.81    1.41
 -13  -9  -4    7.24    1.09
 -13   9  -4   10.21    1.40
 -16 -10   4    1.39    0.44
 -16 -10   4    1.86    0.80
 -16  10   4    1.76    0.45
 -14 -10   4    1.89    0.64
 -14 -10   4    0.96    0.37
 -14 -10   4    0.77    0.65
 -14  10   4    1.55    0.48
 -14  10   4    1.08    0.45
 -12 -10   4   -0.01    0.23
 -12 -10   4    0.33    0.28
 -12 -10   4   -0.51    0.41
 -12  10   4   -0.14    0.26
 -12  10   4   -0.14    0.31
 -10 -10   4   -0.15    0.23
 -10 -10   4    0.82    0.38
 -10 -10   4    1.00    0.49
 -10  10   4    1.15    0.46
 -10  10   4    0.60    0.39
  -8 -10   4    6.32    0.65
  -8 -10   4    6.16    0.80
  -8 -10   4    6.55    0.53
   8  10  -4    6.61    0.79
  -8  10   4    6.95    0.83
  -8  10   4    7.00    0.75
   8  10  -4    6.53    0.52
  -6 -10   4    1.78    0.42
  -6 -10   4    1.23    0.33
  -6 -10   4    1.81    0.42
   6  10  -4    0.64    0.21
  -6  10   4    0.78    0.34
   6  10  -4    1.51    0.41
  -6  10   4    1.66    0.48
  -4 -10   4    3.33    0.49
  -4  10   4    3.75    0.65
   4  10  -4    2.41    0.43
   4  10  -4    3.41    0.49
   2  10  -4    3.39    0.47
  -2  10   4    4.12    0.61
  -2  10   4    3.66    0.53
   0 -10   4    0.02    0.14
   0 -10  -4    0.34    0.30
   0  10   4    0.15    0.25
   0  10   4   -0.04    0.28
   0  10  -4    0.13    0.21
  -2 -10  -4    3.27    0.61
  -2  10  -4    3.75    0.62
  -2  10  -4    2.73    0.48
  -2  10  -4    3.52    0.50
   2  10   4    2.77    0.56
  -4 -10  -4   15.99    1.11
  -4 -10  -4   15.44    0.92
  -4  10  -4   14.80    0.88
   4  10   4   16.23    0.78
  -4  10  -4   15.06    0.95
   4  10   4   14.69    1.06
  -4  10  -4   15.59    1.09
  -6 -10  -4   12.10    0.92
  -6 -10  -4    9.96    1.21
  -6  10  -4    8.91    0.93
  -6  10  -4    8.49    0.72
  -6  10  -4    7.33    0.82
  -8 -10  -4   -0.24    0.34
  -8 -10  -4   -0.21    0.39
  -8  10  -4    0.04    0.39
 -10 -10  -4    1.30    0.61
 -10 -10  -4    0.69    0.42
 -10  10  -4    0.71    0.32
 -10  10  -4    0.34    0.49
 -12 -10  -4    0.68    0.37
 -12 -10  -4    0.07    0.55
 -12  10  -4    0.70    0.49
 -12  10  -4   -0.10    0.28
 -14 -10  -4    0.97    0.41
 -14 -10  -4   -0.88    0.56
 -14  10  -4   -0.12    0.43
 -15 -11   4    2.48    0.53
 -15 -11   4    2.92    0.83
 -15  11   4    2.73    0.58
 -15  11   4    2.12    0.54
 -13 -11   4    3.60    0.53
 -13 -11   4    3.69    0.64
 -13 -11   4    3.88    0.88
 -13  11   4    4.47    0.74
 -13  11   4    4.22    0.76
 -11 -11   4    0.82    0.27
 -11 -11   4    0.55    0.45
 -11  11   4    0.34    0.39
 -11  11   4    1.58    0.52
  -9 -11   4    6.36    0.83
  -9 -11   4    6.79    0.88
  -9  11   4    7.69    0.80
  -9  11   4    7.07    0.91
  -7 -11   4   14.48    0.91
  -7 -11   4   14.16    0.99
  -7 -11   4   14.49    0.80
  -7  11   4   12.52    0.96
   7  11  -4   13.81    0.94
  -7  11   4   14.06    1.01
   7  11  -4   13.56    0.76
  -5 -11   4   14.28    0.90
  -5 -11   4   13.80    0.82
  -5 -11   4   14.55    0.91
   5  11  -4   14.69    0.81
   5  11  -4   13.57    0.88
  -5  11   4   13.19    0.98
   5  11  -4   13.43    0.92
   3  11  -4   29.05    1.37
  -3  11   4   28.28    1.43
  -1 -11   4   12.42    0.58
   1  11  -4   13.28    0.78
   1  11  -4   12.88    0.92
  -1  11   4   12.68    0.96
  -1 -11  -4    3.97    0.71
   1  11   4    3.99    0.52
   1  11   4    3.45    0.67
  -1  11  -4    3.53    0.48
  -1  11  -4    3.02    0.62
  -3 -11  -4   12.10    0.98
   3  11   4   11.19    0.95
  -3  11  -4   11.21    0.75
  -3  11  -4   11.12    0.84
   3  11   4   12.79    0.74
  -3  11  -4   11.99    0.98
  -5 -11  -4   19.83    1.28
  -5  11  -4   20.60    1.06
  -5  11  -4   20.18    1.15
  -5  11  -4   20.40    1.32
  -7 -11  -4    2.75    0.68
  -7 -11  -4    3.25    0.66
  -7  11  -4    2.82    0.68
  -7  11  -4    2.27    0.55
  -9 -11  -4   -0.36    0.45
  -9 -11  -4   -0.06    0.35
  -9  11  -4    0.59    0.48
  -9  11  -4    0.35    0.33
 -11 -11  -4    5.72    0.92
 -11 -11  -4    6.14    1.07
 -11  11  -4    5.73    1.04
 -11  11  -4    5.72    0.77
 -13 -11  -4    4.85    1.05
 -13 -11  -4    5.99    1.05
 -13  11  -4    6.04    1.06
 -14 -12   4    4.84    1.00
 -14 -12   4    4.33    0.64
 -14  12   4    5.43    0.81
 -14  12   4    4.89    0.80
 -12 -12   4    3.06    0.62
 -12 -12   4    0.66    0.53
 -12  12   4    2.19    0.55
 -12  12   4    1.58    0.52
 -10 -12   4   17.45    1.06
 -10 -12   4   16.44    1.23
 -10  12   4   14.00    1.10
 -10  12   4   15.67    1.12
  -8 -12   4   47.39    1.96
  -8 -12   4   45.07    1.87
  -8  12   4   42.51    1.91
  -8  12   4   44.44    1.98
   8  12  -4   44.14    1.90
  -6 -12   4   16.42    1.02
  -6 -12   4   16.25    0.92
  -6 -12   4   16.26    1.00
  -6  12   4   15.51    1.09
   6  12  -4   15.37    1.01
  -4 -12   4   21.51    1.09
  -4  12   4   19.95    1.25
   4  12  -4   20.69    1.18
   2  12  -4   75.23    2.66
  -2  12   4   72.04    2.72
   2  12  -4   73.17    2.44
   0 -12  -4   43.22    1.90
   0  12   4   42.72    1.90
   0  12  -4   41.97    1.60
   0  12  -4   40.46    1.85
  -2 -12  -4    8.27    0.88
   2  12   4    8.96    0.89
   2  12   4    9.50    0.66
  -2  12  -4    9.45    1.13
  -2  12  -4    7.69    0.84
  -4 -12  -4   17.91    1.23
  -4  12  -4   16.77    1.07
   4  12   4   19.67    1.28
  -4  12  -4   17.29    1.23
  -6 -12  -4   29.43    1.67
  -6  12  -4   30.81    1.52
  -6  12  -4   32.41    1.74
  -8 -12  -4   15.56    1.24
  -8  12  -4   12.14    1.20
  -8  12  -4   13.72    1.02
 -10 -12  -4    5.30    1.09
 -10 -12  -4    5.19    0.93
 -10  12  -4    4.48    0.90
 -10  12  -4    6.39    0.88
 -12 -12  -4    3.79    0.86
 -12 -12  -4    3.59    0.85
 -12  12  -4    6.96    0.87
 -12  12  -4    4.03    0.99
 -13 -13   4    1.21    0.64
 -13  13   4    1.38    0.50
 -13  13   4    2.75    0.60
 -11 -13   4    9.53    0.79
 -11 -13   4    6.10    0.95
 -11  13   4    8.29    0.84
 -11  13   4    6.91    0.91
  -9 -13   4   12.12    1.03
  -9 -13   4   11.74    0.90
  -9  13   4   12.23    1.01
  -9  13   4   11.34    0.99
  -7 -13   4   15.48    0.91
  -7 -13   4   15.55    1.08
  -7 -13   4   15.91    1.03
   7  13  -4   16.47    1.11
  -7  13   4   16.46    1.17
  -5 -13   4   23.06    1.20
  -5 -13   4   25.94    1.34
  -5 -13   4   25.51    1.26
  -5  13   4   24.37    1.42
   5  13  -4   23.50    1.33
   3  13  -4   17.63    1.16
  -3  13   4   17.23    1.19
   3  13  -4   17.04    0.95
  -1  13   4   22.07    1.35
   1  13  -4   21.00    1.29
  -1 -13  -4   35.80    1.75
  -1  13  -4   32.76    1.68
   1  13   4   35.19    1.74
  -3 -13  -4   10.36    1.00
   3  13   4   12.45    1.05
  -3  13  -4   11.52    1.03
  -5 -13  -4    7.95    1.10
  -5  13  -4    6.71    0.85
  -5  13  -4    8.68    1.19
   5  13   4    8.83    1.16
  -7 -13  -4   12.96    1.17
  -7  13  -4   14.11    1.07
  -7  13  -4   14.63    1.23
  -9 -13  -4    5.38    0.91
  -9  13  -4    6.59    0.89
  -9  13  -4    4.87    0.99
 -11 -13  -4    4.16    0.87
 -11  13  -4    4.56    0.76
 -11  13  -4    4.57    1.02
 -12 -14   4    1.11    0.53
 -12 -14   4    1.35    0.60
 -12  14   4    1.95    0.57
 -12  14   4    1.75    0.48
 -10 -14   4   -0.07    0.33
 -10 -14   4    0.55    0.23
 -10  14   4    0.94    0.40
 -10  14   4    0.08    0.43
  -8 -14   4    0.44    0.24
  -8 -14   4    0.78    0.35
  -8  14   4    0.33    0.33
  -8  14   4    0.42    0.34
   8  14  -4    0.07    0.37
  -6 -14   4    4.50    0.73
  -6 -14   4    3.79    0.56
  -6 -14   4    2.96    0.77
   6  14  -4    3.43    0.65
  -6  14   4    3.31    0.72
  -4  14   4    5.25    0.85
   4  14  -4    4.55    0.78
  -2  14   4    3.50    0.69
   2  14  -4    3.55    0.72
   0 -14  -4    1.29    0.55
   0  14   4    1.25    0.51
   0  14  -4    0.41    0.43
  -2 -14  -4    0.83    0.52
  -2  14  -4    0.35    0.45
   2  14   4    0.54    0.43
  -4 -14  -4    3.95    0.84
  -4  14  -4    3.66    0.68
  -4  14  -4    3.31    0.77
   4  14   4    4.00    0.92
  -6 -14  -4    0.37    0.51
  -6  14  -4    0.29    0.46
  -6  14  -4   -0.25    0.29
  -8 -14  -4    0.87    0.45
  -8  14  -4    0.59    0.42
  -8  14  -4    0.43    0.48
 -10 -14  -4    1.04    0.46
 -10  14  -4    2.10    0.53
 -10  14  -4    1.19    0.59
 -11 -15   4    3.03    0.57
 -11  15   4    2.50    0.63
 -11  15   4    1.87    0.56
  -9 -15   4    2.56    0.57
   9  15  -4    1.70    0.53
  -9  15   4    1.97    0.54
  -9  15   4    0.62    0.47
  -7 -15   4    3.46    0.65
   7  15  -4    3.43    0.69
  -7  15   4    2.99    0.64
  -5 -15   4    7.22    0.81
  -5 -15   4    8.93    0.81
   5  15  -4    8.69    1.12
  -5  15   4    9.47    1.18
  -3  15   4    2.94    0.74
   3  15  -4    4.21    0.76
  -1  15   4    0.11    0.38
   1  15  -4   -0.16    0.39
  -1 -15  -4    1.63    0.63
   1  15   4    1.34    0.55
  -1  15  -4    1.94    0.58
  -3 -15  -4    8.42    1.27
   3  15   4    8.86    1.26
  -3  15  -4    6.25    1.00
  -5 -15  -4    8.82    1.25
   5  15   4    9.41    1.39
  -5  15  -4    6.76    0.96
  -5  15  -4    8.48    1.18
  -7 -15  -4    3.01    0.73
  -7  15  -4    2.93    0.61
  -7  15  -4    3.80    0.82
  -9 -15  -4    1.54    0.60
  -9  15  -4    1.02    0.44
  -9  15  -4    1.39    0.62
 -10 -16   4    8.20    0.78
 -10  16   4    6.90    1.11
 -10  16   4    6.71    0.97
  -8 -16   4   15.68    1.10
  -8  16   4   15.24    1.18
   8  16  -4   16.21    1.20
  -6 -16   4    6.25    0.94
  -6  16   4    9.08    1.21
   6  16  -4    6.90    1.04
  -4 -16   4    5.90    0.85
  -4  16   4    5.12    0.96
   4  16  -4    4.56    0.82
   2  16  -4   21.78    1.45
  -2  16   4   21.23    1.45
   0 -16  -4   14.02    1.22
   0  16  -4   14.34    1.20
   0  16   4   13.52    1.19
  -2 -16  -4    8.93    1.29
   2  16   4    8.94    1.28
  -2  16  -4    8.27    1.21
  -4 -16  -4   11.44    1.17
   4  16   4   12.85    1.22
  -4  16  -4   13.92    1.24
  -6 -16  -4    8.63    1.16
  -6  16  -4   10.25    1.34
  -6  16  -4    9.55    1.12
  -8 -16  -4   11.44    1.05
  -8  16  -4    8.71    1.06
  -8  16  -4    8.29    1.23
  -9 -17   4    7.06    0.74
  -9  17   4    4.90    0.86
  -9  17   4    6.74    0.95
   9  17  -4    6.13    0.99
  -7 -17   4    6.89    0.72
  -7  17   4    7.16    1.05
  -5 -17   4    9.00    0.84
  -5 -17   4    7.23    0.88
  -5  17   4    8.81    1.18
   5  17  -4    9.24    0.95
   3  17  -4    7.27    1.04
  -3  17   4    9.54    0.98
   1 -17  -4    8.01    1.20
  -1  17   4    9.42    1.33
   1  17  -4    7.79    1.13
  -1 -17  -4   10.02    1.09
   1  17   4   13.59    1.19
  -1  17  -4   10.81    1.12
  -3 -17  -4    8.11    1.27
   3  17   4    9.38    1.35
  -3  17  -4   10.37    1.46
  -5 -17  -4    5.12    0.95
  -5  17  -4    4.93    0.81
   5  17   4    5.79    1.03
  -5  17  -4    5.55    0.97
  -7  17  -4   10.31    1.25
  -7  17  -4   12.38    1.59
   8  18  -4    0.86    0.53
  -6 -18   4    0.71    0.35
  -6  18   4    0.87    0.34
   6  18  -4    0.08    0.31
   4  18  -4    0.60    0.46
  -4  18   4    0.81    0.43
   2  18  -4    0.30    0.38
   0 -18  -4    1.57    0.69
   0  18  -4    1.81    0.64
   0  18   4    2.97    0.78
  -2 -18  -4    1.73    0.71
  -2  18  -4    2.61    0.71
  -4 -18  -4    1.32    0.63
   4  18   4    1.25    0.54
  -4  18  -4    0.70    0.49
  -5  19   4    3.34    0.73
   5  19  -4    1.72    0.55
  -3 -19   4    0.50    0.27
  -3  19   4    1.47    0.42
   3  19  -4    1.06    0.54
   1 -19  -4    2.49    0.72
   1  19  -4    2.49    0.69
  -1  19   4    3.15    0.79
  -1 -19  -4    4.21    0.89
   1  19   4    3.47    0.84
  -1  19  -4    3.78    0.93
 -14   0   5    0.13    0.24
 -12   0   5    0.19    0.28
 -12   0   5   -0.37    0.23
 -10   0   5    0.20    0.26
 -10   0   5    0.01    0.29
 -10   0   5   -0.01    0.23
  10   0  -5   -0.25    0.22
 -10   0   5    0.08    0.30
   8   0  -5   -0.34    0.20
  -8   0   5    0.02    0.25
  -8   0   5   -0.06    0.16
  -8   0   5   -0.06    0.21
  -8   0   5    0.12    0.22
   6   0  -5    0.29    0.21
  -6   0   5    0.12    0.19
  -6   0   5    0.36    0.22
   4   0  -5    0.14    0.18
   4   0  -5   -0.02    0.15
  -4   0   5   -0.14    0.15
   2   0  -5    0.21    0.16
   2   0  -5   -0.10    0.15
  -2   0   5   -0.18    0.13
   0   0  -5    0.04    0.16
   0   0  -5   -0.05    0.19
   0   0   5    0.09    0.15
  -2   0  -5    0.25    0.24
   2   0   5    0.30    0.16
  -2   0  -5   -0.05    0.15
  -4   0  -5   -0.31    0.22
   4   0   5   -0.02    0.13
  -4   0  -5    0.04    0.19
  -6   0  -5    0.70    0.37
  -6   0  -5    0.40    0.30
   6   0   5   -0.06    0.13
  -8   0  -5   -0.01    0.31
  -8   0  -5    0.10    0.27
 -10   0  -5   -0.17    0.35
 -12   0  -5   -0.31    0.35
 -14   0  -5   -0.32    0.46
 -16   0  -5    0.09    0.35
 -15   1   5   13.88    1.02
 -13  -1   5   11.37    0.83
 -13   1   5   11.12    0.83
 -13   1   5   12.19    0.73
 -11  -1   5    6.42    0.60
 -11  -1   5    7.08    0.58
 -11   1   5    6.35    0.59
 -11   1   5    6.21    0.60
  11   1  -5    6.57    0.81
 -11   1   5    6.50    0.77
 -11   1   5    6.56    0.79
   9  -1  -5   40.98    1.56
  -9  -1   5   40.48    1.43
  -9  -1   5   40.66    1.63
  -9  -1   5   37.64    1.55
  -9  -1   5   38.75    1.37
  -9   1   5   44.87    1.67
  -9   1   5   41.32    1.40
  -9   1   5   39.96    1.58
   9   1  -5   40.59    1.60
  -9   1   5   39.40    1.45
   7  -1  -5   83.90    2.52
  -7  -1   5   77.97    2.60
  -7  -1   5   78.40    2.40
  -7  -1   5   78.31    2.56
  -7  -1   5   77.57    2.49
   7   1  -5   77.80    2.55
  -7   1   5   84.49    2.52
  -7   1   5   85.86    2.59
  -7   1   5   83.07    2.45
   5  -1  -5   57.02    1.76
  -5  -1   5   50.59    1.71
  -5  -1   5   51.28    1.71
  -5  -1   5   52.02    1.70
  -5   1   5   56.00    1.73
  -5   1   5   54.19    1.78
   5   1  -5   54.74    1.80
  -3  -1   5    4.83    0.39
   3  -1  -5    4.91    0.40
   3  -1  -5    5.26    0.43
   3   1  -5    4.27    0.42
  -3   1   5    5.21    0.42
   1  -1  -5   16.05    0.74
   1  -1  -5   16.82    0.76
  -1  -1   5   17.22    0.72
   1   1  -5   16.54    0.72
   1   1  -5   16.19    0.77
  -1   1   5   16.70    0.72
  -1  -1  -5  125.53    3.47
   1  -1   5  124.04    3.47
  -1  -1  -5  124.32    3.57
  -1  -1  -5  124.39    3.58
   1   1   5  126.74    3.45
  -1   1  -5  127.87    3.62
  -1   1  -5  120.02    3.53
  -3  -1  -5   46.08    1.69
  -3  -1  -5   44.79    1.64
   3  -1   5   47.10    1.50
  -3   1  -5   45.61    1.63
   3   1   5   46.51    1.45
  -3   1  -5   46.09    1.69
  -5  -1  -5   19.15    1.10
   5  -1   5   21.82    0.86
  -5  -1  -5   21.21    1.06
  -5   1  -5   20.81    1.06
   5   1   5   22.61    0.82
  -5   1  -5   20.85    1.12
  -5   1  -5   21.87    0.86
  -7  -1  -5   46.59    1.86
  -7  -1  -5   40.82    1.76
   7  -1   5   43.62    1.46
  -7  -1  -5   43.30    1.87
  -7   1  -5   44.21    1.89
  -7   1  -5   45.36    1.82
  -7   1  -5   47.95    1.49
  -7   1  -5   42.29    1.79
   7   1   5   43.70    1.40
  -9  -1  -5   14.35    1.20
  -9  -1  -5   14.60    1.09
  -9  -1  -5   15.28    1.07
  -9   1  -5   14.70    1.08
  -9   1  -5   15.07    1.20
 -11  -1  -5    2.04    0.61
 -11   1  -5    2.32    0.68
 -13  -1  -5    6.66    1.09
 -13   1  -5    4.33    0.85
 -15  -1  -5    7.22    1.22
 -15   1  -5    5.24    1.02
 -14  -2   5    8.42    0.78
 -14   2   5    7.88    0.74
 -12  -2   5   42.25    1.62
 -12   2   5   41.97    1.64
 -12   2   5   41.40    1.56
  10  -2  -5   53.43    1.90
 -10  -2   5   51.11    2.01
 -10  -2   5   50.88    1.70
 -10  -2   5   49.44    1.72
 -10   2   5   53.08    1.90
 -10   2   5   53.40    2.02
 -10   2   5   51.04    1.77
  10   2  -5   50.42    1.98
 -10   2   5   53.04    1.79
  -8  -2   5   85.13    2.58
   8  -2  -5   92.53    2.70
  -8  -2   5   82.82    2.79
  -8  -2   5   83.54    2.67
  -8  -2   5   83.33    2.49
  -8   2   5   91.44    2.67
  -8   2   5   85.41    2.53
  -8   2   5   94.83    2.85
   8   2  -5   83.59    2.79
  -8   2   5   92.02    2.72
  -6  -2   5  143.79    4.12
  -6  -2   5  145.31    4.09
   6  -2  -5  152.66    4.13
  -6  -2   5  143.30    4.11
  -6   2   5  156.76    4.16
  -6   2   5  156.80    4.27
   6   2  -5  138.42    4.23
   4  -2  -5    3.81    0.37
  -4  -2   5    3.82    0.34
   4  -2  -5    4.81    0.47
  -4  -2   5    4.38    0.41
   4   2  -5    3.50    0.45
  -4   2   5    4.49    0.43
  -2  -2   5   65.93    2.04
  -2  -2   5   67.01    2.03
   2  -2  -5   69.31    2.03
   2  -2  -5   68.97    2.11
  -2   2   5   67.71    2.04
  -2   2   5   66.32    1.91
   2   2  -5   69.44    2.13
   0  -2  -5  327.81    8.64
   0  -2  -5  334.67    8.70
   0  -2   5  328.08    8.61
   0   2  -5  329.24    8.61
   0   2  -5  325.91    8.53
   0   2   5  325.97    8.58
   0   2  -5  324.66    8.71
   2  -2   5   45.87    1.49
  -2  -2  -5   43.28    1.58
  -2  -2  -5   47.42    1.62
  -2   2  -5   44.74    1.48
  -2   2  -5   43.97    1.54
  -2   2  -5   43.89    1.62
  -4  -2  -5   49.06    1.86
  -4  -2  -5   53.11    1.88
   4  -2   5   51.39    1.66
  -4   2  -5   51.06    1.81
  -4   2  -5   50.08    1.87
  -4   2  -5   53.59    1.67
   4   2   5   52.50    1.58
  -6  -2  -5   79.67    2.77
   6  -2   5   82.29    2.43
  -6  -2  -5   78.55    2.72
  -6   2  -5   80.69    2.77
  -6   2  -5   81.45    2.43
   6   2   5   81.84    2.32
  -6   2  -5   84.07    2.74
  -8  -2  -5   38.35    1.73
  -8  -2  -5   39.96    1.84
  -8  -2  -5   38.35    1.71
   8  -2   5   39.79    1.37
  -8   2  -5   37.64    1.35
  -8   2  -5   39.46    1.75
 -10  -2  -5   27.34    1.64
 -10  -2  -5   28.03    1.55
 -10   2  -5   29.42    1.57
 -12  -2  -5    7.92    1.05
 -12  -2  -5    9.95    1.24
 -12   2  -5    9.41    1.18
 -14  -2  -5    4.82    0.91
 -14   2  -5    5.88    1.09
 -16  -2  -5   13.66    1.27
 -16   2  -5   12.18    1.32
 -15   3   5    7.54    0.76
 -13  -3   5   14.71    0.92
 -13   3   5   12.81    0.91
 -13   3   5   14.74    0.85
 -11  -3   5   34.63    1.28
 -11  -3   5   31.43    1.59
 -11  -3   5   36.50    1.40
  11   3  -5   33.08    1.58
 -11   3   5   33.71    1.61
 -11   3   5   38.18    1.44
 -11   3   5   35.78    1.44
 -11   3   5   37.26    1.53
  -9  -3   5   10.25    0.70
  -9  -3   5    9.41    0.79
   9  -3  -5   10.77    0.68
  -9  -3   5    9.61    0.60
  -9  -3   5    8.83    0.59
  -9   3   5   10.14    0.69
   9   3  -5    9.50    0.76
  -9   3   5    9.17    0.61
  -9   3   5   10.11    0.69
  -7  -3   5   13.01    0.84
  -7  -3   5   11.14    0.60
  -7  -3   5   12.02    0.64
  -7  -3   5   13.15    0.70
   7  -3  -5   12.91    0.68
  -7   3   5   12.43    0.73
   7   3  -5   11.45    0.77
  -7   3   5   13.28    0.64
  -7   3   5   11.78    0.74
  -5  -3   5  134.08    3.89
  -5  -3   5  129.79    3.85
   5  -3  -5  151.60    3.91
   5  -3  -5  147.38    4.05
  -5  -3   5  128.98    3.84
  -5   3   5  143.84    3.97
   5   3  -5  130.21    4.02
  -5   3   5  154.71    4.10
  -5   3   5  146.79    3.83
   3  -3  -5   76.99    2.31
  -3  -3   5   71.32    2.13
  -3  -3   5   72.21    2.19
   3  -3  -5   74.09    2.13
   3   3  -5   74.42    2.30
  -3   3   5   69.79    2.07
  -3   3   5   71.52    2.21
  -1  -3   5   14.96    0.67
   1  -3  -5   14.88    0.68
  -1  -3   5   15.02    0.71
   1  -3  -5   15.78    0.77
  -1   3   5   14.88    0.70
  -1   3   5   14.90    0.66
   1   3  -5   14.82    0.71
   1   3  -5   14.59    0.78
  -1  -3  -5   42.30    1.49
  -1  -3  -5   40.81    1.44
   1  -3   5   40.75    1.40
  -1   3  -5   42.46    1.53
  -1   3  -5   39.09    1.39
   1   3   5   41.74    1.35
  -3  -3  -5   59.14    2.00
  -3  -3  -5   59.77    1.97
   3  -3   5   58.32    1.86
  -3   3  -5   57.52    2.02
  -3   3  -5   56.98    1.85
   3   3   5   59.58    1.76
  -3   3  -5   56.90    1.92
   5  -3   5   46.28    1.62
  -5  -3  -5   49.28    1.89
  -5   3  -5   48.82    1.63
  -5   3  -5   48.96    1.87
  -5   3  -5   49.48    1.81
   5   3   5   49.07    1.49
  -7  -3  -5   13.26    0.94
  -7  -3  -5   12.06    1.03
  -7  -3  -5   11.71    0.88
   7  -3   5   12.95    0.70
  -7   3  -5   12.69    0.93
  -7   3  -5   12.92    0.69
  -7   3  -5   12.50    0.99
   9  -3   5   11.52    0.67
  -9  -3  -5   12.05    1.01
  -9  -3  -5   11.28    1.17
  -9   3  -5   12.62    1.01
 -11  -3  -5   18.81    1.44
 -11  -3  -5   18.23    1.29
 -11   3  -5   17.26    1.29
 -13  -3  -5   11.80    1.41
 -13  -3  -5    8.69    1.18
 -13   3  -5    7.81    1.09
 -15  -3  -5    1.44    0.84
 -15  -3  -5    2.92    0.80
 -15   3  -5    1.74    0.65
 -14   4   5    1.38    0.43
 -14   4   5    1.43    0.40
 -12  -4   5    0.41    0.30
 -12   4   5    0.07    0.27
 -12   4   5   -0.08    0.27
 -12   4   5    0.06    0.37
  12   4  -5   -0.39    0.32
 -12   4   5    0.32    0.34
 -10  -4   5    0.42    0.22
 -10  -4   5    0.49    0.27
  10   4  -5   -0.17    0.26
 -10   4   5    0.08    0.27
 -10   4   5    0.19    0.17
 -10   4   5    0.09    0.26
 -10   4   5    0.53    0.33
  -8  -4   5    0.49    0.21
   8  -4  -5    0.15    0.20
  -8  -4   5    0.33    0.33
  -8  -4   5    0.50    0.23
  -8  -4   5    0.51    0.24
  -8   4   5    0.26    0.25
  -8   4   5    0.64    0.29
  -8   4   5    0.36    0.22
   8   4  -5    0.20    0.27
  -8   4   5    0.38    0.24
  -6  -4   5    2.02    0.29
   6  -4  -5    2.81    0.36
  -6  -4   5    2.83    0.37
  -6  -4   5    2.30    0.32
  -6   4   5    2.64    0.42
  -6   4   5    2.79    0.45
   6   4  -5    2.55    0.44
  -6   4   5    2.92    0.36
  -6   4   5    2.95    0.37
   4  -4  -5    5.01    0.51
  -4  -4   5    3.37    0.31
   4  -4  -5    4.29    0.35
  -4  -4   5    3.68    0.42
   4   4  -5    4.07    0.50
  -4   4   5    4.22    0.46
  -4   4   5    4.03    0.37
  -4   4   5    4.60    0.53
  -2  -4   5    0.82    0.19
   2  -4  -5    0.76    0.20
   2  -4  -5    0.71    0.26
  -2  -4   5    1.42    0.29
  -2   4   5    1.00    0.26
   2   4  -5    0.84    0.28
  -2   4   5    0.87    0.24
   2   4  -5    1.00    0.26
   0  -4   5    1.43    0.26
   0  -4   5    1.79    0.32
   0  -4  -5    1.62    0.30
   0   4   5    1.45    0.28
   0   4  -5    1.48    0.33
   0   4   5    1.54    0.30
   0   4  -5    1.50    0.29
  -2  -4  -5    6.45    0.57
   2  -4   5    6.94    0.51
  -2  -4  -5    5.98    0.56
   2   4   5    6.17    0.43
  -2   4  -5    6.39    0.49
  -2   4  -5    6.28    0.57
  -4  -4  -5    0.61    0.31
  -4  -4  -5    0.53    0.34
   4  -4   5    0.48    0.21
  -4   4  -5    1.01    0.39
   4   4   5    0.79    0.21
  -4   4  -5    0.53    0.23
  -4   4  -5    1.31    0.31
  -6  -4  -5    5.85    0.75
  -6  -4  -5    5.49    0.69
  -6  -4  -5    6.60    0.81
   6  -4   5    5.90    0.50
  -6   4  -5    6.13    0.51
   6   4   5    5.26    0.37
  -6   4  -5    5.77    0.71
  -6   4  -5    6.87    0.85
  -8  -4  -5    0.74    0.46
   8  -4   5    0.62    0.24
  -8  -4  -5    0.12    0.46
  -8   4  -5    1.02    0.27
  -8   4  -5    1.04    0.51
 -10  -4  -5    0.75    0.50
 -10  -4  -5    0.65    0.59
 -10   4  -5    0.39    0.42
 -12  -4  -5    3.80    0.84
 -12  -4  -5    3.00    0.84
 -12   4  -5    2.78    0.76
 -14  -4  -5   -0.32    0.52
 -14  -4  -5    1.10    0.70
 -14   4  -5    0.71    0.55
 -15   5   5   11.13    0.88
 -13  -5   5   13.37    1.02
 -13   5   5   10.81    1.74
 -13   5   5   12.13    0.87
 -13   5   5   12.03    0.88
 -11  -5   5    7.59    0.92
 -11  -5   5    6.14    0.63
 -11   5   5    6.78    0.70
 -11   5   5    6.40    0.82
 -11   5   5    6.12    0.69
 -11   5   5    6.33    0.67
  -9  -5   5   15.87    0.82
  -9  -5   5   16.12    0.84
  -9  -5   5   16.85    0.78
  -9  -5   5   14.47    1.02
  -9   5   5   16.12    0.83
  -9   5   5   15.68    1.01
  -9   5   5   14.14    0.88
  -9   5   5   17.15    0.91
   7  -5  -5   14.31    0.68
  -7  -5   5   13.73    0.63
  -7  -5   5   14.90    0.69
  -7  -5   5   14.61    0.72
  -7  -5   5   13.83    0.68
  -7  -5   5   14.19    0.93
  -7   5   5   14.74    0.85
  -7   5   5   15.69    0.90
   7   5  -5   13.97    0.89
  -7   5   5   14.82    0.71
  -7   5   5   15.21    0.78
  -5  -5   5   65.13    2.00
   5  -5  -5   74.40    2.33
  -5  -5   5   70.30    2.16
  -5  -5   5   66.24    2.03
   5  -5  -5   73.71    2.04
  -5   5   5   71.71    2.24
  -5   5   5   68.79    2.29
  -5   5   5   70.64    2.17
   5   5  -5   68.37    2.31
   3  -5  -5   69.19    2.00
  -3  -5   5   66.86    2.01
   3  -5  -5   73.74    2.29
  -3  -5   5   69.36    2.16
   3   5  -5   70.85    2.26
  -3   5   5   69.44    2.24
  -3   5   5   69.80    2.19
  -3   5   5   70.86    2.15
   3   5  -5   67.86    2.14
   1  -5  -5   14.90    0.79
  -1  -5   5   14.66    0.65
   1  -5  -5   14.46    0.64
  -1  -5   5   14.68    0.75
  -1   5   5   14.61    0.73
  -1   5   5   14.18    0.73
   1   5  -5   15.05    0.74
   1   5  -5   14.59    0.79
   1  -5   5   50.04    1.67
  -1  -5  -5   51.77    1.81
  -1  -5  -5   52.69    1.69
   1  -5   5   50.94    1.73
   1   5   5   50.42    1.75
   1   5   5   51.69    1.65
  -1   5  -5   50.52    1.79
  -1   5  -5   51.70    1.73
   3  -5   5  167.58    4.69
  -3  -5  -5  170.60    4.81
  -3  -5  -5  167.77    4.73
  -3  -5  -5  168.22    4.80
  -3   5  -5  163.43    4.66
  -3   5  -5  164.84    4.79
   3   5   5  162.03    4.50
   5  -5   5    2.83    0.42
  -5  -5  -5    4.32    0.63
  -5  -5  -5    3.83    0.62
   5   5   5    3.45    0.33
  -5   5  -5    4.17    0.60
  -5   5  -5    3.68    0.46
  -7  -5  -5    5.82    0.72
  -7  -5  -5    5.95    0.84
  -7  -5  -5    6.22    0.85
   7  -5   5    6.23    0.55
  -7   5  -5    5.93    0.85
  -7   5  -5    6.04    0.54
  -9  -5  -5   12.95    1.06
   9  -5   5   12.67    0.76
  -9  -5  -5   12.14    1.14
  -9   5  -5   15.08    1.12
  -9   5  -5   14.39    0.78
 -11  -5  -5    4.01    0.80
 -11  -5  -5    4.95    0.92
 -11   5  -5    4.24    0.87
 -13  -5  -5    6.64    1.16
 -13  -5  -5    4.29    0.99
 -13   5  -5    5.12    0.96
 -15  -5  -5    3.45    0.97
 -15   5  -5    2.62    0.81
 -16   6   5    7.05    0.95
 -14  -6   5   30.35    1.77
 -14   6   5   31.46    1.48
 -14   6   5   32.98    1.56
 -12  -6   5   25.00    1.49
 -12  -6   5   24.83    1.23
 -12   6   5   25.43    1.29
 -12   6   5   24.80    1.25
 -12   6   5   26.86    1.31
 -10  -6   5   10.34    0.73
 -10  -6   5   10.70    0.70
 -10  -6   5   10.72    0.95
 -10  -6   5   10.70    0.62
 -10   6   5    9.32    0.78
 -10   6   5   10.21    0.73
 -10   6   5   10.58    0.80
 -10   6   5   12.04    0.95
  -8  -6   5   55.15    1.77
  -8  -6   5   55.92    1.82
  -8  -6   5   54.30    1.85
  -8  -6   5   58.54    2.17
  -8   6   5   58.94    2.13
  -8   6   5   58.54    1.96
  -8   6   5   56.24    1.79
  -8   6   5   53.24    1.97
   8   6  -5   55.91    2.12
   6  -6  -5   47.33    1.47
  -6  -6   5   46.10    1.56
  -6  -6   5   48.46    1.62
  -6  -6   5   45.25    1.45
  -6  -6   5   49.78    1.50
  -6   6   5   47.96    1.48
  -6   6   5   50.28    1.71
  -6   6   5   47.64    1.74
  -6   6   5   52.09    1.83
   6   6  -5   46.15    1.78
  -4  -6   5   31.02    1.03
  -4  -6   5   32.90    1.24
   4   6  -5   32.10    1.34
  -4   6   5   33.58    1.31
  -4   6   5   33.73    1.35
   4   6  -5   32.98    1.22
   2  -6  -5  125.93    3.45
   2  -6  -5  134.65    3.80
  -2  -6   5  129.97    3.70
  -2  -6   5  121.15    3.48
   2   6  -5  123.51    3.67
  -2   6   5  126.08    3.66
   2   6  -5  129.21    3.76
  -2   6   5  128.45    3.70
  -2   6   5  133.60    3.76
   0  -6   5  113.54    3.41
   0  -6   5  116.36    3.29
   0  -6  -5  116.15    3.26
   0  -6  -5  120.71    3.50
   0   6   5  117.39    3.46
   0   6  -5  116.40    3.46
   0   6  -5  113.55    3.40
   0   6   5  117.06    3.34
   2  -6   5   45.52    1.63
  -2  -6  -5   48.03    1.76
  -2  -6  -5   49.28    1.66
   2  -6   5   47.50    1.69
  -2   6  -5   47.60    1.76
   2   6   5   46.36    1.54
  -2   6  -5   46.64    1.67
  -4  -6  -5   31.23    1.37
   4  -6   5   32.02    1.30
  -4  -6  -5   33.88    1.43
   4   6   5   30.68    1.10
  -4   6  -5   30.90    1.39
  -4   6  -5   32.61    1.29
  -6  -6  -5   45.28    1.85
  -6  -6  -5   44.24    1.86
  -6   6  -5   46.79    1.67
  -6   6  -5   42.66    1.81
  -6   6  -5   45.57    1.89
  -8  -6  -5   28.25    1.52
  -8  -6  -5   28.70    1.56
  -8   6  -5   30.38    1.29
  -8   6  -5   28.10    1.53
 -10  -6  -5   15.97    1.33
 -10  -6  -5   15.22    1.18
 -10   6  -5   15.03    0.88
 -10   6  -5   13.21    1.15
 -12  -6  -5   12.78    1.20
 -12  -6  -5   15.37    1.41
 -12   6  -5   15.38    1.28
 -14  -6  -5    7.20    1.17
 -14  -6  -5    7.83    1.31
 -14   6  -5    6.49    1.15
 -17  -7   5    6.83    1.19
 -15  -7   5    6.53    1.08
 -15   7   5    9.42    0.80
 -15   7   5    6.97    0.83
 -13  -7   5   10.21    1.19
 -13   7   5   11.77    0.91
 -13   7   5   10.84    0.91
 -11  -7   5    6.72    0.60
 -11  -7   5    6.45    0.66
 -11  -7   5    7.10    0.94
 -11   7   5    8.37    0.77
 -11   7   5    7.91    0.82
  -9  -7   5   12.16    0.99
  -9  -7   5   14.83    0.73
  -9  -7   5   13.48    0.71
  -9  -7   5   14.32    0.83
  -9   7   5   15.35    0.91
  -9   7   5   13.75    0.91
  -7  -7   5   39.59    1.49
  -7  -7   5   41.77    1.49
  -7  -7   5   42.13    1.74
  -7   7   5   43.56    1.65
  -7   7   5   41.62    1.70
   7   7  -5   42.17    1.73
  -7   7   5   44.07    1.64
  -5  -7   5   27.94    1.13
  -5  -7   5   26.21    1.06
  -5   7   5   28.77    1.27
   5   7  -5   27.63    1.26
  -5   7   5   30.37    1.24
  -5   7   5   26.19    1.20
   5   7  -5   28.05    1.11
  -3  -7   5   35.20    1.36
   3  -7  -5   35.88    1.45
   3   7  -5   35.66    1.43
  -3   7   5   36.06    1.41
   3   7  -5   35.93    1.35
  -3   7   5   36.55    1.40
  -3   7   5   34.83    1.40
  -1  -7   5   41.75    1.55
  -1  -7   5   39.47    1.34
   1  -7  -5   44.78    1.62
  -1   7   5   43.64    1.57
  -1   7   5   42.52    1.59
  -1   7   5   40.28    1.50
   1   7  -5   40.53    1.56
   1   7  -5   42.43    1.53
   1  -7   5   60.20    2.01
  -1  -7  -5   57.54    1.85
   1  -7   5   57.21    1.87
  -1  -7  -5   58.23    2.04
  -1   7  -5   59.51    2.02
   1   7   5   59.77    2.07
   1   7   5   58.94    1.90
  -1   7  -5   57.18    1.98
  -3  -7  -5   36.87    1.52
  -3  -7  -5   37.24    1.44
   3   7   5   37.08    1.29
  -3   7  -5   35.57    1.49
  -3   7  -5   34.04    1.41
  -5  -7  -5   14.43    1.01
  -5  -7  -5   16.95    1.04
   5   7   5   15.68    0.74
  -5   7  -5   16.27    1.05
  -5   7  -5   16.34    0.90
  -5   7  -5   14.29    0.96
  -7  -7  -5   17.19    1.17
  -7  -7  -5   18.32    1.21
  -7   7  -5   17.99    0.99
  -7   7  -5   18.64    1.20
  -9  -7  -5   11.50    1.12
  -9  -7  -5   12.08    1.06
  -9   7  -5   11.27    1.05
  -9   7  -5   11.56    0.80
 -11  -7  -5    8.42    1.15
 -11  -7  -5    9.81    1.24
 -11   7  -5    7.38    1.08
 -13  -7  -5    4.92    1.01
 -13  -7  -5    4.61    1.04
 -13   7  -5    5.48    1.05
 -16  -8   5    0.04    0.56
 -16   8   5    0.39    0.28
 -14  -8   5    0.07    0.52
 -14  -8   5    0.40    0.34
 -14   8   5    1.36    0.42
 -14   8   5    1.01    0.43
 -12  -8   5    0.58    0.32
 -12  -8   5    0.54    0.41
 -12  -8   5    1.27    0.56
 -12   8   5    0.86    0.42
 -12   8   5    0.20    0.33
 -10  -8   5    6.51    0.95
 -10  -8   5    6.38    0.54
 -10  -8   5    6.96    0.65
 -10   8   5    5.65    0.74
 -10   8   5    7.36    0.72
  -8  -8   5    0.97    0.25
  -8  -8   5    0.74    0.34
  -8  -8   5    1.02    0.40
  -8   8   5    0.90    0.39
  -8   8   5    0.42    0.33
  -6  -8   5    4.27    0.50
  -6  -8   5    3.89    0.50
   6   8  -5    4.28    0.50
   6   8  -5    3.39    0.57
  -6   8   5    4.88    0.64
  -6   8   5    4.45    0.63
  -4  -8   5   18.75    0.93
   4  -8  -5   18.27    1.03
  -4   8   5   18.77    1.00
   4   8  -5   19.24    0.91
   4   8  -5   18.26    0.99
  -4   8   5   18.26    0.98
  -2  -8   5    4.13    0.53
  -2  -8   5    3.99    0.32
   2  -8  -5    4.54    0.56
   2   8  -5    4.75    0.58
  -2   8   5    4.14    0.52
   2   8  -5    4.04    0.50
  -2   8   5    3.91    0.54
   0  -8  -5    1.02    0.34
   0  -8   5    0.91    0.23
   0  -8   5    0.67    0.30
   0  -8  -5    0.82    0.23
   0   8  -5    0.71    0.26
   0   8   5    0.79    0.34
   0   8   5    0.94    0.31
   0   8  -5    1.19    0.34
  -2  -8  -5   11.71    0.72
  -2  -8  -5   12.25    0.83
  -2   8  -5   11.92    0.78
  -2   8  -5   11.60    0.75
   2   8   5   10.28    0.63
   2   8   5   10.55    0.82
  -4  -8  -5    0.23    0.35
  -4  -8  -5    0.35    0.36
  -4   8  -5    0.03    0.22
   4   8   5    0.37    0.21
  -4   8  -5   -0.07    0.31
  -4   8  -5   -0.10    0.26
  -6  -8  -5    0.74    0.43
  -6  -8  -5    0.19    0.37
  -6   8  -5    0.22    0.26
  -6   8  -5    0.29    0.39
  -8  -8  -5    1.13    0.45
  -8  -8  -5    2.41    0.63
  -8   8  -5    0.89    0.36
  -8   8  -5    1.81    0.56
 -10  -8  -5    0.57    0.55
 -10  -8  -5   -0.32    0.36
 -10   8  -5   -0.22    0.38
 -10   8  -5    0.65    0.31
 -12  -8  -5    0.49    0.50
 -12  -8  -5   -0.20    0.52
 -12   8  -5    0.16    0.45
 -14  -8  -5    1.08    0.42
 -14  -8  -5   -0.57    0.57
 -14   8  -5    0.24    0.52
 -17  -9   5    3.19    0.95
 -15  -9   5    4.62    0.98
 -15  -9   5    4.08    0.63
 -15   9   5    4.75    0.75
 -15   9   5    6.09    0.86
 -13  -9   5   -0.16    0.37
 -13  -9   5    0.27    0.25
 -13   9   5    0.34    0.28
 -13   9   5    0.47    0.41
 -11  -9   5    8.40    1.08
 -11  -9   5    8.78    0.73
 -11  -9   5    8.00    0.62
 -11   9   5    9.23    0.82
 -11   9   5    9.43    0.99
  -9  -9   5   27.46    1.24
  -9  -9   5   25.79    1.43
  -9  -9   5   26.03    1.08
  -9   9   5   24.94    1.33
  -9   9   5   25.08    1.29
  -7  -9   5    6.91    0.81
  -7  -9   5    6.35    0.59
  -7  -9   5    7.31    0.57
  -7   9   5    8.05    0.72
  -7   9   5    6.46    0.76
  -5  -9   5   11.89    0.75
  -5  -9   5   13.03    0.78
   5   9  -5   12.46    0.86
  -5   9   5   12.03    0.86
   5   9  -5   13.40    0.76
   3  -9  -5   18.00    1.05
  -3  -9   5   19.28    0.99
   3   9  -5   18.77    0.95
   3   9  -5   20.42    1.03
  -3   9   5   18.73    1.01
  -3   9   5   19.65    1.07
  -1  -9   5    9.30    0.70
   1  -9  -5    7.17    0.67
  -1  -9   5    7.89    0.49
  -1   9   5    8.57    0.68
   1   9  -5    7.75    0.64
  -1   9   5    7.58    0.73
   1   9  -5    8.08    0.65
  -1  -9  -5   12.39    0.88
  -1  -9  -5   13.43    0.68
   1   9   5   12.97    0.92
   1   9   5   14.00    0.78
  -1   9  -5   12.43    0.80
  -3  -9  -5   21.95    1.06
  -3  -9  -5   21.37    1.21
  -3   9  -5   21.47    1.11
   3   9   5   20.13    1.19
   3   9   5   22.20    0.96
  -3   9  -5   21.06    1.21
  -3   9  -5   22.41    1.11
  -5  -9  -5    6.31    0.78
  -5  -9  -5    5.17    0.84
  -5   9  -5    4.70    0.78
  -5   9  -5    4.81    0.64
  -5   9  -5    4.21    0.59
  -7  -9  -5    9.03    1.00
  -7  -9  -5    7.06    0.97
  -7   9  -5    7.88    1.04
  -7   9  -5    8.45    0.76
  -9  -9  -5   16.62    1.26
  -9  -9  -5   13.81    1.16
  -9   9  -5   14.22    1.21
  -9   9  -5   13.69    0.95
 -11  -9  -5    1.49    0.61
 -11  -9  -5    1.43    0.69
 -11   9  -5    0.92    0.34
 -11   9  -5    1.21    0.54
 -13  -9  -5    1.79    0.77
 -13  -9  -5    1.05    0.44
 -13   9  -5    1.17    0.59
 -16 -10   5    3.22    0.97
 -16 -10   5    3.99    0.67
 -16  10   5    6.15    0.93
 -16  10   5    3.91    0.64
 -14 -10   5    5.34    0.66
 -14 -10   5    4.31    0.94
 -14  10   5    5.82    0.82
 -14  10   5    7.25    0.75
 -12 -10   5   12.38    0.74
 -12 -10   5   11.32    1.17
 -12  10   5   13.30    0.99
 -12  10   5   11.70    0.99
 -10 -10   5   38.02    1.62
 -10 -10   5   39.44    1.89
 -10  10   5   39.74    1.74
 -10  10   5   38.38    1.76
  -8 -10   5   26.96    1.43
  -8 -10   5   28.17    1.15
  -8 -10   5   26.54    1.25
  -8  10   5   24.63    1.34
  -8  10   5   27.06    1.37
   8  10  -5   24.86    1.11
  -6 -10   5   12.18    0.92
  -6 -10   5   11.97    0.75
  -6 -10   5   10.89    0.76
   6  10  -5   10.37    0.70
  -6  10   5   10.81    0.88
  -4 -10   5   40.91    1.58
   4  10  -5   40.88    1.55
  -4  10   5   38.83    1.69
   4  10  -5   38.77    1.63
  -2 -10   5   75.67    2.53
   2  10  -5   71.87    2.47
  -2  10   5   76.07    2.65
   2  10  -5   75.69    2.52
   0 -10  -5   27.47    1.34
   0  10   5   28.13    1.20
   0  10   5   24.91    1.31
   0  10  -5   24.28    1.16
  -2 -10  -5   14.59    1.03
  -2  10  -5   13.19    0.88
  -2  10  -5   15.98    1.04
   2  10   5   14.27    1.02
  -4 -10  -5   35.49    1.69
  -4 -10  -5   37.73    1.51
  -4  10  -5   35.53    1.56
  -4  10  -5   35.08    1.70
   4  10   5   35.05    1.52
  -6 -10  -5   22.27    1.38
  -6 -10  -5   23.38    1.29
  -6  10  -5   22.21    1.21
  -6  10  -5   22.99    1.42
  -8 -10  -5   15.37    1.22
  -8 -10  -5   16.37    1.25
  -8  10  -5   16.30    1.27
  -8  10  -5   15.93    1.04
 -10 -10  -5   12.48    1.16
 -10 -10  -5   12.77    1.21
 -10  10  -5   13.54    0.95
 -10  10  -5   13.89    1.26
 -12 -10  -5    9.29    1.24
 -12 -10  -5   11.50    1.54
 -12  10  -5    9.43    1.37
 -15 -11   5    4.97    0.69
 -15 -11   5    4.94    1.05
 -15  11   5    6.01    0.83
 -15  11   5    5.05    0.74
 -13 -11   5    8.01    0.65
 -13 -11   5    8.70    1.17
 -13  11   5    8.48    0.81
 -13  11   5    8.52    0.99
 -11 -11   5    7.28    1.00
 -11  11   5    5.74    0.84
 -11  11   5    7.93    0.78
  -9 -11   5   14.84    1.13
  -9 -11   5   14.20    0.92
  -9  11   5   13.32    1.03
  -9  11   5   12.79    1.00
  -7 -11   5   28.61    1.32
  -7 -11   5   29.93    1.27
  -7 -11   5   30.86    1.51
  -7  11   5   28.06    1.47
   7  11  -5   30.63    1.39
  -7  11   5   28.45    1.46
  -5 -11   5   13.95    0.86
  -5 -11   5   12.75    0.84
  -5  11   5   13.02    0.98
   5  11  -5   14.71    0.92
  -3 -11   5   23.52    1.19
  -3  11   5   23.84    1.31
   3  11  -5   23.39    1.17
   1 -11  -5   43.35    1.86
  -1  11   5   42.91    1.87
   1  11  -5   42.85    1.81
  -1 -11  -5    2.81    0.64
  -1  11  -5    3.40    0.64
   1  11   5    3.99    0.72
  -1  11  -5    3.58    0.52
   1  11   5    3.21    0.49
  -3 -11  -5   11.80    0.99
  -3  11  -5   11.85    0.97
  -3  11  -5   10.66    0.85
   3  11   5   11.40    0.73
   3  11   5   11.46    0.99
  -3  11  -5   12.44    0.81
  -5 -11  -5   44.61    2.03
  -5  11  -5   43.77    1.84
  -5  11  -5   42.97    2.02
  -7 -11  -5    7.67    1.03
  -7 -11  -5    7.62    0.94
  -7  11  -5    8.25    1.07
  -7  11  -5    8.93    0.82
  -9 -11  -5    2.39    0.68
  -9 -11  -5    2.51    0.68
  -9  11  -5    2.91    0.56
  -9  11  -5    2.19    0.68
 -11 -11  -5    7.92    1.16
 -11 -11  -5   11.08    1.32
 -11  11  -5    9.66    1.28
 -11  11  -5   11.46    0.90
 -14 -12   5    0.31    0.25
 -14 -12   5   -0.54    0.45
 -14  12   5   -0.22    0.35
 -14  12   5    0.56    0.28
 -12 -12   5    0.66    0.52
 -12  12   5    0.51    0.36
 -12  12   5   -0.50    0.31
 -10 -12   5    6.55    0.96
 -10 -12   5    5.81    0.63
 -10  12   5    7.94    0.83
 -10  12   5    6.03    0.86
  -8 -12   5    0.35    0.39
  -8 -12   5    0.97    0.37
  -8 -12   5    0.51    0.28
  -8  12   5    1.07    0.48
   8  12  -5    0.62    0.42
  -8  12   5    0.95    0.43
  -6 -12   5    1.00    0.37
  -6 -12   5    1.35    0.46
  -6 -12   5    0.62    0.33
  -6  12   5    0.94    0.44
   6  12  -5    1.00    0.41
  -4 -12   5    3.15    0.57
   4  12  -5    3.81    0.66
  -4  12   5    3.40    0.64
  -2  12   5    9.61    0.90
   2  12  -5    8.33    0.65
   2  12  -5    9.09    0.85
   0 -12  -5   -0.15    0.34
   0  12  -5   -0.45    0.30
   0  12   5    0.08    0.41
   0  12  -5    0.00    0.18
  -2 -12  -5    0.39    0.37
   2  12   5    0.32    0.38
  -2  12  -5    0.03    0.22
  -2  12  -5    0.08    0.37
  -4 -12  -5    0.23    0.44
  -4  12  -5    0.40    0.47
   4  12   5    0.75    0.52
  -4  12  -5    1.33    0.40
  -6 -12  -5    1.31    0.56
  -6  12  -5    1.04    0.42
  -6  12  -5    1.65    0.59
  -8 -12  -5    2.76    0.76
  -8  12  -5    3.15    0.79
  -8  12  -5    4.41    0.74
 -10 -12  -5   -0.48    0.37
 -10  12  -5    0.27    0.45
 -10  12  -5    0.57    0.33
 -12 -12  -5    0.76    0.40
 -12  12  -5    0.30    0.46
 -13 -13   5    1.21    0.64
 -13  13   5    1.16    0.54
 -13  13   5    1.79    0.47
 -11 -13   5    4.17    0.83
 -11  13   5    4.37    0.78
 -11  13   5    3.57    0.69
  -9 -13   5    3.33    0.69
  -9 -13   5    2.76    0.56
  -9  13   5    3.09    0.69
  -9  13   5    3.57    0.70
   9  13  -5    2.00    0.55
  -7 -13   5    1.36    0.45
  -7 -13   5    1.64    0.43
  -7 -13   5    0.68    0.36
   7  13  -5    1.06    0.43
  -7  13   5    1.68    0.57
  -5 -13   5    5.87    0.64
  -5 -13   5    6.66    0.77
  -5 -13   5    6.60    0.80
   5  13  -5    7.39    0.92
  -5  13   5    5.94    0.86
  -3 -13   5   10.49    0.87
  -3  13   5   10.70    0.99
   3  13  -5   11.62    0.95
   1 -13  -5    9.26    0.93
   1  13  -5    9.16    1.07
   1  13  -5    8.31    0.70
  -1  13   5    8.77    1.13
  -1 -13  -5    9.28    0.97
  -1  13  -5    9.89    0.94
   1  13   5   10.30    0.97
  -3 -13  -5    3.00    0.70
  -3  13  -5    3.25    0.60
   3  13   5    3.27    0.71
  -3  13  -5    3.56    0.77
  -5 -13  -5    4.90    0.89
  -5  13  -5    3.62    0.77
  -5  13  -5    4.32    0.73
  -7 -13  -5    3.96    0.79
  -7  13  -5    4.74    0.75
  -7  13  -5    3.86    0.79
  -9 -13  -5    0.43    0.50
  -9  13  -5    1.48    0.47
  -9  13  -5    1.59    0.68
 -11 -13  -5    1.44    0.57
 -11  13  -5    2.31    0.82
 -11  13  -5    1.46    0.43
 -12 -14   5    6.91    1.05
 -12  14   5    7.36    1.06
 -12  14   5    6.94    1.01
 -10 -14   5   12.40    1.10
 -10  14   5   10.43    1.22
 -10  14   5   12.76    1.03
  -8 -14   5    4.49    0.71
  -8 -14   5    4.55    0.76
  -8  14   5    4.85    0.87
  -8  14   5    5.50    0.92
   8  14  -5    4.58    0.74
  -6 -14   5    9.57    0.84
  -6 -14   5    8.35    0.74
  -6 -14   5    8.19    0.73
   6  14  -5    8.84    0.83
  -6  14   5    8.93    0.93
  -4 -14   5   44.61    1.84
  -4  14   5   42.24    2.01
   4  14  -5   41.72    1.90
  -2  14   5   19.81    1.31
   2  14  -5   17.35    1.21
   0 -14  -5    8.96    0.95
   0  14  -5    8.98    0.92
   0  14   5    7.54    1.01
  -2 -14  -5   30.07    1.69
   2  14   5   29.75    1.70
  -2  14  -5   30.10    1.67
  -4 -14  -5   12.99    1.18
  -4  14  -5   14.13    1.18
   4  14   5   15.12    1.25
  -4  14  -5   13.55    1.04
  -6 -14  -5    6.05    0.99
  -6  14  -5    6.17    0.86
  -6  14  -5    6.63    1.06
  -8 -14  -5    7.05    1.09
  -8  14  -5    5.94    1.01
  -8  14  -5    8.36    1.01
 -10 -14  -5    5.90    1.05
 -10  14  -5    6.51    1.16
 -10  14  -5    6.71    0.89
 -11 -15   5    4.54    0.87
 -11  15   5    6.08    0.90
 -11  15   5    4.95    0.90
  -9  15   5    3.09    0.70
   9  15  -5    5.07    0.91
  -9  15   5    5.40    0.91
  -7 -15   5    8.35    0.73
  -7  15   5    9.82    0.95
   7  15  -5    7.84    0.84
  -5 -15   5   10.50    0.84
  -5 -15   5   10.88    0.87
   5  15  -5   10.03    0.94
  -5  15   5   11.25    1.01
  -3 -15   5   12.70    0.98
   3  15  -5   12.12    1.06
  -3  15   5   13.65    1.12
   1 -15  -5   17.71    1.34
   1  15  -5   20.01    1.32
  -1  15   5   20.00    1.37
  -1 -15  -5   14.00    1.22
   1  15   5   14.93    1.21
  -1  15  -5   13.78    1.16
  -3 -15  -5    6.31    1.05
   3  15   5    6.77    1.06
  -3  15  -5   10.11    1.30
  -5 -15  -5    7.00    1.07
  -5  15  -5    8.22    0.99
  -5  15  -5    7.86    1.20
  -7 -15  -5    5.44    0.98
  -7  15  -5    6.85    0.97
  -7  15  -5    6.70    1.07
  -9 -15  -5    3.99    0.88
  -9  15  -5    7.35    1.22
  -9  15  -5    5.89    0.90
 -10  16   5    2.25    0.52
 -10  16   5    0.50    0.48
  -8 -16   5    1.49    0.48
   8  16  -5    1.16    0.49
  -8  16   5    1.42    0.42
  -6 -16   5    1.95    0.49
  -6 -16   5    1.25    0.40
   6  16  -5    1.49    0.49
  -6  16   5    2.38    0.62
  -4 -16   5    0.28    0.34
   4  16  -5    1.12    0.45
  -4  16   5    1.36    0.46
   2 -16  -5    0.17    0.38
   2  16  -5    1.11    0.49
  -2  16   5    0.88    0.47
   0 -16  -5    2.05    0.64
   0  16   5    1.53    0.55
   0  16  -5    2.42    0.66
  -2 -16  -5    6.08    1.04
   2  16   5    5.73    0.95
  -2  16  -5    5.66    0.94
  -4 -16  -5   -0.43    0.41
  -4  16  -5    0.01    0.35
   4  16   5    0.42    0.41
  -4  16  -5    1.43    0.50
  -6 -16  -5    1.01    0.49
  -6  16  -5    0.64    0.51
  -6  16  -5    0.50    0.44
  -9  17   5    1.23    0.47
  -7  17   5    3.13    0.74
   7  17  -5    3.00    0.70
  -5 -17   5    0.87    0.40
  -5 -17   5    1.33    0.36
   5  17  -5    0.58    0.42
  -5  17   5    0.03    0.34
  -3 -17   5    2.15    0.57
   3  17  -5    2.62    0.71
  -3  17   5    2.55    0.63
   1 -17  -5   12.71    1.18
   1  17  -5    9.63    0.99
  -1  17   5   10.28    1.05
  -1 -17  -5    0.11    0.46
   1  17   5   -0.23    0.27
  -1  17  -5    0.53    0.43
  -3 -17  -5    0.13    0.43
  -3  17  -5    1.10    0.51
   3  17   5    0.16    0.36
  -5 -17  -5    4.91    1.04
  -5  17  -5    3.94    0.88
  -5  17  -5    3.44    0.74
   6  18  -5    5.45    0.89
  -6  18   5    4.70    0.81
  -4 -18   5    5.36    0.81
  -4  18   5    9.88    0.98
   4  18  -5    8.02    1.16
   2 -18  -5   10.25    1.44
   2  18  -5    8.62    1.21
  -2  18   5    9.94    1.01
   0 -18  -5    7.77    1.23
   0  18   5    8.23    1.25
   0  18  -5    9.27    1.28
  -2 -18  -5    6.66    1.16
  -2  18  -5    6.08    1.04
   2  18   5    7.61    1.20
  -4 -18  -5    3.91    0.87
   4  18   5    6.46    1.13
  -4  18  -5    5.57    1.02
  -3 -19   5    8.40    1.09
   3 -19  -5    5.94    1.01
  -3  19   5    8.33    0.89
   3  19  -5    7.10    1.10
   1 -19  -5    8.82    1.34
  -1  19   5    8.81    1.33
   1  19  -5    7.14    1.11
  12   0  -6    3.09    0.60
 -12   0   6    2.79    0.46
 -10   0   6    9.20    0.67
 -10   0   6    8.57    0.78
 -10   0   6    8.54    0.77
  10   0  -6    8.30    0.73
 -10   0   6    7.73    0.54
  -8   0   6  253.38    6.83
  -8   0   6  249.97    6.96
   8   0  -6  255.63    6.98
  -8   0   6  251.06    6.96
  -6   0   6  292.95    7.98
   6   0  -6  295.76    8.00
  -6   0   6  302.96    7.93
   4   0  -6    8.36    0.57
  -4   0   6    8.10    0.56
   4   0  -6    8.62    0.56
   2   0  -6    4.30    0.48
   2   0  -6    4.35    0.42
  -2   0   6    4.92    0.44
   0   0  -6   48.33    1.69
   0   0   6   48.35    1.58
   0   0  -6   47.10    1.64
  -2   0  -6  146.48    4.27
  -2   0  -6  150.05    4.33
  -2   0  -6  150.97    4.18
   2   0   6  147.22    4.12
  -4   0  -6   56.06    2.03
  -4   0  -6   55.00    2.07
   4   0   6   57.89    1.79
   6   0   6    1.19    0.24
  -6   0  -6    0.32    0.34
  -6   0  -6    0.60    0.28
  -6   0  -6    0.34    0.42
  -8   0  -6   66.93    2.68
  -8   0  -6   83.11    3.65
  -8   0  -6   69.33    2.63
 -10   0  -6   51.79    2.26
 -12   0  -6    1.07    0.56
 -14   0  -6    9.56    1.31
 -13   1   6    9.11    0.69
  11  -1  -6   28.25    1.33
 -11  -1   6   28.31    1.19
 -11   1   6   28.48    1.37
 -11   1   6   26.37    1.13
 -11   1   6   28.22    1.23
  11   1  -6   27.99    1.39
  -9  -1   6   36.81    1.56
  -9  -1   6   35.41    1.37
  -9  -1   6   32.99    1.45
   9   1  -6   35.05    1.51
  -9   1   6   37.78    1.55
  -9   1   6   37.92    1.51
  -9   1   6   37.08    1.42
  -7  -1   6   68.20    2.31
  -7  -1   6   69.04    2.24
   7  -1  -6   74.18    2.33
   7   1  -6   72.87    2.38
  -7   1   6   74.96    2.40
  -7   1   6   72.32    2.28
   5  -1  -6   31.67    1.24
  -5  -1   6   31.74    1.22
   5  -1  -6   34.26    1.28
  -5   1   6   32.76    1.28
   5   1  -6   33.34    1.30
  -5   1   6   33.98    1.25
   3  -1  -6   29.41    1.15
  -3  -1   6   28.92    1.10
   3  -1  -6   28.56    1.11
   3   1  -6   28.38    1.15
  -3   1   6   28.94    1.11
   1  -1  -6   67.57    2.14
   1  -1  -6   68.17    2.13
  -1  -1   6   65.54    2.07
   1   1  -6   67.05    2.10
  -1   1   6   68.31    2.08
   1   1  -6   67.11    2.16
   1  -1   6    2.17    0.33
  -1  -1  -6    1.61    0.34
  -1  -1  -6    1.60    0.36
  -1   1  -6    1.80    0.32
   1   1   6    1.89    0.30
  -1   1  -6    1.54    0.35
   3  -1   6   20.71    0.87
  -3  -1  -6   20.10    1.02
  -3  -1  -6   19.33    1.04
  -3   1  -6   20.50    1.06
  -3   1  -6   19.79    0.98
  -5  -1  -6   34.74    1.61
   5  -1   6   38.05    1.32
  -5  -1  -6   35.56    1.56
  -5   1  -6   37.83    1.55
  -5   1  -6   35.00    1.58
   5   1   6   37.22    1.27
  -7  -1  -6   12.17    1.07
  -7  -1  -6   14.53    1.02
  -7  -1  -6   15.15    1.01
   7  -1   6   13.85    0.72
  -7   1  -6   14.32    1.01
  -9  -1  -6   24.86    1.57
  -9  -1  -6   22.76    1.48
  -9  -1  -6   25.16    1.43
  -9   1  -6   24.14    1.40
 -11  -1  -6   11.00    1.33
 -11  -1  -6    9.88    1.02
 -11   1  -6   10.38    1.26
 -13  -1  -6    4.18    0.86
 -13   1  -6    3.97    0.88
 -15  -1  -6    4.29    0.97
 -15   1  -6    4.36    0.98
 -14   2   6    0.32    0.29
 -12  -2   6   13.21    0.80
 -12   2   6   16.56    0.94
  12   2  -6   14.87    1.07
 -12   2   6   15.06    0.89
  10  -2  -6    3.12    0.52
 -10  -2   6    2.57    0.42
 -10  -2   6    3.00    0.42
 -10   2   6    2.74    0.47
 -10   2   6    2.54    0.39
 -10   2   6    2.35    0.51
 -10   2   6    2.18    0.47
  10   2  -6    2.35    0.51
  -8  -2   6   15.38    0.80
  -8  -2   6   14.18    0.85
  -8  -2   6   13.12    0.90
   8  -2  -6   14.80    0.82
  -8   2   6   15.38    0.85
   8   2  -6   14.59    0.91
  -8   2   6   15.56    0.93
  -8   2   6   15.34    0.84
  -6  -2   6    1.09    0.27
  -6  -2   6    1.40    0.32
   6  -2  -6    1.33    0.29
  -6   2   6    1.18    0.34
  -6   2   6    1.17    0.32
   6   2  -6    1.69    0.37
  -4  -2   6   26.06    1.04
  -4  -2   6   26.45    1.02
   4  -2  -6   26.30    1.11
   4  -2  -6   25.99    1.03
   4   2  -6   25.77    1.11
  -4   2   6   25.86    1.06
   2  -2  -6   30.90    1.23
   2  -2  -6   31.63    1.16
  -2  -2   6   32.42    1.18
  -2   2   6   31.53    1.18
   2   2  -6   31.89    1.26
   0  -2   6   47.33    1.59
   0  -2  -6   48.53    1.64
   0  -2  -6   47.60    1.69
   0   2   6   48.34    1.58
   0   2  -6   47.33    1.70
   0   2  -6   47.15    1.60
   2  -2   6   32.80    1.22
  -2  -2  -6   32.18    1.33
  -2  -2  -6   31.64    1.32
   2   2   6   32.71    1.17
  -2   2  -6   33.05    1.30
  -2   2  -6   33.36    1.39
   4  -2   6   22.35    0.95
  -4  -2  -6   21.41    1.17
  -4  -2  -6   22.25    1.13
  -4   2  -6   21.93    0.94
  -4   2  -6   21.30    1.14
   4   2   6   22.81    0.89
  -4   2  -6   20.43    1.04
   6  -2   6   -0.07    0.15
  -6  -2  -6    0.05    0.27
  -6  -2  -6    0.40    0.33
  -6  -2  -6   -0.54    0.31
  -6   2  -6   -0.27    0.28
  -6   2  -6    0.04    0.16
   6   2   6    0.13    0.17
  -8  -2  -6    0.93    0.54
  -8  -2  -6    1.09    0.38
   8  -2   6    1.04    0.26
  -8  -2  -6    0.79    0.45
  -8   2  -6    1.30    0.52
  -8   2  -6    1.64    0.29
  -8   2  -6    0.28    0.39
 -10  -2  -6    1.52    0.67
 -10  -2  -6    1.44    0.56
 -10   2  -6    1.59    0.58
 -12  -2  -6    0.63    0.63
 -12  -2  -6    0.38    0.49
 -12   2  -6    0.32    0.49
 -14  -2  -6    0.07    0.47
 -14  -2  -6   -1.05    0.50
 -14   2  -6   -0.37    0.42
  13   3  -6    0.13    0.39
 -13   3   6    0.21    0.29
 -11  -3   6    8.38    0.62
  11  -3  -6    7.57    0.70
 -11   3   6    6.80    0.71
 -11   3   6    8.08    0.77
 -11   3   6    7.18    0.60
  11   3  -6    7.21    0.88
 -11   3   6    7.48    0.80
   9  -3  -6   39.29    1.43
  -9  -3   6   35.71    1.35
  -9  -3   6   34.02    1.57
  -9   3   6   34.39    1.54
  -9   3   6   36.44    1.43
  -9   3   6   38.71    1.47
  -9   3   6   36.89    1.30
   9   3  -6   32.60    1.53
  -7  -3   6   10.75    0.62
  -7  -3   6   10.01    0.67
  -7  -3   6   11.46    0.68
   7  -3  -6   12.60    0.68
   7   3  -6   10.48    0.76
  -7   3   6   10.68    0.55
  -7   3   6   12.22    0.76
  -5  -3   6   20.40    0.89
  -5  -3   6   19.99    0.93
   5  -3  -6   22.96    0.93
   5  -3  -6   25.57    1.09
  -5   3   6   23.22    1.02
  -5   3   6   22.95    1.05
   5   3  -6   20.53    1.03
  -3  -3   6   57.59    1.84
  -3  -3   6   57.95    1.87
   3  -3  -6   59.52    1.98
   3  -3  -6   57.86    1.82
   3   3  -6   58.26    1.97
  -3   3   6   57.55    1.73
  -3   3   6   58.31    1.90
   1  -3  -6   64.09    2.13
   1  -3  -6   66.07    2.04
  -1  -3   6   64.42    2.05
  -1  -3   6   64.44    2.06
   1   3  -6   65.85    2.15
  -1   3   6   64.07    2.03
   1  -3   6   39.90    1.42
  -1  -3  -6   40.46    1.52
  -1  -3  -6   39.47    1.47
  -1   3  -6   38.97    1.41
  -1   3  -6   38.15    1.53
   1   3   6   40.25    1.37
   3  -3   6    1.72    0.32
  -3  -3  -6    1.45    0.40
  -3  -3  -6    2.21    0.45
  -3   3  -6    1.69    0.43
   3   3   6    1.55    0.29
  -3   3  -6    1.75    0.38
  -3   3  -6    1.79    0.32
  -5  -3  -6   61.21    2.23
   5  -3   6   59.24    1.97
  -5  -3  -6   60.64    2.24
  -5   3  -6   57.65    2.22
   5   3   6   61.10    1.86
  -5   3  -6   61.93    1.98
  -7  -3  -6   46.59    1.95
  -7  -3  -6   40.84    1.86
  -7  -3  -6   44.39    1.99
   7  -3   6   47.22    1.62
  -7   3  -6   47.08    1.94
  -7   3  -6   47.13    1.62
  -9  -3  -6    0.91    0.56
  -9  -3  -6    0.32    0.41
  -9   3  -6   -0.25    0.33
 -11  -3  -6    3.24    0.82
 -11  -3  -6    4.76    0.83
 -11   3  -6    3.03    0.74
 -13  -3  -6    6.66    1.21
 -13  -3  -6   10.41    1.42
 -13   3  -6    6.38    1.05
 -15  -3  -6    1.77    0.85
 -15  -3  -6    1.24    0.66
 -15   3  -6    1.55    0.70
 -14   4   6   24.44    1.24
  12   4  -6    9.37    0.94
 -12   4   6   13.62    1.00
 -12   4   6   11.41    0.81
 -12   4   6    9.99    0.80
 -12   4   6   12.56    0.86
  10  -4  -6   36.87    1.43
 -10  -4   6   36.25    1.35
 -10   4   6   38.40    1.67
 -10   4   6   33.71    1.46
  10   4  -6   32.52    1.60
 -10   4   6   34.90    1.41
 -10   4   6   35.47    1.37
  -8  -4   6   40.88    1.78
  -8  -4   6   42.54    1.58
   8  -4  -6   48.58    1.60
  -8  -4   6   44.29    1.57
  -8   4   6   47.44    1.71
  -8   4   6   44.59    1.52
   8   4  -6   43.83    1.79
  -8   4   6   47.39    1.61
  -8   4   6   46.34    1.81
   6  -4  -6   10.41    0.60
  -6  -4   6    9.44    0.60
  -6  -4   6    9.12    0.52
  -6  -4   6    7.27    0.52
  -6   4   6    9.44    0.71
  -6   4   6    8.58    0.66
  -6   4   6    8.78    0.53
   6   4  -6    8.15    0.68
   4  -4  -6  118.20    3.39
  -4  -4   6  108.27    3.23
  -4  -4   6  107.93    3.14
   4  -4  -6  112.27    3.15
   4   4  -6  110.88    3.36
  -4   4   6  110.57    3.12
  -4   4   6  108.78    3.26
  -4   4   6  110.22    3.35
   2  -4  -6  145.06    4.14
   2  -4  -6  141.04    3.93
  -2  -4   6  144.83    3.99
  -2  -4   6  147.11    4.07
  -2   4   6  140.29    3.94
   2   4  -6  141.47    4.15
   2   4  -6  141.56    4.04
  -2   4   6  140.05    4.03
   0  -4  -6   57.16    1.84
   0  -4   6   56.10    1.87
   0  -4  -6   56.91    1.96
   0   4   6   56.97    1.83
   0   4  -6   54.25    1.85
   0   4  -6   55.46    1.96
  -2  -4  -6   81.71    2.52
   2  -4   6   79.09    2.44
  -2  -4  -6   72.45    2.52
  -2   4  -6   74.83    2.41
  -2   4  -6   80.62    2.59
  -4  -4  -6   49.69    1.91
   4  -4   6   49.70    1.76
  -4   4  -6   50.91    1.96
   4   4   6   53.05    1.64
  -4   4  -6   50.57    1.76
  -6  -4  -6   37.02    1.68
   6  -4   6   38.40    1.47
  -6  -4  -6   41.95    1.75
  -6  -4  -6   39.29    1.78
  -6   4  -6   38.66    1.70
  -6   4  -6   39.82    1.48
  -8  -4  -6   21.24    1.41
   8  -4   6   20.98    1.00
  -8  -4  -6   21.34    1.31
  -8   4  -6   22.87    1.33
  -8   4  -6   22.33    1.01
 -10  -4  -6   14.23    1.17
 -10  -4  -6   17.31    1.41
 -10   4  -6   15.03    1.19
 -12  -4  -6   10.42    1.30
 -12  -4  -6   11.86    1.14
 -12   4  -6   10.65    1.35
 -14  -4  -6    6.75    1.24
 -14  -4  -6    5.61    1.13
 -14   4  -6    5.48    1.02
 -15   5   6   11.70    0.90
 -13   5   6   32.83    1.47
 -13   5   6   31.33    1.43
  13   5  -6   30.14    1.67
 -11  -5   6   10.40    0.67
 -11   5   6   10.33    0.77
 -11   5   6   10.17    0.78
 -11   5   6    9.88    0.81
 -11   5   6   11.99    0.98
  11   5  -6    8.97    0.89
  -9  -5   6    6.25    0.58
  -9  -5   6    6.37    0.53
  -9  -5   6    6.23    0.55
   9  -5  -6    7.68    0.55
  -9  -5   6    5.11    0.75
  -9   5   6    6.53    0.58
  -9   5   6    7.30    0.76
  -9   5   6    6.96    0.59
  -9   5   6    7.46    0.70
  -7  -5   6   10.41    0.64
  -7  -5   6   11.27    0.67
   7  -5  -6   11.70    0.62
  -7  -5   6   10.40    0.58
  -7   5   6   11.36    0.78
  -7   5   6   11.04    0.82
  -7   5   6   11.31    0.67
  -7   5   6   10.99    0.63
   7   5  -6   10.21    0.80
  -5  -5   6   25.78    1.00
  -5  -5   6   27.49    1.13
   5  -5  -6   28.23    1.03
   5  -5  -6   28.84    1.27
  -5   5   6   30.09    1.23
  -5   5   6   30.33    1.28
  -5   5   6   28.93    1.10
   5   5  -6   26.94    1.26
  -3  -5   6   60.87    1.99
   3  -5  -6   59.80    1.83
   3  -5  -6   60.78    2.09
  -3  -5   6   59.17    1.86
   3   5  -6   60.58    1.99
   3   5  -6   60.67    2.09
  -3   5   6   63.85    2.10
  -3   5   6   59.17    1.92
  -3   5   6   59.05    1.99
   1  -5  -6   57.71    2.01
  -1  -5   6   57.98    1.85
  -1  -5   6   56.64    1.93
   1  -5  -6   57.95    1.82
   1   5  -6   58.72    2.02
   1   5  -6   57.65    1.92
  -1   5   6   58.91    1.92
   1  -5   6   75.96    2.52
  -1  -5  -6   63.31    2.36
   1  -5   6   74.77    2.35
  -1  -5  -6   73.88    2.29
  -1   5  -6   75.23    2.34
   1   5   6   72.90    2.24
  -1   5  -6   71.78    2.42
   3  -5   6   21.17    1.02
  -3  -5  -6   21.67    1.12
  -3  -5  -6   23.15    1.16
   3   5   6   22.11    0.91
  -3   5  -6   20.22    1.10
  -3   5  -6   22.30    1.03
  -5  -5  -6   14.26    0.97
  -5  -5  -6   13.70    1.02
  -5  -5  -6   14.85    0.97
   5  -5   6   16.17    0.86
  -5   5  -6   14.47    0.96
  -5   5  -6   14.21    0.82
   5   5   6   12.76    0.66
  -7  -5  -6   27.50    1.45
  -7  -5  -6   26.31    1.50
  -7  -5  -6   28.05    1.46
  -7   5  -6   28.37    1.22
  -7   5  -6   28.89    1.49
  -9  -5  -6   11.01    1.02
  -9  -5  -6   12.29    1.17
  -9   5  -6    9.63    0.71
  -9   5  -6   11.54    1.02
 -11  -5  -6    3.44    0.78
 -11  -5  -6    3.58    0.88
 -11   5  -6    2.46    0.64
 -13  -5  -6    4.95    1.04
 -13  -5  -6    4.50    1.02
 -13   5  -6    3.04    0.75
 -14  -6   6    0.30    0.49
 -14   6   6   -0.31    0.28
 -12  -6   6    0.42    0.46
 -12   6   6    1.07    0.40
 -12   6   6    1.16    0.43
 -10  -6   6    0.23    0.39
 -10  -6   6    0.58    0.26
 -10  -6   6    1.07    0.32
 -10   6   6    1.32    0.38
 -10   6   6    0.63    0.36
 -10   6   6    1.16    0.41
 -10   6   6    0.59    0.30
  -8  -6   6    0.88    0.26
  -8  -6   6    0.72    0.41
  -8  -6   6    0.42    0.26
   8  -6  -6    0.95    0.23
  -8  -6   6    0.74    0.22
  -8  -6   6    1.08    0.29
  -8   6   6    0.61    0.37
  -8   6   6    0.87    0.37
  -8   6   6    0.78    0.33
  -8   6   6    1.00    0.28
  -6  -6   6    3.85    0.37
  -6  -6   6    3.33    0.38
  -6  -6   6    3.10    0.32
  -6  -6   6    3.30    0.46
   6  -6  -6    3.86    0.35
  -6   6   6    4.24    0.52
   6   6  -6    3.02    0.53
  -6   6   6    4.02    0.56
  -6   6   6    3.11    0.51
   4  -6  -6    0.44    0.26
   4  -6  -6    0.19    0.15
  -4  -6   6    0.39    0.22
  -4  -6   6    0.34    0.16
   4   6  -6    0.15    0.20
   4   6  -6   -0.08    0.22
  -4   6   6   -0.03    0.22
  -4   6   6    0.04    0.25
  -4   6   6    0.03    0.21
   2  -6  -6    4.32    0.36
  -2  -6   6    4.83    0.39
  -2  -6   6    5.06    0.55
   2   6  -6    4.87    0.61
  -2   6   6    3.98    0.49
  -2   6   6    4.54    0.52
   2   6  -6    5.06    0.54
   0  -6   6    7.61    0.52
   0  -6  -6    7.49    0.56
   0  -6  -6    8.36    0.68
   0  -6   6    8.35    0.64
   0   6   6    8.35    0.65
   0   6   6    7.60    0.60
   0   6  -6    7.61    0.68
   0   6  -6    7.57    0.61
   2  -6   6    3.84    0.51
  -2  -6  -6    3.86    0.57
  -2  -6  -6    4.33    0.55
  -2   6  -6    4.46    0.55
   2   6   6    3.60    0.43
  -2   6  -6    4.01    0.56
  -4  -6  -6    1.97    0.52
   4  -6   6    1.23    0.35
  -4  -6  -6    1.25    0.40
  -4  -6  -6    1.62    0.46
   4   6   6    1.02    0.27
  -4   6  -6    1.72    0.44
  -4   6  -6    1.56    0.36
  -6  -6  -6    3.43    0.67
  -6  -6  -6    3.39    0.67
  -6   6  -6    3.11    0.62
  -6   6  -6    2.88    0.49
  -8  -6  -6    1.61    0.62
  -8  -6  -6    1.20    0.51
  -8   6  -6    1.56    0.53
  -8   6  -6    0.98    0.34
 -10  -6  -6   -1.11    0.41
 -10  -6  -6    0.69    0.46
 -10   6  -6    0.92    0.51
 -12  -6  -6    0.41    0.65
 -12  -6  -6    1.20    0.61
 -12   6  -6    0.58    0.55
 -14  -6  -6   -0.14    0.63
 -14  -6  -6   -0.05    0.53
 -14   6  -6   -0.46    0.37
 -17  -7   6   -0.31    0.61
 -15  -7   6    3.57    0.86
 -15   7   6    5.44    0.77
 -13  -7   6   19.88    1.10
 -13  -7   6   21.86    1.48
 -13   7   6   21.29    1.18
 -13   7   6   20.78    1.22
 -11  -7   6   10.82    1.05
 -11  -7   6   11.03    0.75
 -11   7   6   12.35    0.94
 -11   7   6   11.41    0.84
  -9  -7   6    0.47    0.39
  -9  -7   6    0.22    0.27
  -9  -7   6    0.03    0.36
  -9  -7   6    0.45    0.23
  -9   7   6    0.36    0.35
  -9   7   6    0.60    0.35
  -7  -7   6   33.02    1.23
  -7  -7   6   32.60    1.13
  -7  -7   6   32.81    1.17
  -7  -7   6   33.25    1.31
  -7   7   6   32.06    1.44
  -7   7   6   34.61    1.39
  -7   7   6   36.70    1.58
   7   7  -6   32.39    1.48
   5  -7  -6   88.23    2.80
  -5  -7   6   78.88    2.46
  -5  -7   6   81.82    2.61
  -5   7   6   84.80    2.65
  -5   7   6   79.98    2.73
  -5   7   6   83.84    2.69
   5   7  -6   83.55    2.61
   5   7  -6   82.98    2.77
  -3  -7   6    1.25    0.32
  -3  -7   6    1.08    0.21
   3  -7  -6    1.14    0.36
  -3   7   6    1.11    0.32
  -3   7   6    1.08    0.35
   3   7  -6    0.67    0.29
   3   7  -6    0.80    0.28
  -3   7   6    0.81    0.33
   1  -7  -6   11.01    0.58
  -1  -7   6   11.88    0.77
   1  -7  -6   11.99    0.82
  -1   7   6   11.06    0.73
  -1   7   6   12.55    0.80
   1   7  -6   10.36    0.71
   1   7  -6   12.48    0.80
  -1  -7  -6   28.36    1.14
  -1  -7  -6   29.77    1.33
   1  -7   6   28.17    1.25
   1   7   6   27.35    1.14
  -1   7  -6   28.04    1.29
   1   7   6   28.19    1.29
  -1   7  -6   27.33    1.22
  -3  -7  -6    0.27    0.30
  -3  -7  -6    0.43    0.33
  -3  -7  -6    0.15    0.33
  -3   7  -6    0.19    0.24
   3   7   6    0.37    0.23
  -3   7  -6    0.48    0.32
  -5  -7  -6    4.90    0.74
  -5  -7  -6    4.43    0.67
  -5   7  -6    4.68    0.60
  -5   7  -6    5.45    0.80
  -7  -7  -6   26.11    1.49
  -7  -7  -6   26.40    1.45
  -7   7  -6   24.89    1.44
  -7   7  -6   26.83    1.26
  -9  -7  -6   13.03    1.13
  -9  -7  -6   13.85    1.29
  -9   7  -6   12.99    0.89
  -9   7  -6   14.43    1.20
 -11  -7  -6    3.09    0.82
 -11  -7  -6    2.94    0.73
 -11   7  -6    2.24    0.70
 -13  -7  -6    0.76    0.51
 -13  -7  -6    2.94    0.89
 -13   7  -6    1.93    0.74
 -16  -8   6   11.13    1.44
 -16   8   6    8.31    0.98
 -14  -8   6    2.16    0.47
 -14  -8   6    2.62    0.73
 -14   8   6    1.97    0.63
 -14   8   6    2.24    0.55
 -12  -8   6   12.81    1.18
 -12  -8   6   14.24    0.85
 -12   8   6   14.81    0.94
 -12   8   6   13.31    1.03
 -10  -8   6   65.02    2.13
 -10  -8   6   62.32    2.03
 -10  -8   6   64.42    2.55
 -10   8   6   63.48    2.37
 -10   8   6   64.42    2.29
  -8  -8   6   42.10    1.56
  -8  -8   6   42.45    1.85
  -8  -8   6   41.59    1.55
  -8   8   6   39.65    1.71
  -8   8   6   45.12    1.72
  -6  -8   6   19.20    0.91
  -6  -8   6   21.90    1.01
   6   8  -6   20.68    0.99
  -6   8   6   20.99    1.08
   4  -8  -6   29.23    1.38
  -4  -8   6   29.81    1.27
   4   8  -6   30.00    1.37
   4   8  -6   29.31    1.23
  -4   8   6   29.26    1.31
  -4   8   6   28.49    1.30
  -2  -8   6   45.34    1.49
  -2  -8   6   48.53    1.75
   2  -8  -6   47.13    1.82
   2   8  -6   45.49    1.78
  -2   8   6   45.75    1.71
  -2   8   6   47.07    1.78
   2   8  -6   42.06    1.67
   0  -8  -6   42.68    1.70
   0  -8  -6   38.91    1.37
   0  -8   6   42.40    1.64
   0   8  -6   41.33    1.64
   0   8   6   40.82    1.66
   0   8   6   39.92    1.53
  -2  -8  -6   32.00    1.44
  -2  -8  -6   29.59    1.23
  -2  -8  -6   30.71    1.41
   2   8   6   27.58    1.15
  -2   8  -6   29.89    1.33
  -2   8  -6   28.83    1.34
  -4  -8  -6   26.09    1.26
  -4  -8  -6   23.61    1.30
  -4   8  -6   25.70    1.36
   4   8   6   24.18    1.01
  -4   8  -6   23.13    1.19
  -6  -8  -6   18.64    1.22
  -6  -8  -6   15.87    1.14
  -6   8  -6   16.68    1.02
  -6   8  -6   17.30    1.18
  -8  -8  -6   23.34    1.47
  -8  -8  -6   20.23    1.34
  -8   8  -6   20.32    1.37
  -8   8  -6   20.98    1.15
 -10  -8  -6   17.54    1.43
 -10  -8  -6   16.40    1.29
 -10   8  -6   15.30    0.98
 -10   8  -6   17.23    1.33
 -12  -8  -6    7.00    1.15
 -12  -8  -6    7.88    1.23
 -12   8  -6    8.70    1.30
 -17  -9   6    2.77    0.60
 -17  -9   6    1.59    0.81
 -15  -9   6    2.09    0.48
 -15  -9   6    0.74    0.67
 -15   9   6    1.03    0.46
 -13  -9   6    7.62    0.68
 -13  -9   6    9.60    1.22
 -13   9   6   10.55    0.81
 -13   9   6    8.97    1.03
 -11  -9   6   25.13    1.07
 -11  -9   6   24.09    1.54
 -11   9   6   24.04    1.36
 -11   9   6   25.56    1.30
  -9  -9   6   18.81    1.29
  -9  -9   6   20.19    0.97
  -9   9   6   22.11    1.18
  -9   9   6   18.86    1.17
  -7  -9   6    9.23    0.69
  -7  -9   6    8.63    0.65
   7   9  -6    8.58    0.64
  -7   9   6    9.54    0.82
  -7   9   6    9.20    0.79
  -5  -9   6   29.99    1.30
   5  -9  -6   28.61    1.42
  -5   9   6   31.82    1.42
  -3  -9   6   47.36    1.85
   3  -9  -6   49.85    1.95
   3   9  -6   48.74    1.83
  -3   9   6   51.59    1.94
   3   9  -6   49.80    1.91
  -3   9   6   49.12    1.85
   1  -9  -6    7.66    0.75
  -1  -9   6    8.53    0.72
   1   9  -6    7.77    0.70
  -1   9   6    7.98    0.69
  -1   9   6    8.11    0.74
  -1  -9  -6    2.05    0.40
  -1  -9  -6    1.19    0.45
  -1   9  -6    1.24    0.36
  -1   9  -6    1.73    0.41
   1   9   6    1.57    0.45
   1   9   6    2.39    0.42
  -3  -9  -6   42.33    1.84
  -3  -9  -6   43.44    1.64
  -3   9  -6   43.39    1.85
   3   9   6   41.26    1.53
  -3   9  -6   41.27    1.71
  -5  -9  -6   31.02    1.63
  -5  -9  -6   34.54    1.56
  -5   9  -6   35.10    1.70
  -5   9  -6   33.21    1.50
  -7  -9  -6    5.53    0.83
  -7  -9  -6    3.08    0.67
  -7   9  -6    3.53    0.59
  -7   9  -6    4.11    0.79
  -9  -9  -6    4.70    0.87
  -9  -9  -6    5.08    0.91
  -9   9  -6    6.12    0.76
  -9   9  -6    6.17    0.99
 -11  -9  -6   12.42    1.45
 -11  -9  -6    9.89    1.35
 -11   9  -6   11.12    1.37
 -13  -9  -6    6.70    1.21
 -13  -9  -6    6.38    1.09
 -13   9  -6    6.56    1.09
 -16 -10   6   -0.32    0.21
 -16 -10   6   -0.12    0.57
 -16  10   6   -0.18    0.26
 -14 -10   6    0.37    0.31
 -14 -10   6    0.97    0.60
 -14  10   6    1.48    0.42
 -14  10   6   -0.12    0.32
 -12 -10   6    4.56    0.87
 -12 -10   6    3.11    0.45
 -12  10   6    3.72    0.70
 -12  10   6    3.66    0.63
 -10 -10   6    0.55    0.42
 -10  10   6    0.27    0.34
 -10  10   6   -0.05    0.29
  -8 -10   6    0.84    0.44
  -8 -10   6    0.12    0.27
  -8 -10   6    0.34    0.28
  -8  10   6    1.02    0.42
  -8  10   6    0.14    0.34
  -6 -10   6   23.75    1.12
  -6 -10   6   21.35    1.06
  -6  10   6   22.02    1.21
  -4 -10   6    0.52    0.33
  -4  10   6    0.27    0.34
  -2 -10   6   10.82    0.84
   2 -10  -6   12.56    0.93
   2  10  -6   11.91    0.86
  -2  10   6   11.16    0.90
   0 -10  -6    0.90    0.46
   0 -10   6    1.11    0.40
   0  10  -6    1.56    0.45
   0  10  -6    0.94    0.35
   0  10   6    1.55    0.51
  -2 -10  -6    9.43    0.88
   2  10   6    9.36    0.89
  -2  10  -6    9.23    0.83
  -2  10  -6    8.65    0.76
  -4 -10  -6    0.61    0.47
  -4 -10  -6    0.69    0.58
  -4  10  -6    0.58    0.41
  -4  10  -6    0.72    0.38
  -6 -10  -6    0.37    0.42
  -6 -10  -6    0.29    0.40
  -6  10  -6   -0.27    0.35
  -6  10  -6    0.38    0.34
  -8 -10  -6   -0.43    0.42
  -8 -10  -6    0.30    0.42
  -8  10  -6   -0.16    0.22
  -8  10  -6   -0.32    0.38
 -10 -10  -6    1.89    0.70
 -10 -10  -6    1.17    0.65
 -10  10  -6    2.11    0.47
 -10  10  -6    2.57    0.70
 -12 -10  -6    1.25    0.72
 -12 -10  -6    1.32    0.73
 -12  10  -6    2.06    0.70
 -15 -11   6    0.56    0.70
 -15 -11   6    0.95    0.36
 -15  11   6    1.86    0.52
 -13 -11   6    5.51    1.07
 -13  11   6    4.88    0.77
 -13  11   6    3.79    0.74
 -11 -11   6    3.06    0.74
 -11  11   6    1.46    0.49
 -11  11   6    3.65    0.60
  -9 -11   6    1.50    0.54
  -9  11   6    1.24    0.44
  -9  11   6    0.84    0.43
  -7 -11   6   10.68    0.78
  -7 -11   6   10.69    0.97
  -7 -11   6   11.47    0.76
  -7  11   6   10.99    0.88
   7  11  -6    9.59    0.77
  -5 -11   6   11.18    0.85
  -5  11   6   11.85    0.93
  -3 -11   6    2.39    0.52
  -3  11   6    2.96    0.59
   1 -11  -6    9.16    0.85
  -1 -11   6    8.99    0.81
   1  11  -6    8.51    0.78
  -1  11   6   10.61    0.88
  -1 -11  -6   17.82    1.17
   1 -11   6   17.93    1.09
   1  11   6   16.69    1.16
  -1  11  -6   16.99    1.12
  -3 -11  -6    9.80    0.95
   3  11   6   10.01    0.94
  -3  11  -6    9.50    0.83
  -3  11  -6    9.27    0.91
   3  11   6   11.36    0.73
  -5 -11  -6   10.72    0.99
  -5  11  -6   11.27    1.03
  -5  11  -6    9.62    0.87
  -7 -11  -6    2.58    0.69
  -7  11  -6    2.20    0.53
  -7  11  -6    3.83    0.86
  -9 -11  -6   -0.24    0.49
  -9 -11  -6    0.50    0.46
  -9  11  -6    0.23    0.45
  -9  11  -6    0.21    0.30
 -11 -11  -6    3.77    0.90
 -11 -11  -6    3.95    0.99
 -11  11  -6    3.82    0.62
 -11  11  -6    3.30    0.87
 -14 -12   6    3.86    0.91
 -14  12   6    4.49    0.83
 -14  12   6    5.50    0.87
 -12 -12   6   11.46    1.18
 -12  12   6   11.48    0.92
 -12  12   6   12.06    1.07
 -10 -12   6   11.58    1.11
 -10  12   6   10.29    0.99
 -10  12   6   10.77    0.89
  -8 -12   6   11.12    0.77
  -8 -12   6    9.17    0.92
  -8  12   6    9.83    0.86
  -8  12   6    8.63    1.01
  -6 -12   6   27.10    1.30
  -6 -12   6   23.62    1.20
  -6 -12   6   26.30    1.43
  -6  12   6   25.34    1.41
   6  12  -6   25.09    1.26
  -4 -12   6   16.26    1.03
  -4  12   6   17.36    1.18
   4  12  -6   16.48    1.05
  -2 -12   6    9.48    0.97
   2 -12  -6    9.34    0.91
  -2  12   6    9.21    0.90
   2  12  -6    9.46    0.84
   0 -12  -6   45.54    2.01
   0 -12   6   41.59    1.85
   0  12  -6   44.38    1.92
   0  12   6   44.11    1.99
  -2 -12  -6   41.85    1.95
   2  12   6   40.92    1.94
  -2  12  -6   39.89    1.86
  -2  12  -6   40.11    1.77
  -4 -12  -6   12.41    1.09
  -4  12  -6   12.22    0.96
  -4  12  -6   12.79    1.07
  -6 -12  -6    9.78    1.01
  -6  12  -6   10.09    1.06
  -6  12  -6   10.81    0.94
  -8 -12  -6    8.04    1.18
  -8  12  -6    6.22    0.85
  -8  12  -6    8.47    1.22
 -10 -12  -6    6.21    1.11
 -10  12  -6    5.69    1.02
 -10  12  -6    5.61    0.80
 -13 -13   6    4.94    1.00
 -13  13   6    5.01    0.81
 -13  13   6    4.75    0.85
 -11 -13   6    6.33    1.02
 -11  13   6    8.45    0.80
 -11  13   6    6.33    0.89
  -9 -13   6    7.25    0.97
  -9  13   6    8.35    1.06
  -7 -13   6    3.68    0.58
  -7 -13   6    3.45    0.68
  -7  13   6    4.16    0.74
   7  13  -6    4.37    0.72
  -5 -13   6   14.83    0.99
  -5 -13   6   12.03    0.84
   5  13  -6   13.08    0.95
  -5  13   6   14.24    1.08
  -3 -13   6   28.69    1.46
   3  13  -6   28.73    1.48
  -3  13   6   31.09    1.62
  -1 -13   6   14.30    1.04
   1 -13  -6   14.64    1.12
  -1  13   6   13.64    1.09
   1  13  -6   12.61    1.02
  -1 -13  -6    9.92    0.97
   1  13   6   10.07    0.98
  -1  13  -6    8.36    0.91
  -3 -13  -6   19.43    1.36
  -3  13  -6   18.85    1.30
  -3  13  -6   18.76    1.20
   3  13   6   21.24    1.43
  -5 -13  -6   11.50    1.11
  -5  13  -6   12.82    1.00
  -5  13  -6   11.77    1.10
  -7 -13  -6    3.56    0.85
  -7  13  -6    3.77    0.69
  -7  13  -6    3.22    0.83
  -9 -13  -6    4.98    1.03
  -9  13  -6    4.53    0.76
  -9  13  -6    4.67    0.95
 -12 -14   6    0.88    0.60
 -12  14   6    0.12    0.45
 -12  14   6    1.89    0.53
 -10 -14   6   -0.09    0.35
 -10  14   6   -0.15    0.38
 -10  14   6    1.12    0.37
  -8 -14   6    0.96    0.42
  -8  14   6    0.60    0.36
  -6 -14   6    0.01    0.30
  -6 -14   6    0.65    0.29
  -6 -14   6    0.28    0.30
  -6  14   6    0.52    0.44
   6  14  -6    0.92    0.41
  -4 -14   6    0.80    0.40
  -4  14   6    1.48    0.52
   4  14  -6    0.74    0.39
   2 -14  -6    2.24    0.62
  -2 -14   6    2.96    0.63
  -2  14   6    3.36    0.70
   2  14  -6    2.94    0.67
   0 -14   6    5.14    0.74
   0 -14  -6    7.87    1.14
   0  14   6    6.71    1.03
   0  14  -6    6.74    0.96
  -2 -14  -6    0.21    0.40
  -2  14  -6    0.50    0.45
   2  14   6    1.15    0.48
  -4 -14  -6   -0.14    0.37
  -4  14  -6    1.20    0.54
  -4  14  -6    0.12    0.32
  -6 -14  -6    2.67    0.70
  -6  14  -6    3.81    0.70
  -6  14  -6    3.39    0.81
  -8 -14  -6    0.11    0.37
  -8  14  -6    0.18    0.31
  -8  14  -6    0.34    0.41
 -11 -15   6    3.12    0.77
 -11  15   6    3.01    0.66
 -11  15   6    4.49    0.82
  -9 -15   6    3.07    0.69
  -9  15   6    3.11    0.62
  -9  15   6    3.61    0.78
  -7 -15   6    2.43    0.52
  -7  15   6    3.28    0.68
  -5 -15   6    1.08    0.31
  -5 -15   6    2.57    0.55
  -5  15   6    2.26    0.61
   5  15  -6    1.54    0.49
  -3 -15   6    5.09    0.78
  -3  15   6    6.12    0.92
   3  15  -6    5.97    0.94
  -1 -15   6    0.87    0.48
   1 -15  -6    1.56    0.59
   1  15  -6    1.50    0.54
  -1 -15  -6    1.38    0.54
   1  15   6    0.91    0.44
  -1  15  -6    0.56    0.50
  -3 -15  -6    8.88    1.21
  -3  15  -6   10.32    1.30
   3  15   6    8.44    1.23
  -5 -15  -6    1.87    0.63
  -5  15  -6    4.00    0.74
  -5  15  -6    4.42    0.82
  -7 -15  -6    0.63    0.42
  -7  15  -6    0.50    0.42
  -7  15  -6   -0.66    0.32
 -10  16   6    8.39    0.84
 -10  16   6    9.91    1.25
  -8  16   6    4.54    0.82
  -6 -16   6    5.57    0.77
  -6  16   6    6.78    1.03
  -4 -16   6   10.29    0.96
  -4  16   6   14.08    1.14
   4  16  -6   13.34    1.06
  -2 -16   6   16.68    1.20
   2 -16  -6   15.99    1.28
  -2  16   6   16.14    1.25
   2  16  -6   15.40    1.19
   0 -16  -6    7.60    1.12
   0 -16   6    6.26    0.90
   0  16   6    8.90    1.24
   0  16  -6    9.46    1.22
  -2 -16  -6    2.15    0.68
   2  16   6    3.93    0.81
  -2  16  -6    3.22    0.70
  -4 -16  -6    7.54    1.25
  -4  16  -6    7.49    1.12
  -4  16  -6    6.90    0.98
   4  16   6    8.25    1.24
  -6 -16  -6   10.25    1.43
  -6  16  -6   10.86    1.13
  -6  16  -6   10.76    1.24
  -9  17   6    9.93    0.95
  -5 -17   6    3.24    0.64
  -5  17   6    4.98    0.88
   3 -17  -6    4.15    0.80
  -3 -17   6    6.04    0.89
  -3  17   6    6.01    0.98
   3  17  -6    5.91    0.94
   1 -17  -6    7.27    1.11
  -1 -17   6    5.07    0.85
   1  17  -6    8.24    1.12
  -1  17   6    7.25    1.10
   1  17   6   11.33    1.09
  -1  17  -6   11.08    1.39
  -3 -17  -6    4.98    0.90
  -3  17  -6    8.05    1.21
   3  17   6    6.79    1.09
  -5 -17  -6    0.61    0.50
  -5  17  -6    1.51    0.54
  -5  17  -6    1.51    0.56
  -6  18   6    3.45    0.83
  -4 -18   6    0.35    0.37
  -4  18   6    1.43    0.40
   4  18  -6    1.47    0.55
  -2 -18   6   -0.29    0.32
   2 -18  -6    0.21    0.40
  -2  18   6    2.07    0.56
   2  18  -6    1.23    0.47
   0 -18   6    0.09    0.32
   0 -18  -6   -0.41    0.34
   0  18  -6    0.45    0.45
   0  18   6    1.02    0.39
  -2 -18  -6   -0.08    0.40
   2  18   6    1.34    0.46
  -2  18  -6    0.89    0.42
 -12   0   7    0.17    0.28
  12   0  -7    0.25    0.32
 -10   0   7   -0.08    0.29
  10   0  -7   -0.19    0.26
  -8   0   7    0.47    0.31
   8   0  -7    0.15    0.26
  -8   0   7    0.26    0.29
   6   0  -7    0.29    0.25
  -6   0   7    0.09    0.24
  -6   0   7    0.61    0.28
   4   0  -7    0.06    0.16
  -4   0   7    0.19    0.20
   4   0  -7    0.02    0.20
   2   0  -7    0.04    0.19
  -2   0   7   -0.20    0.19
   2   0  -7   -0.10    0.20
   0   0  -7    0.16    0.20
   0   0  -7    0.17    0.25
   0   0   7    0.00    0.17
   2   0   7    0.17    0.19
  -2   0  -7    0.08    0.21
  -2   0  -7   -0.19    0.27
  -4   0  -7    0.10    0.30
   4   0   7   -0.03    0.03
  -4   0  -7    0.17    0.25
  -6   0  -7    0.06    0.33
   6   0   7   -0.36    0.15
  -6   0  -7    0.14    0.34
  -8   0  -7    0.10    0.42
  -8   0  -7    0.31    0.47
 -10   0  -7   -0.41    0.37
 -12   0  -7   -0.50    0.43
 -14   0  -7    0.10    0.52
 -13  -1   7    1.77    0.41
  13  -1  -7    1.76    0.54
 -13   1   7    1.73    0.44
  13   1  -7    1.54    0.53
  11  -1  -7    5.47    0.72
 -11  -1   7    5.16    0.63
  11   1  -7    4.56    0.72
 -11   1   7    5.33    0.64
   9  -1  -7   24.39    1.20
  -9  -1   7   24.59    1.13
  -9  -1   7   25.21    1.27
  -9   1   7   23.16    1.23
   9   1  -7   25.31    1.25
  -9   1   7   25.42    1.18
  -9   1   7   24.74    1.21
  -7  -1   7   29.51    1.28
   7  -1  -7   32.77    1.32
  -7  -1   7   29.55    1.25
   7   1  -7   28.93    1.32
  -7   1   7   31.84    1.30
  -7   1   7   32.25    1.37
   5  -1  -7   34.88    1.40
  -5  -1   7   37.09    1.41
   5  -1  -7   40.08    1.47
  -5   1   7   37.20    1.41
   5   1  -7   37.36    1.47
   3  -1  -7   32.10    1.28
  -3  -1   7   30.72    1.22
   3  -1  -7   31.92    1.27
   3   1  -7   32.55    1.31
  -3   1   7   32.80    1.25
   1  -1  -7   28.82    1.21
   1  -1  -7   29.09    1.21
  -1  -1   7   27.22    1.13
  -1   1   7   29.06    1.15
   1   1  -7   29.88    1.25
   1   1  -7   28.83    1.17
   1  -1   7   27.92    1.13
  -1  -1  -7   28.40    1.24
  -1  -1  -7   28.49    1.26
   1   1   7   28.78    1.12
  -1   1  -7   28.39    1.27
  -1   1  -7   27.28    1.19
  -3  -1  -7   17.76    0.99
   3  -1   7   16.22    0.81
  -3  -1  -7   15.17    0.98
  -3   1  -7   17.75    1.05
  -3   1  -7   16.53    0.94
   3   1   7   17.00    0.80
  -5  -1  -7   16.41    1.03
  -5  -1  -7   15.78    1.08
  -5  -1  -7   16.80    1.00
   5  -1   7   12.80    0.70
  -5   1  -7   16.85    1.08
   5   1   7   15.78    0.77
  -7  -1  -7   16.16    1.13
  -7  -1  -7   15.92    1.22
   7  -1   7   17.68    0.84
  -7   1  -7   18.39    1.16
  -9  -1  -7    9.23    1.12
  -9  -1  -7    9.12    0.95
  -9   1  -7    8.64    0.94
 -11  -1  -7    2.07    0.73
 -11  -1  -7    2.82    0.76
 -11   1  -7    2.50    0.71
 -13  -1  -7    4.57    0.94
 -13   1  -7    4.56    0.96
  14   2  -7   13.98    1.19
 -14   2   7   13.72    0.92
 -12  -2   7   17.13    0.97
  12  -2  -7   19.38    1.13
 -12   2   7   19.56    1.07
  12   2  -7   18.55    1.21
  10  -2  -7   36.23    1.50
 -10  -2   7   34.06    1.40
  10   2  -7   31.86    1.56
 -10   2   7   34.58    1.50
 -10   2   7   36.40    1.48
 -10   2   7   36.77    1.62
  -8  -2   7   27.33    1.18
  -8  -2   7   25.32    1.21
   8  -2  -7   28.03    1.20
  -8   2   7   28.78    1.24
  -8   2   7   27.94    1.32
   8   2  -7   25.80    1.26
   6  -2  -7   44.51    1.66
  -6  -2   7   39.80    1.57
  -6  -2   7   44.33    1.60
   6  -2  -7   46.60    1.62
  -6   2   7   47.85    1.67
  -6   2   7   46.56    1.71
   6   2  -7   43.21    1.69
   4  -2  -7   89.52    2.81
   4  -2  -7   97.90    2.93
  -4  -2   7   93.50    2.84
  -4  -2   7   90.83    2.82
  -4   2   7   97.14    2.87
   2  -2  -7   95.25    2.97
  -2  -2   7   94.75    2.89
   2  -2  -7   99.33    2.90
  -2   2   7   96.08    2.88
   2   2  -7   95.09    3.00
   0  -2   7   59.81    1.96
   0  -2  -7   58.27    2.06
   0  -2  -7   60.91    2.03
   0   2  -7   57.50    2.07
   0   2  -7   57.86    1.97
   0   2   7   61.50    1.94
   2  -2   7   20.87    0.96
  -2  -2  -7   22.35    1.11
  -2  -2  -7   20.19    1.09
  -2   2  -7   20.87    1.12
   2   2   7   21.59    0.94
  -2   2  -7   23.56    1.15
  -4  -2  -7   31.89    1.54
   4  -2   7   35.10    1.35
  -4  -2  -7   38.20    1.59
   4   2   7   36.34    1.30
  -6  -2  -7   60.68    2.32
   6  -2   7   62.47    2.04
  -6  -2  -7   62.30    2.39
  -6  -2  -7   59.65    2.41
  -6   2  -7   62.78    2.34
   6   2   7   63.77    1.98
  -8  -2  -7   14.40    1.20
  -8  -2  -7   15.52    1.13
  -8   2  -7   15.01    1.11
 -10  -2  -7    4.96    0.88
 -10  -2  -7    2.98    0.80
 -10   2  -7    4.41    0.82
 -12  -2  -7   16.75    1.38
 -12  -2  -7   16.23    1.53
 -12   2  -7   18.55    1.40
 -14  -2  -7   12.32    1.58
 -14  -2  -7   10.27    1.33
 -14   2  -7   12.04    1.56
 -13   3   7   11.06    0.87
  13   3  -7    9.67    1.12
  11  -3  -7   19.59    1.06
 -11  -3   7   19.43    0.98
  11   3  -7   15.10    1.12
 -11   3   7   19.55    1.07
 -11   3   7   19.49    1.10
  -9  -3   7   23.89    1.09
  -9  -3   7   22.28    1.26
  -9  -3   7   22.36    1.11
   9  -3  -7   24.07    1.12
  -9   3   7   22.51    1.12
  -9   3   7   25.37    1.29
   9   3  -7   21.33    1.22
  -9   3   7   23.97    1.16
   7  -3  -7   20.18    0.95
  -7  -3   7   17.06    0.89
  -7  -3   7   18.37    0.92
  -7   3   7   19.56    1.00
   7   3  -7   17.50    1.02
  -5  -3   7   31.91    1.27
   5  -3  -7   34.10    1.26
   5  -3  -7   34.85    1.39
  -5  -3   7   28.83    1.19
  -5   3   7   33.41    1.36
  -5   3   7   31.04    1.30
   5   3  -7   30.90    1.37
   3  -3  -7   24.58    1.02
  -3  -3   7   24.74    1.05
   3  -3  -7   24.06    1.12
  -3  -3   7   24.18    1.02
   3   3  -7   23.60    1.13
  -3   3   7   24.11    1.07
   1  -3  -7   39.85    1.57
   1  -3  -7   43.03    1.52
  -1  -3   7   41.23    1.50
   1   3  -7   41.98    1.62
  -1   3   7   40.05    1.49
  -1  -3  -7   62.69    2.12
   1  -3   7   58.13    1.96
  -1  -3  -7   56.64    2.01
   1   3   7   56.98    1.89
  -1   3  -7   57.08    2.11
  -3  -3  -7   17.41    1.00
   3  -3   7   15.90    0.86
  -3  -3  -7   16.23    1.02
  -3   3  -7   16.38    0.85
  -3   3  -7   15.05    1.01
   3   3   7   16.40    0.79
  -5  -3  -7    7.28    0.77
  -5  -3  -7    5.45    0.79
   5  -3   7    5.92    0.56
  -5  -3  -7    7.77    0.87
   5   3   7    5.99    0.49
  -5   3  -7    6.07    0.56
  -5   3  -7    5.79    0.73
  -7  -3  -7   14.26    1.16
   7  -3   7   14.23    0.79
  -7  -3  -7   12.85    1.02
  -7  -3  -7   12.96    1.02
  -7   3  -7   15.46    1.07
  -9  -3  -7   16.65    1.34
  -9  -3  -7   15.64    1.19
  -9   3  -7   16.08    1.21
 -11  -3  -7   10.20    1.31
 -11  -3  -7   11.16    1.40
 -11   3  -7    9.59    1.28
 -13  -3  -7    4.42    1.02
 -13  -3  -7    2.24    0.73
 -13   3  -7    4.18    0.90
 -14   4   7    0.12    0.29
  14   4  -7    0.22    0.46
 -12  -4   7    2.61    0.45
 -12   4   7    2.43    0.52
  12   4  -7    2.78    0.64
 -10  -4   7    3.63    0.67
  10  -4  -7    4.63    0.60
 -10  -4   7    3.52    0.55
 -10  -4   7    4.50    0.55
 -10   4   7    3.50    0.60
 -10   4   7    4.06    0.57
 -10   4   7    3.66    0.59
  10   4  -7    4.16    0.71
   8  -4  -7    0.55    0.24
  -8  -4   7    0.74    0.28
  -8   4   7    0.84    0.27
  -8   4   7    0.23    0.31
  -8   4   7    0.41    0.27
   8   4  -7    0.13    0.27
  -8   4   7    0.71    0.36
   6  -4  -7    0.36    0.28
   6  -4  -7    0.16    0.19
  -6  -4   7    0.00    0.19
  -6  -4   7    0.07    0.13
  -6   4   7   -0.25    0.24
   6   4  -7   -0.02    0.22
  -6   4   7    0.34    0.19
  -6   4   7   -0.01    0.29
   4  -4  -7    0.41    0.21
  -4  -4   7    0.43    0.19
  -4  -4   7    0.59    0.25
   4  -4  -7    0.54    0.27
  -4   4   7    0.50    0.29
  -4   4   7    0.38    0.29
   4   4  -7    0.70    0.31
  -4   4   7    0.32    0.19
   2  -4  -7    0.47    0.23
  -2  -4   7    0.67    0.22
  -2  -4   7    0.83    0.26
   2  -4  -7    0.46    0.29
   2   4  -7    0.47    0.28
  -2   4   7    0.54    0.27
   0  -4   7    5.50    0.58
   0  -4  -7    7.36    0.66
   0  -4  -7    5.68    0.56
   0   4  -7    5.93    0.54
   0   4  -7    6.22    0.65
   0   4   7    5.77    0.55
   2  -4   7    3.96    0.49
  -2  -4  -7    4.83    0.65
  -2  -4  -7    4.61    0.61
  -2   4  -7    3.64    0.58
  -2   4  -7    3.04    0.43
   2   4   7    3.52    0.45
  -4  -4  -7    3.55    0.63
  -4  -4  -7    3.95    0.63
   4  -4   7    3.57    0.48
   4   4   7    4.24    0.45
  -4   4  -7    3.45    0.47
  -6  -4  -7    0.79    0.32
  -6  -4  -7    1.09    0.49
  -6  -4  -7    0.57    0.39
  -6   4  -7    1.40    0.34
  -6   4  -7    1.58    0.52
  -8  -4  -7    5.91    0.96
  -8  -4  -7    4.81    0.86
  -8   4  -7    4.24    0.53
  -8   4  -7    3.94    0.74
 -10  -4  -7    1.68    0.66
 -10  -4  -7    1.03    0.52
 -10   4  -7    0.94    0.49
 -12  -4  -7    0.90    0.56
 -12  -4  -7    0.76    0.63
 -12   4  -7    0.16    0.45
 -14  -4  -7    0.14    0.62
 -14  -4  -7   -0.99    0.37
 -14   4  -7   -0.46    0.40
 -15   5   7    5.20    0.73
 -13   5   7   21.13    1.17
  13   5  -7   16.85    1.28
 -11  -5   7   15.10    0.87
  11  -5  -7   15.82    0.91
 -11   5   7   16.62    0.96
  11   5  -7   11.79    1.06
 -11   5   7   17.28    1.16
 -11   5   7   14.92    1.02
  -9  -5   7    4.96    0.77
   9  -5  -7    5.34    0.52
  -9  -5   7    4.55    0.54
  -9  -5   7    5.26    0.59
  -9   5   7    5.12    0.74
  -9   5   7    5.45    0.57
  -9   5   7    4.93    0.53
  -9   5   7    5.01    0.68
  -7  -5   7    4.63    0.49
  -7  -5   7    5.90    0.63
   7  -5  -7    6.32    0.49
  -7   5   7    5.06    0.62
  -7   5   7    4.57    0.62
  -7   5   7    5.75    0.50
   5  -5  -7    7.17    0.71
  -5  -5   7    6.66    0.58
  -5  -5   7    7.03    0.49
   5  -5  -7    7.36    0.51
  -5   5   7    8.31    0.72
   5   5  -7    7.60    0.70
  -5   5   7    7.29    0.74
  -5   5   7    7.16    0.51
  -3  -5   7   36.01    1.41
   3  -5  -7   34.46    1.26
  -3  -5   7   35.93    1.32
   3  -5  -7   39.95    1.54
  -3   5   7   35.05    1.31
  -3   5   7   34.49    1.41
   3   5  -7   34.52    1.49
  -1  -5   7   53.69    1.86
   1  -5  -7   51.74    1.75
   1  -5  -7   52.91    1.95
   1   5  -7   53.54    1.97
  -1   5   7   51.17    1.80
   1   5  -7   50.49    1.83
  -1  -5  -7   21.25    1.14
  -1  -5  -7   23.29    1.08
   1  -5   7   22.44    1.07
  -1   5  -7   21.42    1.15
  -1   5  -7   21.81    1.04
   1   5   7   21.92    0.99
  -3  -5  -7    8.68    0.78
   3   5   7    7.52    0.57
  -3   5  -7    7.85    0.62
  -3   5  -7    8.16    0.77
  -5  -5  -7    4.07    0.65
  -5  -5  -7    4.95    0.78
  -5  -5  -7    4.45    0.72
  -5   5  -7    4.08    0.53
  -5   5  -7    4.45    0.68
  -7  -5  -7    9.25    0.91
  -7  -5  -7    8.84    1.04
  -7   5  -7    9.72    0.71
  -7   5  -7    9.42    0.92
  -9  -5  -7   15.95    1.37
  -9  -5  -7   16.40    1.24
  -9   5  -7   17.27    1.26
 -11  -5  -7    6.96    1.07
 -11  -5  -7    6.92    1.13
 -11   5  -7    4.67    0.90
 -13  -5  -7    0.56    0.63
 -13  -5  -7    0.34    0.54
 -13   5  -7    0.42    0.51
 -14   6   7    9.77    0.88
  14   6  -7    9.49    1.19
 -12  -6   7   23.97    1.51
 -12   6   7   24.96    1.31
 -10  -6   7   23.97    1.43
 -10  -6   7   22.50    1.08
 -10  -6   7   22.52    1.10
 -10   6   7   24.18    1.28
 -10   6   7   24.77    1.14
 -10   6   7   25.35    1.42
   8  -6  -7   30.90    1.17
  -8  -6   7   28.49    1.18
  -8  -6   7   29.72    1.27
  -8   6   7   31.81    1.49
  -8   6   7   30.58    1.25
  -8   6   7   27.80    1.36
  -8   6   7   29.58    1.18
   6  -6  -7   45.61    1.77
  -6  -6   7   37.33    1.40
   6  -6  -7   45.41    1.46
  -6  -6   7   41.79    1.58
  -6   6   7   42.78    1.53
  -6   6   7   40.31    1.73
  -6   6   7   39.50    1.63
  -4  -6   7   26.87    1.05
  -4  -6   7   27.54    1.21
   4  -6  -7   26.70    1.01
   4  -6  -7   26.05    1.28
  -4   6   7   27.23    1.28
   4   6  -7   26.96    1.18
  -4   6   7   26.94    1.23
  -4   6   7   27.64    1.14
   4   6  -7   26.30    1.28
   2  -6  -7   27.15    1.06
  -2  -6   7   28.68    1.25
   2  -6  -7   30.19    1.35
   2   6  -7   27.54    1.22
   2   6  -7   29.11    1.33
  -2   6   7   29.40    1.21
  -2   6   7   27.63    1.23
   0  -6  -7   68.00    2.23
   0   6   7   73.77    2.32
   0   6  -7   73.02    2.49
   0   6  -7   70.52    2.36
  -2  -6  -7   67.57    2.43
  -2  -6  -7   68.77    2.28
  -2   6  -7   64.61    2.27
  -4  -6  -7   14.83    1.00
  -4  -6  -7   15.75    1.03
  -4  -6  -7   15.81    1.07
   4   6   7   13.76    0.74
  -4   6  -7   14.12    0.87
  -4   6  -7   13.30    0.96
  -6  -6  -7   14.17    1.13
  -6  -6  -7   13.30    1.04
  -6   6  -7   14.26    1.06
  -6   6  -7   14.51    0.90
  -8  -6  -7   25.43    1.56
  -8  -6  -7   23.47    1.46
  -8   6  -7   26.25    1.53
  -8   6  -7   27.20    1.26
 -10  -6  -7   16.34    1.31
 -10  -6  -7   17.04    1.45
 -10   6  -7   16.46    1.29
 -12  -6  -7    5.96    1.10
 -12   6  -7    3.92    0.85
 -15  -7   7    2.02    0.72
 -15   7   7    0.91    0.43
 -13  -7   7    3.39    0.56
 -13  -7   7    3.40    0.75
 -13   7   7    2.66    0.58
 -11  -7   7   20.64    1.07
 -11  -7   7   17.32    1.28
 -11  -7   7   18.12    0.99
 -11   7   7   18.40    1.14
  -9  -7   7   30.21    1.59
  -9  -7   7   31.03    1.32
  -9  -7   7   31.22    1.25
  -9   7   7   31.59    1.48
  -9   7   7   34.60    1.41
  -7  -7   7   13.64    0.81
  -7  -7   7   11.32    0.66
  -7   7   7   13.28    0.82
  -7   7   7   12.51    0.91
   5  -7  -7   10.06    0.80
  -5  -7   7   12.43    0.81
   5  -7  -7   14.62    0.97
  -5  -7   7   12.53    0.63
   5   7  -7   12.71    0.78
  -5   7   7   13.18    0.80
   3  -7  -7   29.25    1.06
  -3  -7   7   27.98    1.18
  -3  -7   7   31.05    1.32
   3   7  -7   28.12    1.26
  -3   7   7   30.41    1.31
  -3   7   7   31.62    1.29
   3   7  -7   28.29    1.36
  -1  -7   7   19.07    1.02
   1  -7  -7   18.26    0.84
   1  -7  -7   18.59    1.08
   1   7  -7   18.97    1.07
  -1   7   7   19.58    1.03
  -1   7   7   18.39    1.00
   1  -7   7   17.53    1.02
  -1  -7  -7   17.13    0.93
  -1  -7  -7   19.21    1.11
  -1   7  -7   19.02    1.02
   1   7   7   19.70    0.97
  -3  -7  -7   27.93    1.41
  -3  -7  -7   27.12    1.29
  -3  -7  -7   26.60    1.36
  -3   7  -7   28.20    1.30
   3   7   7   25.82    1.11
  -3   7  -7   26.07    1.33
  -5  -7  -7   25.41    1.40
  -5  -7  -7   26.76    1.39
   5  -7   7   27.01    1.29
  -5   7  -7   26.99    1.29
  -5   7  -7   25.33    1.40
  -7  -7  -7   12.68    1.11
  -7  -7  -7    8.93    0.94
  -7   7  -7    9.79    0.96
  -7   7  -7   11.55    0.84
  -9  -7  -7    2.70    0.69
  -9  -7  -7    4.66    0.92
  -9   7  -7    3.06    0.53
  -9   7  -7    3.88    0.80
 -11  -7  -7    7.94    1.19
 -11  -7  -7    8.96    1.28
 -11   7  -7    5.83    0.98
 -13  -7  -7    3.97    1.01
 -13  -7  -7    5.20    1.04
 -13   7  -7    6.11    1.19
 -16  -8   7   -0.16    0.52
 -16  -8   7   -0.14    0.29
 -16   8   7    0.42    0.36
 -14  -8   7    0.21    0.33
 -14  -8   7    0.81    0.57
 -14   8   7    0.25    0.41
 -12  -8   7    1.63    0.59
 -12  -8   7    2.07    0.43
 -12   8   7    2.56    0.60
 -10  -8   7    0.38    0.27
 -10  -8   7    0.40    0.27
 -10  -8   7    0.85    0.49
 -10   8   7    0.99    0.38
 -10   8   7    1.25    0.48
  -8  -8   7    1.81    0.32
  -8  -8   7    2.17    0.42
  -8   8   7    2.57    0.51
  -8   8   7    1.44    0.46
   6  -8  -7   10.36    0.87
  -6  -8   7    9.48    0.76
  -6   8   7   11.25    0.81
  -4  -8   7   16.99    0.75
  -4  -8   7   15.92    0.97
  -4   8   7   16.56    1.00
  -4   8   7   16.60    0.97
  -2  -8   7    5.77    0.67
   2  -8  -7    6.29    0.74
   2   8  -7    6.65    0.78
  -2   8   7    7.16    0.68
   0  -8  -7   10.96    0.89
   0  -8  -7   11.00    0.65
   0   8   7   12.58    0.89
   0   8   7    9.64    0.73
   0   8  -7   10.56    0.80
  -2  -8  -7    8.58    0.81
  -2  -8  -7    8.54    0.71
  -2   8  -7    8.09    0.72
  -4  -8  -7   12.95    1.01
  -4  -8  -7   14.67    0.99
  -4   8  -7   13.29    0.91
  -4   8  -7   14.42    1.05
  -6  -8  -7    0.49    0.45
  -6  -8  -7    0.82    0.44
  -6   8  -7    0.35    0.29
  -6   8  -7    0.40    0.46
  -8  -8  -7    0.32    0.45
  -8  -8  -7   -0.11    0.48
  -8   8  -7    0.84    0.51
  -8   8  -7    0.97    0.36
 -10  -8  -7    0.42    0.59
 -10  -8  -7   -0.20    0.43
 -10   8  -7    0.12    0.42
 -12  -8  -7   -0.14    0.60
 -12  -8  -7    1.00    0.60
 -12   8  -7    0.09    0.43
 -17  -9   7    2.18    0.55
 -17  -9   7    1.36    0.73
 -15  -9   7    1.59    0.44
 -15  -9   7    0.57    0.56
 -15   9   7    0.95    0.44
 -13  -9   7    0.82    0.32
 -13  -9   7    0.54    0.54
 -13   9   7    0.85    0.44
 -11  -9   7    8.72    1.12
 -11  -9   7    7.98    0.63
 -11   9   7    8.92    0.98
 -11   9   7   10.36    0.80
  -9  -9   7   20.68    1.04
  -9  -9   7   19.79    1.32
  -9   9   7   18.07    1.18
  -9   9   7   20.75    1.13
  -7  -9   7    2.73    0.50
  -7   9   7    2.14    0.51
   5  -9  -7    0.29    0.34
  -5  -9   7    0.61    0.30
  -5   9   7    0.60    0.34
   3  -9  -7   43.88    1.86
  -3  -9   7   42.19    1.74
   3   9  -7   43.02    1.81
  -3   9   7   45.67    1.81
  -1  -9   7   40.86    1.72
   1  -9  -7   41.79    1.71
  -1   9   7   39.80    1.72
  -1   9   7   40.22    1.62
  -1  -9  -7    2.16    0.59
  -1   9  -7    2.03    0.47
   1   9   7    2.52    0.57
   1   9   7    1.74    0.39
  -3  -9  -7    2.93    0.62
  -3  -9  -7    2.49    0.48
   3   9   7    2.34    0.42
  -3   9  -7    2.06    0.46
  -5  -9  -7   29.51    1.44
  -5  -9  -7   27.65    1.51
  -5   9  -7   25.27    1.35
  -5   9  -7   26.56    1.52
  -7  -9  -7    4.31    0.77
  -7  -9  -7    4.38    0.75
  -7   9  -7    4.88    0.71
  -7   9  -7    4.59    0.83
  -9  -9  -7    0.74    0.55
  -9  -9  -7    0.21    0.47
  -9   9  -7    0.60    0.34
  -9   9  -7   -0.02    0.38
 -11  -9  -7    2.57    0.77
 -11  -9  -7    2.00    0.68
 -11   9  -7    3.39    0.79
 -16 -10   7    5.38    0.71
 -16 -10   7    4.86    1.07
 -16  10   7    6.09    0.86
 -14 -10   7    9.60    0.75
 -14 -10   7    8.84    1.24
 -14  10   7    9.29    1.09
 -12 -10   7    6.17    0.57
 -12 -10   7    7.70    1.15
 -12  10   7    6.71    0.92
 -10 -10   7    2.12    0.64
 -10  10   7    1.37    0.50
 -10  10   7    2.70    0.56
  -8 -10   7   29.23    1.34
  -8 -10   7   33.11    1.69
  -8  10   7   28.54    1.50
  -8  10   7   31.42    1.46
  -6 -10   7   82.20    2.78
  -6  10   7   84.00    2.87
  -4 -10   7   19.49    1.12
  -4  10   7   21.46    1.18
   2 -10  -7    2.98    0.61
  -2 -10   7    3.27    0.59
  -2  10   7    3.36    0.65
   0 -10   7   14.96    1.00
   0 -10  -7   15.41    1.05
   0  10  -7   14.11    0.97
   0  10   7   16.81    1.08
  -2 -10  -7   41.75    1.85
  -2  10  -7   39.77    1.73
  -2  10  -7   39.96    1.79
  -4 -10  -7   34.60    1.75
  -4  10  -7   36.88    1.65
  -4  10  -7   36.75    1.78
  -6 -10  -7    6.78    0.99
  -6 -10  -7    6.95    0.90
  -6  10  -7    5.73    0.90
  -6  10  -7    6.92    0.83
  -8 -10  -7    6.70    0.96
  -8 -10  -7    5.34    0.97
  -8  10  -7    5.30    0.96
  -8  10  -7    5.73    0.76
 -10 -10  -7    9.03    1.22
 -10 -10  -7   11.28    1.16
 -10  10  -7    9.63    0.86
 -10  10  -7   10.46    1.30
 -15 -11   7    3.23    0.89
 -15 -11   7    3.82    0.56
 -15  11   7    5.52    0.83
 -13 -11   7    7.15    1.12
 -13  11   7    7.33    0.96
 -11 -11   7    3.81    0.84
 -11  11   7    5.99    0.64
 -11  11   7    3.20    0.70
  -9 -11   7    7.80    0.68
  -9 -11   7    7.23    1.02
  -9  11   7    8.92    0.77
  -9  11   7    7.13    0.91
  -7 -11   7   26.56    1.30
  -7  11   7   27.71    1.41
  -5 -11   7   14.39    0.98
  -5  11   7   15.26    1.04
   3 -11  -7    8.56    0.82
  -3 -11   7    8.43    0.89
  -3  11   7    8.43    0.84
   3  11  -7    7.01    0.70
   1 -11  -7   20.97    1.27
  -1 -11   7   21.19    1.21
  -1  11   7   22.52    1.31
   1  11  -7   21.18    1.18
  -1 -11  -7   18.56    1.21
   1 -11   7   16.87    1.11
   1  11   7   16.72    1.17
  -1  11  -7   16.28    1.10
  -1  11  -7   15.47    1.05
  -3 -11  -7    8.94    0.93
  -3  11  -7    9.79    0.91
  -3  11  -7    9.26    0.97
  -5 -11  -7    5.47    0.85
  -5  11  -7    4.55    0.74
  -5  11  -7    5.14    0.89
  -7 -11  -7    9.29    1.01
  -7  11  -7   10.93    0.92
  -7  11  -7    9.80    1.02
  -9 -11  -7   12.51    1.20
  -9  11  -7   11.29    0.96
  -9  11  -7   13.69    1.25
 -11 -11  -7    1.79    0.65
 -11  11  -7    0.93    0.53
 -14 -12   7   -0.34    0.53
 -14  12   7    0.28    0.41
 -12 -12   7   -0.03    0.47
 -12  12   7    0.58    0.39
 -10 -12   7    1.90    0.63
 -10  12   7    2.37    0.57
 -10  12   7    2.23    0.52
  -8 -12   7    1.37    0.51
  -8 -12   7    1.26    0.41
  -8  12   7    1.25    0.45
  -6 -12   7   -0.11    0.27
  -6  12   7    0.74    0.38
  -4 -12   7    0.88    0.42
   4  12  -7    1.02    0.41
  -4  12   7    0.46    0.40
  -2 -12   7   19.47    1.18
   2 -12  -7   20.84    1.27
  -2  12   7   20.18    1.25
   2  12  -7   17.43    1.12
   0 -12  -7    0.28    0.42
   0 -12   7    0.03    0.29
   0  12   7   -0.26    0.29
   0  12  -7    0.33    0.36
  -2 -12  -7    5.39    0.93
  -2  12  -7    4.35    0.74
  -2  12  -7    4.13    0.66
   2  12   7    3.91    0.79
  -4 -12  -7    3.20    0.71
  -4  12  -7    2.95    0.59
  -4  12  -7    2.17    0.63
  -6 -12  -7    1.93    0.62
  -6  12  -7    2.12    0.65
  -6  12  -7    2.01    0.54
  -8 -12  -7   -0.16    0.43
  -8  12  -7    0.65    0.47
  -8  12  -7    0.48    0.35
 -10 -12  -7    0.01    0.40
 -10  12  -7    0.00    0.46
 -10  12  -7    0.44    0.29
 -13 -13   7    1.54    0.67
 -13  13   7    1.41    0.49
 -11 -13   7    0.54    0.51
 -11  13   7    1.18    0.52
  -9 -13   7    4.48    0.82
  -9  13   7    4.77    0.78
  -9  13   7    4.46    0.72
  -7 -13   7    2.05    0.47
  -7 -13   7    1.78    0.52
  -7  13   7    2.82    0.60
  -5 -13   7    7.54    0.89
  -5  13   7    6.88    0.94
  -3 -13   7    7.14    0.87
   3 -13  -7    6.59    0.94
  -3  13   7    6.12    0.89
   3  13  -7    7.72    0.77
  -1 -13   7   -0.05    0.34
   1 -13  -7    0.10    0.43
   1  13  -7   -0.02    0.32
  -1  13   7    0.12    0.35
  -1 -13  -7    5.10    0.94
   1 -13   7    3.55    0.71
   1  13   7    4.76    0.93
  -1  13  -7    3.81    0.73
  -3 -13  -7    9.22    0.98
  -3  13  -7    8.98    0.94
  -3  13  -7    8.60    0.99
  -5 -13  -7    4.27    0.81
  -5  13  -7    4.55    0.74
  -5  13  -7    3.99    0.77
  -7 -13  -7    3.63    0.83
  -7  13  -7    2.61    0.70
  -7  13  -7    2.89    0.63
  -9 -13  -7    1.12    0.55
  -9  13  -7    1.94    0.74
  -9  13  -7    1.93    0.50
 -12 -14   7    6.54    1.06
 -12  14   7    7.83    1.10
 -10 -14   7   11.90    1.10
 -10  14   7   10.53    0.89
 -10  14   7   10.77    1.26
  -8 -14   7    6.54    0.80
  -8 -14   7    7.58    1.01
  -8  14   7    8.52    0.82
  -6 -14   7    5.76    0.84
  -6 -14   7    5.54    0.74
  -6  14   7    7.30    1.03
  -4 -14   7   14.58    1.09
  -4  14   7   15.85    1.16
   2 -14  -7   11.32    1.05
  -2 -14   7   11.72    1.01
  -2  14   7   12.87    1.07
   2  14  -7   11.37    0.97
   0 -14  -7   10.36    1.32
   0 -14   7    8.67    1.06
   0  14   7   10.72    1.03
   0  14  -7    9.12    0.91
  -2 -14  -7   16.43    1.28
  -2  14  -7   13.63    1.13
   2  14   7   15.91    1.26
  -4 -14  -7   14.32    1.24
  -4  14  -7   13.52    1.15
  -4  14  -7   13.62    1.12
  -6 -14  -7    7.76    1.15
  -6  14  -7    8.35    1.18
  -6  14  -7    8.96    1.10
  -8 -14  -7    4.02    0.93
  -8  14  -7    4.80    1.00
  -8  14  -7    2.45    0.59
 -11 -15   7    9.13    1.20
 -11  15   7    8.75    1.12
  -9 -15   7    1.66    0.57
  -9  15   7    0.82    0.28
  -7 -15   7    1.69    0.59
  -7 -15   7    1.22    0.43
  -7  15   7    2.37    0.53
  -5 -15   7   16.06    1.15
  -5  15   7   19.32    1.28
   3 -15  -7   11.60    1.08
  -3 -15   7   11.46    1.01
   3  15  -7   10.91    1.10
  -1 -15   7    2.74    0.62
   1 -15  -7    2.26    0.70
   1  15  -7    3.72    0.79
  -1  15   7    4.18    0.80
   1 -15   7    9.28    1.12
  -1 -15  -7   11.55    1.14
   1  15   7   14.53    1.19
  -1  15  -7   10.48    1.01
  -3 -15  -7    9.33    1.24
  -3  15  -7   10.34    0.99
  -3  15  -7   10.90    1.05
   3  15   7   11.64    1.12
  -5 -15  -7    3.61    0.82
  -5  15  -7    4.47    0.88
  -5  15  -7    4.34    0.77
  -7 -15  -7    3.16    0.84
  -7  15  -7    3.02    0.68
  -7  15  -7    3.54    0.77
 -10  16   7    0.58    0.49
  -8  16   7    2.35    0.56
  -6 -16   7    0.61    0.36
  -6  16   7    0.25    0.22
   4 -16  -7    0.25    0.42
  -4 -16   7    0.27    0.39
  -4  16   7    2.13    0.52
   2 -16  -7    0.28    0.39
  -2 -16   7   -0.11    0.34
   2  16  -7    0.24    0.36
  -2  16   7    1.39    0.46
   0 -16  -7    1.41    0.55
   0 -16   7    0.40    0.46
   0  16  -7    0.09    0.32
   0  16   7    0.56    0.34
   2 -16   7    2.75    0.68
  -2 -16  -7    2.25    0.70
   2  16   7    4.26    0.83
  -2  16  -7    4.46    0.87
  -4 -16  -7    0.82    0.49
  -4  16  -7    0.71    0.49
  -4  16  -7    0.56    0.41
  -7  17   7    1.52    0.43
  -5 -17   7    3.45    0.70
  -5  17   7    7.62    1.23
   3 -17  -7    2.40    0.63
  -3 -17   7    2.19    0.61
  -1 -17   7   -0.12    0.36
   1 -17  -7    0.46    0.46
  -1  17   7    1.25    0.45
   1  17  -7    0.84    0.36
  -1 -17  -7    1.72    0.65
   1 -17   7    0.42    0.46
  -1  17  -7    0.97    0.45
   1  17   7    2.62    0.67
  -3 -17  -7    1.44    0.60
   3 -17   7    1.67    0.65
  -3  17  -7    2.83    0.63
   3  17   7    1.88    0.63
  -4 -18   7    2.24    0.62
  -4  18   7    3.61    0.74
   2 -18  -7    7.89    1.19
  -2 -18   7    7.25    1.00
  -2  18   7   10.43    1.02
 -14   0   8    9.99    0.85
  12   0  -8   14.58    1.04
 -12   0   8   12.53    0.90
  10   0  -8   26.65    1.34
 -10   0   8   25.77    1.27
   8   0  -8   37.61    1.59
  -8   0   8   37.76    1.54
  -8   0   8   39.64    1.62
  -6   0   8   52.99    1.92
  -6   0   8   56.06    1.99
   6   0  -8   53.67    1.96
  -4   0   8   61.05    2.07
   4   0  -8   60.70    2.11
   2   0  -8   64.80    2.18
  -2   0   8   65.24    2.13
   2   0  -8   62.26    2.19
   0   0  -8   16.78    0.94
   0   0  -8   17.93    1.01
   0   0   8   17.52    0.88
   2   0   8   37.67    1.43
  -2   0  -8   38.31    1.64
   4   0   8   66.33    2.15
  -4   0  -8   65.59    2.47
  -6   0  -8    9.11    1.03
  -6   0  -8    6.74    0.87
   6   0   8    7.66    0.58
  -8   0  -8    8.76    1.14
  -8   0  -8    7.88    0.98
 -10   0  -8   16.26    1.37
 -10   0  -8   15.60    1.25
 -12   0  -8    9.34    1.29
  15   1  -8    0.53    0.52
  13  -1  -8   12.41    0.99
 -13  -1   8   13.86    0.92
  13   1  -8   13.69    1.09
 -13   1   8   11.08    0.92
 -11  -1   8   24.03    1.20
  11  -1  -8   24.28    1.29
 -11   1   8   23.98    1.22
  11   1  -8   22.20    1.30
   9  -1  -8    4.33    0.60
  -9  -1   8    3.94    0.55
   9   1  -8    3.71    0.61
  -9   1   8    2.92    0.51
  -7  -1   8   21.06    1.09
  -7  -1   8   23.43    1.11
   7  -1  -8   23.90    1.14
  -7   1   8   22.89    1.12
   7   1  -8   21.32    1.13
  -7   1   8   22.56    1.16
  -5  -1   8   35.94    1.44
   5  -1  -8   35.52    1.43
   5   1  -8   35.32    1.48
  -5   1   8   38.28    1.47
   3  -1  -8   41.54    1.57
  -3  -1   8   39.96    1.51
   3  -1  -8   41.42    1.56
   3   1  -8   38.53    1.58
  -3   1   8   39.27    1.52
  -1  -1   8   46.01    1.63
   1  -1  -8   44.41    1.69
   1  -1  -8   44.72    1.69
  -1   1   8   43.88    1.61
   1   1  -8   43.90    1.72
   1  -1   8    1.44    0.32
  -1  -1  -8    0.28    0.32
  -1  -1  -8    1.83    0.41
   1   1   8    0.95    0.31
  -1   1  -8    1.02    0.37
   3  -1   8   20.08    0.96
  -3  -1  -8   18.98    1.17
  -3  -1  -8   19.28    1.16
   3   1   8   19.89    0.94
  -3   1  -8   21.29    1.22
  -5  -1  -8   27.06    1.36
  -5  -1  -8   25.01    1.43
  -5   1  -8   26.56    1.45
   5   1   8   28.27    1.14
  -5   1  -8   25.97    1.34
  -7  -1  -8    2.53    0.62
  -7  -1  -8    2.26    0.65
  -7   1  -8    2.57    0.67
  -7   1  -8    2.72    0.67
  -9  -1  -8    5.10    0.90
  -9  -1  -8    4.01    0.84
  -9   1  -8    5.26    0.85
 -11  -1  -8    7.51    1.11
 -11  -1  -8    6.35    1.12
 -11   1  -8    9.32    1.31
 -13  -1  -8    7.80    1.28
 -13  -1  -8    5.76    1.02
 -13   1  -8    5.35    1.04
  14   2  -8    2.48    0.66
 -14   2   8    3.00    0.55
  12  -2  -8    0.53    0.37
 -12  -2   8    0.33    0.34
 -12   2   8    0.68    0.38
  12   2  -8    0.14    0.39
 -10  -2   8    0.97    0.37
  10  -2  -8    1.20    0.39
 -10   2   8    0.89    0.38
 -10   2   8    0.55    0.36
  10   2  -8    1.13    0.44
   8  -2  -8    1.85    0.42
  -8  -2   8    1.53    0.39
  -8   2   8    1.63    0.44
  -8   2   8    0.84    0.37
   8   2  -8    1.59    0.44
  -6  -2   8    0.94    0.31
   6  -2  -8    1.22    0.33
   6   2  -8    0.83    0.33
  -6   2   8    0.78    0.33
  -6   2   8    0.61    0.31
   4  -2  -8    2.50    0.42
   4  -2  -8    2.39    0.40
  -4  -2   8    2.50    0.42
  -4   2   8    3.23    0.49
   4   2  -8    2.27    0.47
   2  -2  -8    6.25    0.60
  -2  -2   8    6.68    0.59
   2  -2  -8    6.05    0.59
   2   2  -8    5.73    0.68
  -2   2   8    6.71    0.60
   0  -2   8    2.96    0.43
   0  -2  -8    3.41    0.50
   0  -2  -8    3.65    0.54
   0   2   8    3.48    0.46
   0   2  -8    4.27    0.58
   2  -2   8    1.56    0.35
  -2  -2  -8    1.28    0.43
  -2  -2  -8    1.67    0.43
  -2   2  -8    1.52    0.44
   2   2   8    1.39    0.33
  -4  -2  -8    0.30    0.37
   4  -2   8    0.02    0.20
  -4  -2  -8    0.07    0.33
  -4  -2  -8    0.12    0.28
   4   2   8    0.38    0.24
  -6  -2  -8    3.67    0.68
  -6  -2  -8    2.43    0.61
  -6   2  -8    2.54    0.60
  -8  -2  -8    0.25    0.41
  -8  -2  -8   -0.26    0.42
  -8   2  -8   -0.09    0.37
 -10  -2  -8    3.03    0.80
 -10  -2  -8    2.24    0.62
 -10   2  -8    1.65    0.65
 -12  -2  -8   -0.08    0.54
 -12  -2  -8   -0.32    0.37
 -12   2  -8   -0.32    0.44
  15   3  -8    1.67    0.63
 -15   3   8    2.10    0.53
  13  -3  -8    8.46    0.95
 -13  -3   8    7.54    0.79
 -13   3   8    9.84    0.83
  13   3  -8    8.93    1.07
 -11  -3   8   17.82    1.03
  11  -3  -8   20.44    1.12
 -11   3   8   21.35    1.16
  11   3  -8   16.73    1.19
  -9  -3   8   20.37    1.07
   9  -3  -8   22.39    1.08
  -9  -3   8   19.39    1.06
  -9   3   8   21.69    1.23
  -9   3   8   20.15    1.13
  -9   3   8   20.71    1.08
   9   3  -8   16.57    1.10
  -7  -3   8    6.35    0.68
   7  -3  -8    6.52    0.60
  -7   3   8    6.05    0.66
   7   3  -8    6.14    0.78
  -7   3   8    6.03    0.64
  -5  -3   8    1.40    0.36
   5  -3  -8    1.79    0.42
   5  -3  -8    1.73    0.36
   5   3  -8    1.32    0.39
  -5   3   8    1.48    0.36
  -5   3   8    2.13    0.45
  -3  -3   8    9.29    0.68
   3  -3  -8    9.25    0.72
   3  -3  -8    9.12    0.66
   3   3  -8    9.04    0.75
  -3   3   8    9.93    0.73
   1  -3  -8   35.64    1.50
  -1  -3   8   36.33    1.41
   1  -3  -8   36.36    1.43
  -1   3   8   34.02    1.38
   1   3  -8   34.63    1.51
  -1  -3  -8   27.28    1.34
  -1  -3  -8   28.34    1.29
   1  -3   8   28.55    1.23
   1   3   8   28.39    1.19
  -3  -3  -8    6.22    0.78
   3  -3   8    7.23    0.61
  -3  -3  -8    7.23    0.75
  -5  -3  -8   29.81    1.57
  -5  -3  -8   32.40    1.58
  -5  -3  -8   29.76    1.49
   5   3   8   31.12    1.23
  -5   3  -8   32.25    1.51
  -7  -3  -8   14.68    1.20
  -7  -3  -8   16.32    1.13
  -7   3  -8   16.67    1.15
  -9  -3  -8    0.10    0.52
  -9  -3  -8    0.94    0.53
  -9   3  -8   -0.01    0.41
 -11  -3  -8    3.93    0.86
 -11  -3  -8    5.49    1.04
 -11   3  -8    5.30    1.04
 -13  -3  -8    6.74    1.24
 -13  -3  -8    6.11    1.02
 -13   3  -8    7.12    1.10
  14   4  -8   13.52    1.18
 -14   4   8   14.33    1.01
  12  -4  -8   13.52    0.92
 -12  -4   8   10.39    0.80
  12   4  -8    9.83    1.02
 -12   4   8   11.70    0.94
 -10  -4   8   41.94    1.69
  10  -4  -8   47.67    1.74
 -10   4   8   46.62    1.84
  10   4  -8   39.88    1.90
  -8  -4   8   43.86    1.72
   8  -4  -8   49.60    1.72
  -8   4   8   45.28    1.81
   8   4  -8   41.56    1.87
  -8   4   8   50.23    1.94
   6  -4  -8    3.96    0.57
  -6  -4   8    4.92    0.57
   6  -4  -8    4.76    0.55
  -6   4   8    3.49    0.55
  -6   4   8    5.52    0.73
   6   4  -8    4.30    0.62
   4  -4  -8   15.67    0.82
  -4  -4   8   16.33    0.89
   4  -4  -8   16.86    0.97
   4   4  -8   15.15    0.96
  -4   4   8   17.45    0.96
  -4   4   8   14.69    0.71
   2  -4  -8   47.81    1.85
   2  -4  -8   48.12    1.69
  -2  -4   8   47.66    1.77
  -2   4   8   49.25    1.78
   2   4  -8   48.02    1.89
   0  -4  -8   69.79    2.35
   0  -4   8   69.34    2.36
   0  -4  -8   74.43    2.50
   0   4  -8   69.05    2.49
   0   4   8   71.00    2.32
  -2  -4  -8   42.35    1.79
  -2  -4  -8   42.47    1.71
   2  -4   8   42.22    1.64
   2   4   8   40.97    1.54
  -2   4  -8   40.29    1.61
  -4  -4  -8   18.98    1.17
  -4  -4  -8   17.36    1.14
  -4  -4  -8   17.09    1.08
  -4   4  -8   18.14    1.06
   4   4   8   16.53    0.87
  -4   4  -8   17.74    0.98
  -6  -4  -8   27.71    1.54
  -6  -4  -8   28.87    1.50
  -6   4  -8   29.09    1.30
  -6   4  -8   28.58    1.48
  -8  -4  -8   18.01    1.27
  -8  -4  -8   16.17    1.34
  -8   4  -8   17.27    1.22
 -10  -4  -8    8.45    1.09
 -10  -4  -8   10.80    1.33
 -10   4  -8   10.64    1.08
 -12  -4  -8    7.61    1.22
 -12  -4  -8    7.36    1.22
 -12   4  -8    6.26    1.01
 -15   5   8    9.19    0.87
  15   5  -8    8.20    1.12
 -13   5   8   12.84    0.99
  13   5  -8   12.79    1.15
  11  -5  -8    8.52    0.68
 -11  -5   8    6.72    0.71
 -11   5   8    6.90    0.81
 -11   5   8    6.81    0.70
  11   5  -8    6.40    0.93
  -9  -5   8   10.65    0.80
   9  -5  -8   11.83    0.76
  -9   5   8   10.75    0.91
   9   5  -8    8.87    0.85
  -9   5   8   11.11    0.78
  -9   5   8    9.79    0.90
   7  -5  -8   22.81    1.02
  -7  -5   8   19.92    1.08
  -7   5   8   23.79    1.29
  -7   5   8   22.37    1.18
   5  -5  -8   17.78    1.05
   5  -5  -8   16.96    0.82
  -5  -5   8   16.56    0.91
  -5   5   8   18.33    1.07
  -5   5   8   16.13    0.99
  -5   5   8   16.19    0.77
   3  -5  -8    7.33    0.70
   3  -5  -8    6.94    0.55
  -3  -5   8    7.26    0.64
  -3   5   8    7.42    0.56
  -3   5   8    7.29    0.68
   1  -5  -8   24.93    1.25
  -1  -5   8   23.44    1.16
   1  -5  -8   23.15    1.07
   1   5  -8   25.00    1.16
  -1   5   8   24.15    1.13
  -1  -5  -8   42.08    1.67
  -1  -5  -8   44.19    1.81
   1   5   8   42.35    1.60
  -1   5  -8   42.50    1.68
  -3  -5  -8   10.00    0.82
  -3  -5  -8   10.31    0.88
  -3  -5  -8   11.93    0.92
   3   5   8    9.90    0.69
  -3   5  -8    9.82    0.75
  -5  -5  -8    9.25    0.98
  -5  -5  -8   10.48    0.90
  -5   5  -8   11.80    0.92
  -5   5  -8   11.68    0.81
  -7  -5  -8   18.96    1.26
  -7  -5  -8   17.43    1.32
  -7   5  -8   17.37    1.22
  -7   5  -8   18.31    1.03
  -9  -5  -8    9.77    1.23
  -9  -5  -8    9.83    1.04
  -9   5  -8    9.44    1.01
 -11  -5  -8    2.89    0.75
 -11  -5  -8    3.54    0.91
 -11   5  -8    4.41    0.87
 -16   6   8    0.22    0.32
  14   6  -8    1.31    0.53
 -14   6   8    1.25    0.50
 -12   6   8   -0.49    0.32
 -10  -6   8    2.37    0.45
 -10  -6   8    2.25    0.46
 -10  -6   8    2.15    0.59
 -10   6   8    2.27    0.56
   8  -6  -8    1.82    0.42
  -8  -6   8    1.12    0.35
  -8  -6   8    0.92    0.35
  -8   6   8    1.78    0.49
  -8   6   8    2.26    0.41
  -8   6   8    1.93    0.53
   6  -6  -8    6.11    0.73
  -6  -6   8    4.96    0.59
   6  -6  -8    4.84    0.47
  -6   6   8    5.10    0.49
  -6   6   8    5.05    0.72
  -4  -6   8    2.28    0.46
   4  -6  -8    1.62    0.32
   4  -6  -8    1.86    0.44
  -4   6   8    1.67    0.36
  -4   6   8    1.96    0.50
  -2  -6   8    0.41    0.28
   2  -6  -8    0.35    0.30
   2  -6  -8    0.30    0.20
  -2   6   8    0.00    0.28
  -2   6   8    0.27    0.28
   0  -6  -8    6.05    0.58
   0  -6  -8    6.69    0.81
   0   6  -8    5.33    0.68
   0   6   8    5.12    0.59
  -2  -6  -8    0.80    0.40
  -2  -6  -8    1.08    0.41
  -2   6  -8    0.46    0.31
   2   6   8   -0.07    0.14
  -4  -6  -8    0.46    0.34
  -4  -6  -8    0.09    0.38
   4   6   8    0.78    0.28
  -4   6  -8   -0.08    0.29
  -4   6  -8    0.50    0.29
  -6  -6  -8    8.36    0.87
  -6  -6  -8    9.64    1.00
  -6   6  -8    8.72    0.90
  -6   6  -8    7.93    0.72
  -8  -6  -8    0.33    0.43
  -8  -6  -8   -0.18    0.43
  -8   6  -8   -0.02    0.35
  -8   6  -8    0.12    0.23
 -10  -6  -8    0.14    0.41
 -10  -6  -8    0.18    0.54
 -10   6  -8    0.90    0.53
 -12  -6  -8    0.29    0.62
 -12  -6  -8   -0.45    0.46
 -12   6  -8    0.50    0.50
 -15  -7   8    0.78    0.55
 -15   7   8   -0.06    0.37
 -13  -7   8    1.11    0.54
 -13  -7   8    1.96    0.45
 -13   7   8    2.28    0.58
 -11  -7   8   14.54    0.91
 -11  -7   8   15.06    0.92
 -11  -7   8   14.61    1.23
 -11   7   8   15.89    1.10
  -9  -7   8   15.15    0.88
  -9  -7   8   15.76    0.95
  -9   7   8   17.34    1.11
  -7  -7   8    6.63    0.56
  -7  -7   8    6.63    0.70
  -7   7   8    6.52    0.78
  -7   7   8    7.76    0.65
   5  -7  -8    3.77    0.64
  -5  -7   8    2.81    0.50
  -5   7   8    3.77    0.55
   3  -7  -8   13.86    0.72
   3  -7  -8   14.08    0.98
  -3  -7   8   13.17    0.90
  -3   7   8   13.46    0.84
   1  -7  -8   26.88    1.11
  -1   7   8   27.23    1.26
   1   7  -8   26.53    1.27
  -1  -7  -8   17.41    1.02
  -1  -7  -8   15.62    1.05
  -1  -7  -8   15.34    0.92
  -1   7  -8   16.43    0.98
   1   7   8   16.36    0.91
  -3  -7  -8    4.81    0.74
  -3  -7  -8    4.52    0.68
   3   7   8    3.26    0.46
  -3   7  -8    4.09    0.61
  -3   7  -8    4.50    0.69
  -5  -7  -8    0.86    0.40
  -5  -7  -8    0.38    0.39
  -5   7  -8   -0.21    0.37
  -5   7  -8    0.90    0.37
  -7  -7  -8    5.25    0.85
  -7  -7  -8    6.07    0.94
  -7   7  -8    5.76    0.71
  -7   7  -8    6.48    0.97
  -9  -7  -8    6.18    1.00
  -9  -7  -8    6.22    1.02
  -9   7  -8    5.72    0.94
 -11  -7  -8    2.27    0.78
 -11  -7  -8    2.09    0.63
 -11   7  -8    2.10    0.69
 -16  -8   8    3.49    0.92
 -16  -8   8    3.96    0.67
 -16   8   8    2.69    0.61
 -14  -8   8   10.60    0.86
 -14  -8   8    8.97    1.22
 -14   8   8   11.08    1.00
  14   8  -8    9.33    1.20
 -12  -8   8   11.42    0.80
 -12  -8   8   10.70    1.12
 -12   8   8   11.10    0.99
 -10  -8   8    7.05    0.63
 -10  -8   8    7.71    0.67
 -10  -8   8    6.99    0.97
 -10   8   8    7.31    0.90
  -8  -8   8   11.53    0.84
  -8  -8   8   11.10    0.72
  -8   8   8   12.68    1.05
  -8   8   8   12.15    0.98
   6  -8  -8   33.24    1.61
  -6  -8   8   35.13    1.51
  -6   8   8   33.85    1.46
  -6   8   8   35.25    1.58
  -4  -8   8   73.85    2.59
   4  -8  -8   78.25    2.74
  -4   8   8   77.99    2.55
  -4   8   8   70.98    2.57
  -2  -8   8   40.16    1.68
  -2   8   8   38.03    1.61
   0  -8  -8    1.39    0.44
   0  -8  -8    1.08    0.30
   0   8  -8    1.22    0.39
  -2  -8  -8   14.46    0.90
  -2  -8  -8   13.22    0.97
  -2   8  -8   13.64    0.96
  -2   8  -8   13.29    0.93
  -4  -8  -8   39.35    1.81
  -4  -8  -8   41.46    1.75
  -4   8  -8   40.05    1.82
  -4   8  -8   37.04    1.68
  -6  -8  -8   15.67    1.18
  -6  -8  -8   17.24    1.21
  -6   8  -8   16.60    1.05
  -6   8  -8   15.87    1.18
  -8  -8  -8    6.02    0.93
  -8  -8  -8    5.48    0.96
  -8   8  -8    4.72    0.69
  -8   8  -8    3.92    0.80
 -10  -8  -8    5.25    0.95
 -10  -8  -8    5.68    1.03
 -10   8  -8    6.53    1.12
 -15  -9   8    9.14    0.81
 -15  -9   8    8.19    1.26
 -15   9   8    9.26    1.05
 -13  -9   8    1.86    0.41
 -13  -9   8    1.76    0.70
 -13   9   8    2.12    0.59
 -11  -9   8    1.28    0.56
 -11  -9   8    1.44    0.34
 -11   9   8    1.92    0.56
  -9  -9   8    9.40    1.12
  -9  -9   8    9.42    0.75
  -9  -9   8    9.48    0.63
  -9   9   8   10.02    1.06
  -7  -9   8   24.75    1.25
  -7   9   8   24.74    1.23
  -5  -9   8   40.53    1.67
   5  -9  -8   31.51    1.63
  -5   9   8   41.48    1.64
   3  -9  -8   21.10    1.15
  -3  -9   8   19.68    1.15
  -3   9   8   21.82    1.16
   1  -9  -8    0.11    0.34
  -1  -9   8    0.71    0.39
  -1   9   8    0.90    0.41
  -1  -9  -8   13.13    0.98
  -1   9  -8   14.34    0.95
  -1   9  -8   13.96    0.97
  -3  -9  -8   31.65    1.62
  -3  -9  -8   32.89    1.65
  -3   9  -8   30.24    1.52
  -3   9  -8   32.61    1.61
  -5  -9  -8    2.39    0.56
  -5  -9  -8    2.76    0.71
  -5   9  -8    2.51    0.63
  -5   9  -8    1.87    0.50
  -7  -9  -8    2.56    0.65
  -7  -9  -8    3.11    0.69
  -7   9  -8    3.80    0.77
  -7   9  -8    3.30    0.63
  -9  -9  -8   13.24    1.23
  -9  -9  -8   11.61    1.13
  -9   9  -8   12.11    0.93
  -9   9  -8   10.93    1.12
 -11  -9  -8    6.63    1.16
 -11  -9  -8    4.08    0.91
 -11   9  -8    4.11    0.87
 -16 -10   8   -0.37    0.27
 -16 -10   8   -0.37    0.49
 -16  10   8    0.19    0.39
 -14 -10   8   -0.79    0.43
 -14 -10   8    0.08    0.27
 -14  10   8   -0.26    0.32
 -12 -10   8   -0.17    0.20
 -12 -10   8    0.03    0.42
 -12  10   8    0.03    0.35
 -10 -10   8    0.24    0.43
 -10 -10   8    0.05    0.25
 -10  10   8    0.38    0.39
  -8 -10   8    3.55    0.56
  -8  10   8    3.59    0.65
  -8  10   8    4.17    0.66
  -6 -10   8    0.97    0.42
  -6  10   8    1.21    0.39
   4 -10  -8    0.18    0.28
  -4 -10   8    0.33    0.34
  -4  10   8   -0.39    0.27
  -2 -10   8    2.37    0.54
   2 -10  -8    3.40    0.66
   0 -10  -8    5.53    0.85
   0 -10   8    5.07    0.74
   0  10  -8    4.92    0.72
   0  10   8    5.07    0.83
  -2 -10  -8    0.08    0.39
  -2  10  -8    0.21    0.35
  -2  10  -8    0.23    0.32
  -4 -10  -8    2.03    0.66
  -4  10  -8    1.47    0.45
  -4  10  -8    2.23    0.63
  -6 -10  -8   -0.26    0.33
  -6  10  -8   -0.39    0.25
  -6  10  -8   -0.26    0.32
  -8 -10  -8    5.87    0.95
  -8 -10  -8    4.87    0.89
  -8  10  -8    5.19    0.93
  -8  10  -8    5.69    0.77
 -10 -10  -8    0.44    0.53
 -10 -10  -8    1.34    0.58
 -10  10  -8    0.54    0.48
 -15 -11   8    3.14    0.52
 -15 -11   8    3.51    0.92
 -15  11   8    3.12    0.67
 -13 -11   8    0.62    0.53
 -13  11   8    0.73    0.48
 -11 -11   8    1.15    0.52
 -11  11   8    1.29    0.54
  -9 -11   8    2.23    0.45
  -9 -11   8    1.87    0.63
  -9  11   8    2.27    0.62
  -7 -11   8    7.10    0.82
  -7  11   8    6.63    0.86
  -5 -11   8   12.02    0.93
  -5  11   8   10.41    0.89
   3 -11  -8    0.20    0.39
  -3 -11   8    0.70    0.40
  -3  11   8    0.71    0.41
  -1 -11   8    3.17    0.63
   1 -11  -8    2.49    0.60
   1  11  -8    2.69    0.56
  -1  11   8    2.82    0.64
  -1 -11  -8   13.93    1.08
   1  11   8   12.83    1.06
  -1  11  -8   14.21    1.03
  -1  11  -8   15.18    1.03
  -3 -11  -8    3.33    0.67
  -3  11  -8    3.60    0.71
  -3  11  -8    4.02    0.70
  -5 -11  -8    1.70    0.56
  -5  11  -8    1.82    0.59
  -5  11  -8    2.13    0.57
  -7 -11  -8    5.62    1.00
  -7  11  -8    5.77    0.84
  -7  11  -8    4.96    0.87
  -9 -11  -8    7.25    1.20
  -9  11  -8    5.10    0.97
  -9  11  -8    5.18    0.77
 -14 -12   8   10.62    1.40
 -14  12   8   10.46    1.25
 -12 -12   8    5.20    0.98
 -12  12   8    4.45    0.83
 -10 -12   8    3.12    0.78
 -10  12   8    1.60    0.54
  -8 -12   8    9.39    1.12
  -8 -12   8    9.42    0.81
  -8  12   8   10.57    0.85
  -6 -12   8   26.38    1.38
  -6  12   8   26.59    1.40
   4 -12  -8   13.10    1.03
  -4 -12   8   12.33    0.99
  -4  12   8   13.31    1.03
   2 -12  -8    9.81    1.17
  -2 -12   8    6.37    0.85
  -2  12   8    8.28    0.87
   0 -12  -8   19.36    1.28
   0 -12   8   17.90    1.22
   0  12   8   20.55    1.31
   0  12  -8   18.48    1.18
  -2 -12  -8    9.82    0.96
  -2  12  -8    9.58    1.05
  -2  12  -8    9.21    0.91
  -4 -12  -8    8.68    0.94
  -4  12  -8    7.49    0.93
  -4  12  -8    9.66    1.23
  -6 -12  -8   16.86    1.31
  -6  12  -8   17.78    1.21
  -6  12  -8   15.45    1.26
  -8 -12  -8    9.82    1.07
  -8  12  -8    8.62    1.20
  -8  12  -8   11.05    0.97
 -13 -13   8    4.59    1.00
 -13  13   8    3.68    0.77
 -11 -13   8    9.84    1.28
 -11  13   8    8.36    1.12
  -9 -13   8    9.69    1.18
  -9 -13   8   10.52    1.44
  -9  13   8   11.18    1.08
  -7 -13   8    3.52    0.61
  -7  13   8    3.73    0.68
  -5 -13   8    3.59    0.67
  -5  13   8    3.20    0.62
  -3 -13   8    6.22    0.86
   3 -13  -8    6.46    0.96
  -3  13   8    7.45    0.99
   1 -13  -8   16.62    1.19
  -1 -13   8   15.59    1.16
  -1  13   8   13.41    1.11
  -1 -13  -8   14.16    1.17
   1 -13   8   13.40    1.12
   1  13   8   15.86    1.23
  -1  13  -8   15.80    1.13
  -3 -13  -8    5.33    0.93
  -3  13  -8    4.28    0.76
  -3  13  -8    5.61    0.87
  -5 -13  -8    3.21    0.79
  -5  13  -8    4.97    0.89
  -5  13  -8    4.04    0.74
  -7 -13  -8    5.00    0.99
  -7  13  -8    7.47    0.97
  -7  13  -8    7.10    1.12
 -12 -14   8    0.55    0.56
 -12  14   8    1.56    0.57
 -10 -14   8    1.39    0.55
 -10  14   8    2.31    0.69
  -8 -14   8    0.55    0.43
  -8 -14   8    0.56    0.30
  -8  14   8    0.65    0.32
  -6 -14   8    0.06    0.29
   4 -14  -8    1.60    0.52
  -4 -14   8    1.68    0.52
  -4  14   8    2.36    0.51
  -2 -14   8    0.35    0.39
   2 -14  -8    0.04    0.37
  -2  14   8    0.55    0.34
   0 -14   8    1.40    0.54
   0 -14  -8    1.38    0.57
   0  14  -8    1.76    0.54
   0  14   8    1.03    0.47
  -2 -14  -8    3.58    0.76
  -2  14  -8    2.01    0.55
  -2  14  -8    2.50    0.67
  -4 -14  -8    1.89    0.59
  -4  14  -8    0.26    0.37
  -4  14  -8    0.19    0.36
  -6 -14  -8   -0.14    0.33
  -6  14  -8   -0.13    0.29
  -6  14  -8    0.99    0.45
 -11 -15   8    3.54    0.83
 -11  15   8    2.63    0.68
  -9 -15   8    1.82    0.59
  -9  15   8    2.43    0.79
  -7 -15   8    2.63    0.53
  -7 -15   8    2.26    0.56
  -7  15   8    1.95    0.48
  -5 -15   8    0.92    0.46
   5 -15  -8    0.84    0.40
  -5  15   8    1.68    0.54
  -3 -15   8    3.79    0.75
   3 -15  -8    6.09    1.01
  -3  15   8    5.52    0.98
  -1 -15   8    5.48    0.87
   1 -15  -8    3.44    0.77
  -1  15   8    5.94    0.98
   1 -15   8    1.19    0.54
  -1 -15  -8    2.02    0.62
   1  15   8    2.54    0.67
  -3 -15  -8    0.95    0.52
  -3  15  -8    0.35    0.40
  -3  15  -8   -0.07    0.34
  -5 -15  -8    1.43    0.51
  -5  15  -8   -0.09    0.40
  -5  15  -8    0.41    0.42
  -6 -16   8   11.24    0.98
  -6  16   8   12.06    0.98
   4 -16  -8    8.69    0.92
  -4 -16   8    8.13    1.01
  -4  16   8   10.42    0.94
  -2 -16   8    2.62    0.66
   2 -16  -8    4.01    0.82
  -2  16   8    2.91    0.70
   0 -16   8    5.40    0.93
   0 -16  -8    4.70    0.91
   0  16   8    6.73    1.04
   2 -16   8    9.45    1.20
  -2 -16  -8   12.18    1.18
   2  16   8   13.10    1.15
  -2  16  -8   13.70    1.15
   5 -17  -8    3.53    0.76
  -5  17   8    3.76    0.76
   3 -17  -8    5.97    0.95
  -3 -17   8    5.09    0.89
   1 -17  -8    8.92    1.30
  -1 -17   8    5.73    1.02
  -1  17   8    9.36    0.97
  14   0  -9    0.12    0.37
 -14   0   9    0.41    0.35
 -12   0   9    0.55    0.39
  12   0  -9   -0.42    0.29
 -10   0   9   -0.05    0.33
  10   0  -9   -0.12    0.27
   8   0  -9   -0.13    0.27
  -8   0   9    0.23    0.33
   6   0  -9    0.40    0.29
  -6   0   9   -0.25    0.28
   4   0  -9    0.13    0.27
   2   0  -9    0.25    0.28
  -2   0   9   -0.18    0.22
   0   0  -9   -0.06    0.27
  -2   0  -9    0.24    0.36
  -4   0  -9   -0.25    0.29
  -4   0  -9    0.08    0.39
  -6   0  -9    0.11    0.40
   6   0   9   -0.17    0.24
  -6   0  -9   -0.13    0.33
  -8   0  -9    0.64    0.47
  -8   0  -9   -0.46    0.32
 -10   0  -9    0.21    0.43
 -10   0  -9    0.49    0.56
 -12   0  -9    0.68    0.54
  15  -1  -9   14.05    1.15
  15   1  -9   12.84    1.17
 -15   1   9   15.19    1.38
  13  -1  -9    6.70    0.89
 -13  -1   9    5.95    0.73
 -13   1   9    7.27    0.82
  13   1  -9    7.15    0.93
  11  -1  -9    0.14    0.33
 -11  -1   9    0.68    0.36
 -11   1   9    0.45    0.32
  11   1  -9    0.04    0.36
   9  -1  -9   11.51    0.88
  -9  -1   9    9.21    0.82
   9   1  -9   11.18    0.91
  -9   1   9    9.89    0.86
  -7  -1   9   29.22    1.34
   7  -1  -9   29.40    1.35
   7   1  -9   28.75    1.40
  -7   1   9   30.18    1.42
  -7   1   9   30.16    1.37
  -5  -1   9   27.75    1.28
   5  -1  -9   27.51    1.29
  -5   1   9   26.59    1.26
   5   1  -9   28.68    1.34
   3  -1  -9   22.11    1.12
  -3  -1   9   21.74    1.10
   3   1  -9   23.62    1.19
   1  -1  -9    0.11    0.26
  -1  -1   9   -0.13    0.22
   1   1  -9   -0.12    0.27
   1  -1   9    4.14    0.51
  -1  -1  -9    4.48    0.66
   1   1   9    4.45    0.56
  -1   1  -9    5.76    0.76
  -3  -1  -9   45.02    1.96
  -3   1  -9   46.25    1.98
   3   1   9   46.47    1.71
  -5  -1  -9   11.31    1.02
  -5  -1  -9   12.16    0.95
  -5   1  -9   13.55    1.11
   5   1   9   12.27    0.77
  -5   1  -9   11.35    0.94
  -7  -1  -9    2.22    0.68
  -7  -1  -9    1.91    0.56
  -7   1  -9    2.50    0.62
  -7   1  -9    2.91    0.66
  -9  -1  -9    9.55    1.03
  -9  -1  -9   10.24    1.29
  -9   1  -9    9.79    1.05
 -11  -1  -9    2.85    0.78
 -11  -1  -9    3.80    0.91
 -11   1  -9    3.40    0.90
  16   2  -9    4.73    0.88
  14  -2  -9    6.42    0.90
 -14   2   9    6.39    0.82
  14   2  -9    5.22    0.88
 -12  -2   9   26.42    1.34
  12  -2  -9   27.10    1.42
 -12   2   9   28.27    1.42
  12   2  -9   28.10    1.56
 -10  -2   9   17.69    1.05
  10  -2  -9   18.10    1.08
 -10   2   9   17.90    1.09
  10   2  -9   14.94    1.07
   8  -2  -9    6.48    0.67
  -8  -2   9    6.72    0.75
  -8   2   9    6.67    0.78
   8   2  -9    6.31    0.80
  -6  -2   9   57.84    2.05
   6  -2  -9   54.52    2.02
   6   2  -9   53.73    2.12
  -6   2   9   55.79    2.06
  -6   2   9   59.33    2.15
  -4  -2   9   71.52    2.40
   4  -2  -9   69.16    2.38
  -4   2   9   72.94    2.41
   4   2  -9   70.63    2.50
   2  -2  -9   11.25    0.80
   2   2  -9   12.36    0.90
  -2   2   9   12.61    0.81
   0  -2  -9   11.43    0.87
   0   2  -9   10.83    0.88
   0   2   9   10.97    0.76
  -2  -2  -9   27.80    1.42
   2   2   9   28.45    1.24
  -2   2  -9   28.08    1.48
  -4  -2  -9   39.70    1.69
  -4  -2  -9   40.48    1.84
   4   2   9   38.30    1.49
  -4   2  -9   38.34    1.83
  -4   2  -9   39.64    1.69
  -6  -2  -9   30.74    1.57
  -6  -2  -9   30.30    1.65
  -6   2  -9   30.79    1.56
  -8  -2  -9    7.31    1.07
  -8  -2  -9    9.69    1.16
  -8   2  -9    6.93    0.99
 -10  -2  -9    2.10    0.66
 -10  -2  -9    3.15    0.87
 -10   2  -9    1.99    0.63
 -12  -2  -9    8.91    1.32
 -12  -2  -9    8.86    1.32
 -12   2  -9    8.11    1.21
 -15   3   9    0.43    0.34
  15   3  -9   -0.25    0.41
 -13  -3   9    1.11    0.44
  13  -3  -9    1.92    0.52
  13   3  -9    0.05    0.43
 -13   3   9    1.48    0.53
  11  -3  -9   22.60    1.22
 -11  -3   9   21.64    1.17
  11   3  -9   20.47    1.32
 -11   3   9   22.89    1.26
   9  -3  -9   52.09    1.90
  -9  -3   9   45.02    1.90
  -9  -3   9   47.74    1.90
  -9   3   9   53.76    2.11
  -9   3   9   53.84    2.01
   9   3  -9   47.87    2.06
  -7  -3   9    3.92    0.57
   7  -3  -9    5.22    0.63
  -7   3   9    5.15    0.73
  -7   3   9    4.50    0.66
   7   3  -9    5.11    0.72
  -5  -3   9    1.63    0.40
   5  -3  -9    2.16    0.42
   5   3  -9    1.35    0.42
  -5   3   9    1.34    0.40
  -3  -3   9   30.92    1.34
   3  -3  -9   30.40    1.31
   3   3  -9   28.94    1.42
  -3   3   9   30.25    1.33
   1  -3  -9   66.33    2.58
   1  -3  -9   64.33    2.24
   1   3  -9   63.03    2.37
  -1  -3  -9   14.87    1.00
   1  -3   9   15.36    0.90
  -1   3  -9   14.87    1.04
   1   3   9   14.66    0.86
  -3  -3  -9    4.01    0.70
  -3  -3  -9    4.78    0.71
  -5  -3  -9    7.25    0.91
  -5  -3  -9    4.64    0.78
  -5   3  -9    5.89    0.83
  -7  -3  -9   11.87    1.02
  -7  -3  -9   10.93    1.13
  -7   3  -9   11.54    1.02
  -9  -3  -9    6.34    1.03
  -9  -3  -9    6.60    0.99
  -9   3  -9    6.72    1.01
 -11  -3  -9    3.22    0.90
 -11  -3  -9    4.01    0.84
 -11   3  -9    2.53    0.66
 -16   4   9    1.50    0.64
  16   4  -9    1.33    0.62
 -14   4   9    3.01    0.61
  14   4  -9    3.39    0.76
 -12  -4   9    3.61    0.59
  12  -4  -9    3.46    0.58
  12   4  -9    3.75    0.76
 -12   4   9    2.91    0.56
 -10  -4   9    1.02    0.40
  10  -4  -9    0.25    0.27
  10   4  -9    0.10    0.36
 -10   4   9    0.77    0.42
   8  -4  -9    9.41    0.72
  -8  -4   9    7.11    0.77
  -8   4   9    7.37    0.83
  -8   4   9    7.55    0.80
   8   4  -9    5.56    0.79
  -6  -4   9    0.32    0.31
   6  -4  -9    0.62    0.27
   6   4  -9   -0.26    0.25
  -6   4   9    0.25    0.34
  -4  -4   9    2.02    0.45
   4  -4  -9    2.29    0.41
   4   4  -9    1.73    0.48
  -4   4   9    1.78    0.43
   2  -4  -9    1.23    0.38
   2  -4  -9    1.89    0.41
   0  -4  -9    2.68    0.52
   0  -4  -9    3.06    0.60
  -2  -4  -9    4.25    0.67
  -2  -4  -9    4.52    0.68
   2   4   9    4.53    0.56
  -4  -4  -9   -0.06    0.34
  -4  -4  -9    0.19    0.34
  -4   4  -9    1.09    0.43
   4   4   9    0.39    0.27
  -6  -4  -9    6.24    0.92
  -6  -4  -9    6.53    0.87
  -6   4  -9    7.35    0.95
  -8  -4  -9    1.38    0.62
  -8  -4  -9    2.54    0.70
  -8   4  -9    2.10    0.63
 -10  -4  -9    2.50    0.73
 -10  -4  -9    2.80    0.81
 -10   4  -9    1.68    0.59
 -12  -4  -9    1.12    0.61
 -12  -4  -9    1.28    0.70
 -12   4  -9    0.05    0.39
 -15   5   9    1.29    0.49
  15   5  -9    2.66    0.75
  13   5  -9    0.00    0.36
 -13   5   9   -0.32    0.36
 -11  -5   9    5.25    0.70
  11  -5  -9    5.71    1.09
  11   5  -9    6.10    0.92
 -11   5   9    5.54    0.81
   9  -5  -9   41.94    1.58
  -9  -5   9   33.37    1.55
  -9   5   9   38.57    1.56
  -9   5   9   42.78    1.86
   9   5  -9   33.09    1.73
  -9   5   9   41.54    1.75
  -7  -5   9   13.42    0.92
   7  -5  -9   16.05    0.87
  -7   5   9   13.78    0.98
   7   5  -9   14.54    1.05
  -7   5   9   15.77    1.09
   5  -5  -9    0.43    0.22
  -5  -5   9    0.06    0.27
  -5   5   9    0.29    0.33
  -3  -5   9    9.23    0.74
   3  -5  -9    8.86    0.79
   3  -5  -9    7.86    0.62
  -3   5   9    8.27    0.77
   1  -5  -9   14.56    0.86
   1  -5  -9   13.70    0.98
  -1  -5  -9    7.27    0.71
  -1  -5  -9    6.65    0.82
   1   5   9    6.76    0.71
  -3  -5  -9   13.22    0.95
  -3  -5  -9   14.08    1.03
  -3  -5  -9   14.76    1.09
  -3   5  -9   14.59    0.97
  -3   5  -9   15.24    0.95
   3   5   9   12.26    0.79
  -5  -5  -9   11.58    1.04
  -5  -5  -9   13.08    1.00
  -5   5  -9   12.04    0.97
  -5   5  -9   11.32    0.86
  -7  -5  -9    1.47    0.58
  -7  -5  -9    1.85    0.61
  -7   5  -9    1.50    0.54
  -9  -5  -9    2.36    0.72
  -9  -5  -9    3.95    0.86
  -9   5  -9    1.67    0.61
 -11  -5  -9    5.75    0.97
 -11  -5  -9    6.63    1.14
 -11   5  -9    4.84    0.92
  16   6  -9    4.98    1.00
 -16   6   9    5.23    0.77
  14   6  -9    6.97    1.06
 -14   6   9    5.95    0.85
 -12  -6   9   20.26    1.12
 -12   6   9   20.32    1.28
  12   6  -9   19.15    1.41
 -10  -6   9   21.11    1.15
 -10  -6   9   23.58    1.19
 -10   6   9   24.75    1.33
  10   6  -9   22.86    1.40
  -8  -6   9    8.80    0.70
  -8  -6   9   11.85    0.86
  -8   6   9    9.58    0.90
  -6  -6   9   20.61    1.13
   6  -6  -9   21.71    1.00
   4  -6  -9   23.85    1.06
   4  -6  -9   24.91    1.32
  -4  -6   9   23.12    1.20
  -2  -6   9   12.30    0.86
   2  -6  -9   11.69    0.72
   2  -6  -9   11.34    0.92
   0  -6  -9   38.59    1.74
   0  -6  -9   38.77    1.54
   0   6  -9   36.15    1.60
  -2  -6  -9   32.21    1.49
  -2  -6  -9   33.57    1.51
  -2  -6  -9   33.50    1.65
  -2   6  -9   31.70    1.47
  -4  -6  -9    8.56    0.85
  -4  -6  -9    9.56    0.92
  -4   6  -9    7.73    0.81
  -4   6  -9    7.92    0.76
  -6  -6  -9    6.98    0.98
  -6  -6  -9    7.52    1.02
  -6   6  -9    6.18    0.76
  -6   6  -9    8.27    1.05
  -8  -6  -9   12.65    1.18
  -8  -6  -9   10.87    1.06
  -8   6  -9   10.95    0.87
  -8   6  -9   10.77    1.04
 -10  -6  -9   14.37    1.36
 -10  -6  -9   14.33    1.25
 -10   6  -9   12.75    1.17
 -15   7   9    2.48    0.58
 -13  -7   9   13.75    0.99
 -13  -7   9   14.12    1.25
 -13   7   9   15.26    1.14
 -11  -7   9   14.78    0.96
 -11  -7   9   16.50    0.99
 -11  -7   9   12.73    1.18
 -11   7   9   15.03    1.12
  -9  -7   9    1.25    0.42
  -9  -7   9    1.19    0.35
  -9   7   9    0.35    0.41
  -7  -7   9    5.25    0.70
  -5  -7   9   36.87    1.59
   5  -7  -9   36.86    1.74
  -5   7   9   33.10    1.58
   3  -7  -9   17.52    0.98
  -3  -7   9   17.41    1.05
   3  -7  -9   17.98    1.15
  -3   7   9   17.85    1.00
   1  -7  -9    4.76    0.71
   1  -7  -9    6.34    0.55
   1   7  -9    4.64    0.63
  -1  -7  -9   18.86    1.00
  -1  -7  -9   15.77    1.04
  -1   7  -9   15.94    1.04
  -3  -7  -9    6.79    0.85
  -3  -7  -9    7.43    0.81
  -3   7  -9    7.98    0.78
  -3   7  -9    8.59    0.79
  -5  -7  -9    6.70    0.90
  -5  -7  -9    9.13    0.93
  -5   7  -9    8.63    0.86
  -5   7  -9    7.19    0.80
  -7  -7  -9    9.17    1.10
  -7  -7  -9    9.08    1.11
  -7   7  -9    8.98    0.93
  -7   7  -9    8.79    0.78
  -9  -7  -9    3.88    0.83
  -9  -7  -9    5.33    0.91
  -9   7  -9    4.11    0.87
 -11  -7  -9    4.10    0.88
 -11  -7  -9    5.25    0.99
 -11   7  -9    3.13    0.84
 -16  -8   9    1.42    0.49
 -16  -8   9    1.52    0.68
 -16   8   9    1.62    0.51
 -14  -8   9    2.07    0.51
 -14  -8   9    3.18    0.85
 -14   8   9    3.68    0.72
 -12  -8   9    1.11    0.56
 -12  -8   9    0.63    0.33
 -12   8   9    1.10    0.48
 -10  -8   9   -0.13    0.25
 -10  -8   9    0.25    0.27
 -10  -8   9    0.01    0.40
 -10   8   9   -0.16    0.36
  -8  -8   9    1.66    0.36
  -8  -8   9    1.76    0.45
  -8   8   9    1.74    0.50
  -6  -8   9    0.39    0.31
   4  -8  -9    2.52    0.58
  -4  -8   9    1.71    0.46
  -4   8   9    2.82    0.52
   2  -8  -9    1.38    0.47
  -2  -8   9    2.45    0.51
  -2   8   9    1.85    0.48
   0  -8  -9    0.58    0.37
   0   8  -9    0.36    0.34
  -2  -8  -9   -0.05    0.35
  -2  -8  -9   -0.03    0.34
  -2   8  -9   -0.56    0.26
  -2   8  -9   -0.16    0.27
  -4  -8  -9    0.67    0.42
  -4  -8  -9    1.25    0.44
  -4   8  -9    1.90    0.54
  -4   8  -9    0.66    0.35
  -6  -8  -9    1.06    0.49
  -6  -8  -9    1.07    0.49
  -6   8  -9    0.88    0.49
  -6   8  -9    1.03    0.38
  -8  -8  -9   -0.73    0.31
  -8  -8  -9    0.49    0.46
  -8   8  -9    0.65    0.32
  -8   8  -9    0.29    0.41
 -10  -8  -9    0.20    0.52
 -10  -8  -9    0.46    0.43
 -10   8  -9    0.77    0.47
 -15  -9   9    1.08    0.64
 -15  -9   9    1.70    0.46
 -15   9   9    1.13    0.46
 -13  -9   9    8.41    1.17
 -13  -9   9    8.51    0.75
 -13   9   9    8.89    1.10
 -11  -9   9    1.75    0.40
 -11  -9   9    1.99    0.63
 -11  -9   9    1.98    0.44
 -11   9   9    2.27    0.62
  -9  -9   9    0.50    0.27
  -9  -9   9    1.07    0.35
  -9   9   9    0.42    0.42
  -5  -9   9    7.00    0.82
   5  -9  -9    7.77    0.71
  -5   9   9    7.67    0.73
   3  -9  -9    5.58    0.75
  -3  -9   9    4.92    0.70
  -3   9   9    6.27    0.78
   1  -9  -9    9.30    0.81
  -1  -9  -9    4.23    0.69
  -1   9  -9    3.34    0.61
  -1   9  -9    4.27    0.69
  -3  -9  -9    7.34    0.95
  -3   9  -9    8.50    0.86
  -3   9  -9    9.24    0.83
  -5  -9  -9    4.02    0.72
  -5  -9  -9    4.21    0.81
  -5   9  -9    3.16    0.58
  -5   9  -9    4.47    0.78
  -7  -9  -9    0.46    0.48
  -7  -9  -9    1.20    0.48
  -7   9  -9    0.34    0.42
  -7   9  -9    0.51    0.33
  -9  -9  -9    1.81    0.63
  -9  -9  -9    2.64    0.67
  -9   9  -9    1.36    0.58
 -14 -10   9    9.64    1.37
 -14 -10   9    8.48    0.76
 -14  10   9    8.12    1.04
 -12 -10   9    4.95    0.91
 -12 -10   9    5.60    0.58
 -12  10   9    6.01    0.94
 -10 -10   9    6.08    1.03
 -10 -10   9    5.11    0.69
 -10  10   9    4.95    0.82
  -8 -10   9   10.71    0.86
  -6 -10   9    8.14    0.89
  -4 -10   9   11.90    0.95
   4 -10  -9   10.59    0.89
  -4  10   9   10.93    0.85
   2 -10  -9   48.46    1.97
  -2 -10   9   42.28    1.94
  -2  10   9   44.59    1.88
  -2  10   9   48.03    1.97
   0 -10  -9   23.48    1.32
   0  10  -9   21.69    1.26
  -2 -10  -9    1.13    0.43
  -2  10  -9    0.89    0.44
  -2  10  -9    1.20    0.46
  -4 -10  -9    3.80    0.71
  -4  10  -9    6.47    0.93
  -4  10  -9    5.51    0.81
  -6 -10  -9   15.86    1.21
  -6  10  -9   16.37    1.23
  -6  10  -9   14.84    1.09
  -8 -10  -9   12.43    1.15
  -8  10  -9   11.45    0.94
  -8  10  -9   10.60    1.07
 -13 -11   9    1.12    0.60
 -13  11   9    2.13    0.63
 -11 -11   9    1.48    0.61
 -11  11   9    1.67    0.61
  -9 -11   9    3.36    0.79
  -9 -11   9    3.68    0.61
  -9  11   9    4.26    0.75
  -7 -11   9   20.55    1.22
   5 -11  -9   14.24    1.01
  -5 -11   9   12.58    1.00
  -5  11   9   13.53    0.95
  -3 -11   9    1.05    0.45
   3 -11  -9    1.16    0.44
  -3  11   9    2.08    0.49
  -1 -11   9   18.08    1.22
   1 -11  -9   15.74    1.12
  -1  11   9   17.62    1.18
  -1 -11  -9   15.01    1.10
  -1  11  -9   14.95    1.08
  -3 -11  -9    3.69    0.70
  -3  11  -9    3.34    0.68
  -3  11  -9    3.32    0.66
  -5 -11  -9    5.47    0.91
  -5  11  -9    5.37    0.89
  -5  11  -9    5.12    0.79
  -7 -11  -9    7.49    1.09
  -7  11  -9    7.60    1.16
  -7  11  -9    8.37    0.97
 -14 -12   9   -0.73    0.47
 -14  12   9   -0.30    0.35
 -12 -12   9    0.57    0.56
 -12  12   9    0.56    0.46
 -10 -12   9    0.12    0.44
 -10  12   9    0.44    0.45
  -8 -12   9    1.77    0.46
   6 -12  -9    1.48    0.44
  -6 -12   9    0.65    0.43
  -4 -12   9    0.67    0.40
   4 -12  -9    1.10    0.41
  -4  12   9    0.66    0.33
  -2 -12   9    0.09    0.35
   2 -12  -9    0.60    0.38
  -2  12   9    0.77    0.34
   0 -12  -9    2.63    0.66
   0 -12   9    2.42    0.64
   0  12   9    3.75    0.71
  -2 -12  -9    2.90    0.68
  -2  12  -9    1.78    0.48
  -4 -12  -9   -0.02    0.38
  -4  12  -9    0.35    0.35
  -4  12  -9    0.30    0.37
  -6 -12  -9    0.61    0.46
  -6  12  -9    1.13    0.41
  -6  12  -9    0.48    0.43
 -11 -13   9   -0.06    0.40
 -11  13   9    0.65    0.49
  -9 -13   9    1.67    0.57
  -9 -13   9    1.96    0.49
  -7 -13   9    2.27    0.59
  -5 -13   9    4.65    0.79
   5 -13  -9    5.87    0.88
  -5  13   9    5.08    0.83
  -3 -13   9    1.77    0.53
   3 -13  -9    2.79    0.68
  -3  13   9    4.47    0.82
   1 -13  -9    1.21    0.51
  -1 -13   9    0.85    0.48
  -1  13   9    1.31    0.39
  -1 -13  -9    4.28    0.77
  -1  13  -9    3.18    0.68
  -3 -13  -9    2.39    0.62
  -3  13  -9    1.96    0.60
  -3  13  -9    4.31    1.03
  -5 -13  -9    1.07    0.51
  -5  13  -9    1.27    0.45
  -5  13  -9    2.13    0.61
 -10 -14   9    5.43    0.98
 -10  14   9    6.80    1.02
  -8 -14   9    7.48    0.93
  -8 -14   9    5.82    0.88
  -6 -14   9    5.56    0.84
   6 -14  -9    4.70    0.82
  -6  14   9    6.46    1.27
   4 -14  -9   10.54    0.94
  -4 -14   9    7.64    1.02
  -4  14   9   10.92    0.93
  -2 -14   9    8.12    1.06
   2 -14  -9    9.11    0.90
  -2  14   9    7.84    0.86
   0 -14   9    3.34    0.78
   0 -14  -9    5.54    0.91
   0  14   9    6.73    1.00
  -2 -14  -9    8.36    0.91
  -2  14  -9    8.82    1.10
  -4 -14  -9    6.59    1.07
  -4  14  -9    5.04    1.03
  -4  14  -9    6.47    0.96
  -9 -15   9    6.37    1.04
  -7 -15   9    6.51    1.04
  -7 -15   9    5.84    0.81
   5 -15  -9    4.31    0.78
  -5 -15   9    3.65    0.73
  -5  15   9    7.06    0.72
   3 -15  -9    2.04    0.61
  -3 -15   9    1.01    0.50
   1 -15  -9    4.78    0.86
  -1 -15   9    4.63    0.83
  -1  15   9    6.29    0.95
   1 -15   9    8.75    1.13
  -1 -15  -9    9.94    1.03
  -3 -15  -9    3.98    0.79
  -3  15  -9    3.20    0.69
   6 -16  -9    1.28    0.40
  -6 -16   9    1.53    0.46
   4 -16  -9    1.05    0.40
  -4 -16   9    0.68    0.49
  -2 -16   9    0.97    0.52
   2 -16  -9    1.22    0.44
  -2  16   9    1.50    0.49
   0 -16   9    0.51    0.46
   0 -16  -9    0.78    0.42
   0  16   9    0.50    0.36
  16   0 -10    6.28    1.01
  14   0 -10   23.91    1.45
 -14   0  10   23.30    1.35
 -12   0  10   10.95    0.95
  10   0 -10    2.13    0.54
 -10   0  10    1.83    0.48
   8   0 -10   17.58    1.10
  -8   0  10   17.52    1.08
  -6   0  10   16.99    1.04
   6   0 -10   16.89    1.05
  -4   0  10   25.99    1.27
   4   0 -10   24.01    1.30
   2   0 -10  109.52    3.50
  -2   0  10  105.79    3.37
   0   0 -10   23.87    1.32
  -2   0 -10    0.52    0.40
  -4   0 -10   11.25    1.03
  -4   0 -10   11.28    0.90
  -6   0 -10   24.97    1.43
  -6   0 -10   25.45    1.57
  -8   0 -10   20.67    1.39
  -8   0 -10   20.35    1.52
 -10   0 -10    8.00    1.14
 -10   0 -10    6.30    1.09
  15  -1 -10    3.90    0.78
  15   1 -10    2.80    0.74
 -15   1  10    2.85    0.60
  13  -1 -10    2.76    0.66
 -13  -1  10    2.44    0.59
 -13   1  10    3.26    0.65
  13   1 -10    2.28    0.63
 -11  -1  10    9.09    0.95
  11  -1 -10    8.71    0.86
  11   1 -10    8.77    0.91
 -11   1  10    7.54    0.87
   9  -1 -10    2.66    0.56
  -9  -1  10    1.35    0.45
   9   1 -10    2.04    0.50
  -9   1  10    2.08    0.53
  -7  -1  10    7.79    0.86
   7  -1 -10    6.60    0.80
  -7   1  10    6.76    0.81
   7   1 -10    8.07    0.80
  -5  -1  10   36.44    1.58
   5  -1 -10   37.27    1.61
   5   1 -10   38.03    1.68
   3  -1 -10   19.54    1.11
  -3   1  10   16.02    1.02
   3   1 -10   18.35    1.16
   1  -1 -10    3.05    0.58
   1   1 -10    3.13    0.58
  -1  -1 -10   14.28    1.06
  -1   1 -10   13.69    1.04
  -3  -1 -10   21.07    1.14
  -3  -1 -10   21.50    1.30
  -3   1 -10   20.59    1.14
  -3   1 -10   19.74    1.30
  -5  -1 -10    3.51    0.67
  -5  -1 -10    3.54    0.69
  -5   1 -10    3.56    0.74
  -5   1 -10    4.17    0.74
  -7  -1 -10    2.34    0.62
  -7  -1 -10    2.83    0.71
  -7   1 -10    2.93    0.67
  -7   1 -10    2.48    0.67
  -9  -1 -10    4.51    0.82
  -9  -1 -10    5.17    0.95
  -9   1 -10    6.05    0.95
  -9   1 -10    5.30    0.96
 -11  -1 -10    3.46    0.86
 -11  -1 -10    3.77    0.92
 -11   1 -10    2.88    0.72
  16   2 -10    0.35    0.47
  14  -2 -10    4.75    0.79
 -14  -2  10    3.42    0.64
 -14   2  10    4.90    0.82
  14   2 -10    3.82    0.75
 -12  -2  10    3.09    0.59
  12  -2 -10    2.78    0.62
  12   2 -10    2.04    0.61
 -12   2  10    1.55    0.53
 -10  -2  10    4.02    0.65
  10  -2 -10    4.48    0.68
  10   2 -10    2.71    0.61
 -10   2  10    3.62    0.64
  -8  -2  10    3.43    0.58
   8  -2 -10    4.12    0.66
  -8   2  10    3.85    0.64
   8   2 -10    4.08    0.66
  -6  -2  10   -0.67    0.28
   6  -2 -10   -0.05    0.32
  -6   2  10    0.00    0.31
  -6   2  10    0.50    0.37
   6   2 -10    0.22    0.31
   4  -2 -10    5.75    0.70
   4   2 -10    4.37    0.71
   2  -2 -10    0.24    0.33
   2   2 -10    0.48    0.36
   0  -2 -10    1.68    0.48
   0   2 -10    2.03    0.54
  -2  -2 -10    6.26    0.82
   2   2  10    5.81    0.64
  -2   2 -10    4.80    0.77
  -4  -2 -10    6.48    0.94
  -4  -2 -10    6.86    0.84
  -4   2 -10    5.71    0.87
  -4   2 -10    5.63    0.77
  -6  -2 -10    2.50    0.66
  -6  -2 -10    2.26    0.60
  -6   2 -10    1.79    0.54
  -8  -2 -10    3.60    0.78
  -8  -2 -10    4.18    0.88
  -8   2 -10    4.61    0.85
 -10  -2 -10    0.73    0.42
 -10  -2 -10    0.17    0.44
 -10   2 -10   -0.18    0.39
  17   3 -10    1.54    0.67
  15  -3 -10    1.47    0.54
  15   3 -10    2.67    0.72
 -15   3  10    3.78    0.68
 -13  -3  10   11.60    0.95
  13  -3 -10   13.05    0.99
 -13   3  10   11.20    1.02
  13   3 -10   12.32    1.15
  11  -3 -10   13.77    1.01
 -11  -3  10   13.45    1.00
  11   3 -10   14.14    1.15
 -11   3  10   15.28    1.11
  -9  -3  10   -0.70    0.25
   9  -3 -10   -0.21    0.28
   9   3 -10    0.10    0.34
  -9   3  10    0.67    0.40
  -7  -3  10    1.46    0.45
   7  -3 -10    1.65    0.43
  -7   3  10    1.55    0.51
   7   3 -10    1.04    0.43
   5  -3 -10   68.60    2.36
  -5  -3  10   67.75    2.39
   5   3 -10   66.13    2.50
  -3  -3  10   17.05    1.01
   3  -3 -10   15.92    0.97
   3   3 -10   15.41    1.08
   1  -3 -10    2.38    0.49
   1   3 -10    1.80    0.54
  -1  -3 -10    7.81    0.81
  -1   3 -10    8.00    0.85
  -3  -3 -10    8.93    0.80
  -3  -3 -10    9.44    1.05
  -5  -3 -10    4.36    0.80
  -5  -3 -10    4.73    0.77
  -5   3 -10    4.80    0.75
  -7  -3 -10    8.90    0.94
  -7  -3 -10    8.35    1.09
  -7   3 -10   10.48    0.96
  -9  -3 -10    6.07    1.04
  -9  -3 -10    7.22    1.02
  -9   3 -10    5.18    0.90
 -11  -3 -10    1.01    0.63
 -11  -3 -10    3.03    0.76
 -11   3 -10    1.09    0.56
  16   4 -10    1.07    0.62
 -16   4  10    1.57    0.48
 -14   4  10    6.82    0.89
  14   4 -10    6.30    1.00
 -12  -4  10   20.49    1.20
  12  -4 -10   20.76    1.21
  12   4 -10   20.36    1.40
 -12   4  10   22.44    1.36
 -10  -4  10   14.76    1.03
  10  -4 -10   16.29    1.01
  10   4 -10   13.35    1.10
 -10   4  10   17.31    1.15
   8  -4 -10   19.41    1.06
  -8  -4  10   18.23    1.11
   8   4 -10   17.92    1.20
  -8   4  10   20.65    1.20
  -8   4  10   17.04    1.09
   6  -4 -10   22.95    1.13
  -6  -4  10   21.80    1.19
  -6   4  10   24.92    1.36
   6   4 -10   22.94    1.33
   4  -4 -10   13.26    0.84
  -4  -4  10   12.89    0.91
   4   4 -10   12.96    1.02
   2  -4 -10   15.98    0.95
   2   4 -10   13.90    1.05
   0  -4 -10   19.21    1.11
   0  -4  10   18.27    1.06
  -2  -4 -10   12.77    0.96
  -2  -4 -10   11.61    0.86
  -4  -4 -10   21.61    1.25
  -4  -4 -10   23.55    1.40
  -4   4 -10   22.15    1.25
  -6  -4 -10   14.19    1.17
  -6  -4 -10   15.06    1.11
  -6   4 -10   12.95    1.02
  -8  -4 -10    2.49    0.66
  -8  -4 -10    3.85    0.80
  -8   4 -10    2.88    0.68
 -10  -4 -10    7.81    1.21
 -10  -4 -10    8.25    1.20
 -10   4 -10    6.73    1.02
  17   5 -10    4.76    1.01
 -15   5  10    7.34    0.91
  15   5 -10    7.47    1.08
 -13  -5  10    1.23    0.42
  13   5 -10    0.72    0.50
 -13   5  10    0.72    0.44
 -11  -5  10    0.54    0.36
 -11   5  10    0.10    0.45
  11   5 -10    0.15    0.40
  -9  -5  10   33.44    1.56
   9  -5 -10   38.44    1.52
   9   5 -10   33.22    1.75
  -9   5  10   36.79    1.69
  -7  -5  10   45.73    1.90
   7  -5 -10   51.88    1.85
   7   5 -10   47.17    2.09
  -7   5  10   53.54    2.15
  -7   5  10   47.17    1.98
  -5  -5  10   -0.11    0.28
   5  -5 -10    0.03    0.22
  -5   5  10    0.37    0.31
  -3  -5  10    4.49    0.63
   3  -5 -10    5.20    0.62
   1  -5 -10   24.04    1.21
  -1  -5 -10   41.27    1.72
  -1  -5 -10   44.17    1.81
  -3  -5 -10    3.08    0.64
  -3  -5 -10    3.57    0.67
  -3   5 -10    3.16    0.61
  -5  -5 -10    3.94    0.68
  -5  -5 -10    3.80    0.74
  -5   5 -10    3.92    0.70
  -7  -5 -10    5.39    0.87
  -7  -5 -10    5.25    0.94
  -7   5 -10    4.65    0.84
  -9  -5 -10    3.41    0.84
  -9  -5 -10    3.32    0.73
  -9   5 -10    3.10    0.73
 -16   6  10    0.65    0.43
  16   6 -10    0.25    0.47
 -14   6  10    0.90    0.48
  14   6 -10   -0.12    0.42
 -12  -6  10    1.41    0.47
 -12   6  10    2.34    0.60
  12   6 -10    1.27    0.60
 -10  -6  10    2.86    0.55
  10   6 -10    2.98    0.69
 -10   6  10    2.76    0.65
  -8  -6  10    1.45    0.43
  -8   6  10    1.13    0.47
  -6  -6  10   -0.13    0.27
   4  -6 -10    0.77    0.27
  -4  -6  10    1.24    0.42
   2  -6 -10    1.71    0.39
   0  -6 -10    2.98    0.54
   0  -6 -10    2.67    0.58
  -2  -6 -10    0.26    0.34
  -2  -6 -10   -0.17    0.29
  -4  -6 -10    1.79    0.56
  -4  -6 -10    0.88    0.44
  -4   6 -10    2.74    0.61
  -6  -6 -10    2.46    0.61
  -6  -6 -10    3.04    0.67
  -6   6 -10    3.02    0.72
  -8  -6 -10    1.93    0.53
  -8  -6 -10    2.15    0.66
  -8   6 -10    1.22    0.54
 -10  -6 -10    1.09    0.52
 -10  -6 -10    0.60    0.53
 -10   6 -10    0.74    0.48
 -15   7  10    4.89    0.79
  15   7 -10    2.53    0.75
 -13  -7  10    0.03    0.32
 -13   7  10    0.07    0.40
 -11  -7  10    1.33    0.58
 -11  -7  10    0.64    0.34
 -11  -7  10    1.18    0.42
 -11   7  10    0.89    0.49
  -9  -7  10   10.78    0.81
  -9  -7  10   10.97    0.90
  -9   7  10   11.08    0.98
  -7  -7  10    7.98    0.86
  -5  -7  10    3.94    0.65
  -3  -7  10    6.50    0.82
   1  -7 -10    2.70    0.45
   1  -7 -10    2.57    0.53
  -1  -7 -10   13.80    0.96
  -1  -7 -10   11.87    0.89
  -1   7 -10   12.43    0.97
  -3  -7 -10   12.78    1.00
  -3  -7 -10   13.75    1.03
  -3   7 -10   13.35    0.98
  -5  -7 -10    0.41    0.37
  -5  -7 -10    0.70    0.37
  -5   7 -10    0.80    0.39
  -5   7 -10    0.47    0.30
  -7  -7 -10    1.49    0.52
  -7  -7 -10    1.53    0.52
  -7   7 -10    1.09    0.35
  -7   7 -10    1.01    0.45
  -9  -7 -10    3.82    0.81
  -9  -7 -10    3.79    0.82
  -9   7 -10    2.49    0.71
 -16  -8  10    1.55    0.49
 -16  -8  10    2.00    0.78
 -16   8  10    1.56    0.56
 -14  -8  10    2.49    0.81
 -14  -8  10    2.64    0.57
 -14   8  10    3.83    0.74
 -12  -8  10    7.61    0.78
 -12  -8  10    6.96    1.12
 -12   8  10   10.86    1.02
 -10  -8  10   14.96    0.99
 -10  -8  10   13.54    0.89
 -10   8  10   14.83    1.16
  -8  -8  10    9.70    0.73
  -8  -8  10   10.89    0.90
  -6  -8  10    5.88    0.76
  -4  -8  10   14.72    1.05
   2  -8 -10   25.73    1.79
  -2  -8  10   23.96    1.34
   0  -8 -10   11.55    0.90
   0   8 -10   10.21    0.89
  -2  -8 -10   21.32    1.70
  -2  -8 -10   18.13    1.20
  -2   8 -10   21.16    1.24
  -4  -8 -10   12.55    1.03
  -4  -8 -10   12.33    0.99
  -4   8 -10   12.05    0.96
  -4   8 -10   13.35    1.10
  -6  -8 -10    2.63    0.60
  -6  -8 -10    1.15    0.49
  -6   8 -10    2.42    0.52
  -6   8 -10    1.89    0.55
  -8  -8 -10    6.78    0.97
  -8  -8 -10    5.58    0.92
  -8   8 -10    4.55    0.85
  -8   8 -10    4.86    0.77
 -15  -9  10    2.25    0.85
 -15  -9  10    2.41    0.52
 -15   9  10    2.15    0.58
 -13  -9  10    7.90    0.77
 -13  -9  10    7.94    1.14
 -13   9  10    7.74    0.99
 -11  -9  10    4.63    0.92
 -11  -9  10    3.66    0.53
 -11  -9  10    3.97    0.63
 -11   9  10    5.12    0.87
  -9  -9  10    3.20    0.62
  -9  -9  10    2.94    0.49
  -9   9  10    2.41    0.61
  -7  -9  10    4.51    0.71
  -5  -9  10    4.47    0.71
  -3  -9  10   28.97    1.51
   1  -9 -10   19.74    1.15
  -1  -9  10   19.16    1.23
   1   9 -10   17.60    1.17
  -1  -9 -10    0.13    0.32
  -1   9 -10    0.42    0.35
  -3  -9 -10    4.51    0.76
  -3   9 -10    5.09    0.77
  -5  -9 -10   11.52    1.03
  -5   9 -10   12.30    1.03
  -5   9 -10    9.87    0.93
  -7  -9 -10    6.08    1.01
  -7   9 -10    3.64    0.67
  -7   9 -10    4.88    0.86
 -14 -10  10   -0.18    0.27
 -14 -10  10   -0.61    0.44
 -14  10  10   -0.13    0.39
 -12 -10  10   -0.10    0.24
 -12 -10  10    0.25    0.47
 -12  10  10    0.08    0.43
 -10 -10  10    0.30    0.34
 -10 -10  10    0.84    0.31
 -10 -10  10    0.71    0.49
 -10  10  10    0.18    0.43
  -8 -10  10    0.32    0.24
  -8 -10  10    0.53    0.38
  -6 -10  10   -0.18    0.30
  -4 -10  10    0.83    0.42
  -2 -10  10    2.30    0.60
   2 -10 -10    3.58    0.65
   0 -10 -10    0.52    0.37
   0  10 -10    0.45    0.41
  -2 -10 -10    0.50    0.34
  -2  10 -10    0.02    0.30
  -4 -10 -10    0.01    0.32
  -4  10 -10    0.33    0.38
  -6 -10 -10    0.58    0.42
  -6  10 -10    0.66    0.39
  -6  10 -10    0.37    0.33
  -8 -10 -10    0.44    0.40
  -8  10 -10   -0.30    0.21
 -13 -11  10    2.17    0.75
 -13  11  10    1.57    0.62
 -11 -11  10    4.44    0.90
 -11  11  10    3.57    0.75
  -9 -11  10    2.32    0.52
  -7 -11  10    1.26    0.45
  -5 -11  10    5.53    0.85
  -3 -11  10    2.65    0.64
   1 -11 -10    2.57    0.57
  -1 -11  10    2.01    0.59
  -1 -11 -10    2.53    0.61
  -1  11 -10    2.00    0.56
  -3 -11 -10    0.15    0.34
  -3  11 -10    0.80    0.44
  -5 -11 -10    4.50    0.81
  -5  11 -10    4.87    0.79
  -7 -11 -10    2.04    0.56
  -7  11 -10    4.55    0.84
  -7  11 -10    4.35    0.78
 -12 -12  10    3.31    0.88
 -12  12  10    3.51    0.78
 -10 -12  10    8.54    1.12
 -10 -12  10    9.27    0.84
 -10  12  10    9.51    1.19
  -8 -12  10    8.24    0.96
  -6 -12  10    4.68    0.77
  -4 -12  10    7.02    0.94
   2 -12 -10    7.71    0.81
  -2 -12  10    9.38    1.09
  -2  12  10   10.60    0.93
   0 -12 -10   11.21    0.95
   0  12 -10    8.94    1.03
  -2 -12 -10    5.78    0.88
  -2  12 -10    4.19    0.75
  -4 -12 -10    2.55    0.61
  -4  12 -10    4.35    0.78
  -6 -12 -10    8.19    1.18
  -6  12 -10    8.46    1.04
 -11 -13  10    2.90    0.78
 -11  13  10    3.62    0.82
  -9 -13  10    5.12    0.80
  -9 -13  10    5.32    0.99
  -7 -13  10    3.91    0.71
  -5 -13  10    3.34    0.73
   3 -13 -10    5.61    1.01
  -3 -13  10    5.13    0.84
   1 -13 -10    6.93    1.04
  -1 -13  10    5.36    0.88
  -1 -13 -10    3.08    0.68
  -1  13 -10    2.66    0.61
  -3 -13 -10    5.75    0.99
  -3  13 -10    4.78    0.79
 -10 -14  10    0.74    0.51
  -8 -14  10    0.66    0.34
  -8 -14  10    1.09    0.53
  -6 -14  10    0.59    0.45
  -4 -14  10    0.29    0.34
   2 -14 -10    0.84    0.38
  -2 -14  10   -0.33    0.28
  -2  14  10    1.36    0.44
   0 -14  10    1.81    0.58
   0 -14 -10    2.46    0.62
  -2 -14 -10    2.14    0.54
  -2  14 -10    2.16    0.62
  -7 -15  10    1.50    0.54
  -5 -15  10    1.48    0.59
  -3 -15  10    0.81    0.48
   3 -15 -10    0.60    0.44
  -1 -15  10    2.11    0.67
   1 -15 -10    2.25    0.60
  -1  15  10    2.29    0.63
  -1 -15 -10    2.66    0.63
  16   0 -11    0.13    0.43
 -14   0  11    0.03    0.39
  14   0 -11    0.43    0.44
 -12   0  11    0.28    0.42
  12   0 -11    0.32    0.40
 -10   0  11    0.52    0.42
  10   0 -11    0.03    0.33
  -8   0  11   -0.09    0.31
   8   0 -11    0.07    0.31
   6   0 -11   -0.21    0.24
  -6   0  11    0.02    0.29
   4   0 -11   -0.10    0.29
   2   0 -11   -0.02    0.36
   0   0 -11   -0.03    0.35
  -2   0 -11   -0.09    0.34
  -4   0 -11   -0.11    0.36
  -6   0 -11    0.93    0.45
  -6   0 -11   -0.34    0.40
  -8   0 -11    0.44    0.57
  -8   0 -11   -0.33    0.34
 -10   0 -11    0.76    0.54
 -10   0 -11    2.08    0.65
  17   1 -11   -0.15    0.47
 -15  -1  11    4.14    0.82
  15  -1 -11    3.47    0.73
  15   1 -11    3.66    0.83
 -15   1  11    4.42    0.73
 -13  -1  11   11.44    1.03
  13  -1 -11   10.49    1.00
 -13   1  11    8.76    0.99
  13   1 -11   12.90    1.12
 -11  -1  11    2.12    0.58
  11  -1 -11    2.80    0.60
 -11   1  11    2.75    0.59
  11   1 -11    3.46    0.67
   9  -1 -11    1.74    0.52
  -9  -1  11    1.87    0.52
  -9   1  11    2.76    0.61
   9   1 -11    2.21    0.54
   7  -1 -11   11.25    0.92
  -7  -1  11   11.31    0.94
   7   1 -11   13.46    1.00
  -7   1  11   13.12    0.99
   5  -1 -11    1.23    0.46
  -5  -1  11    1.32    0.45
   5   1 -11    1.40    0.46
   3  -1 -11    2.96    0.60
   3   1 -11    2.98    0.59
   1  -1 -11   40.30    1.78
   1   1 -11   37.79    1.80
  -1  -1 -11   15.77    1.15
  -1   1 -11   15.76    1.15
  -3  -1 -11    1.37    0.55
  -3   1 -11    0.57    0.44
  -5  -1 -11    0.94    0.53
  -5  -1 -11    1.98    0.54
  -5   1 -11    1.13    0.46
  -5   1 -11    1.19    0.54
  -7  -1 -11   11.72    1.19
  -7  -1 -11   14.11    1.13
  -7   1 -11   13.42    1.30
  -7   1 -11   12.01    1.09
  -9  -1 -11    5.79    0.96
  -9  -1 -11    4.12    0.85
  -9   1 -11    5.08    0.88
  -9   1 -11    6.67    1.14
  16  -2 -11    5.66    0.93
  16   2 -11    5.58    1.03
 -16   2  11    4.36    0.76
  14  -2 -11    6.06    0.90
 -14  -2  11    6.20    0.83
  14   2 -11    5.95    0.97
 -14   2  11    6.63    0.91
  12  -2 -11    9.72    0.94
 -12  -2  11    8.97    0.96
 -12   2  11    7.57    0.94
  12   2 -11    8.35    1.07
  10  -2 -11   17.05    1.12
 -10  -2  11   16.60    1.13
 -10   2  11   18.75    1.22
  10   2 -11   18.59    1.26
  -8  -2  11   12.21    0.98
   8  -2 -11   13.67    0.98
  -8   2  11   13.71    1.05
   8   2 -11   12.47    1.03
  -6  -2  11    3.82    0.64
   6  -2 -11    3.76    0.61
   6   2 -11    4.54    0.73
   4  -2 -11   15.42    1.01
   4   2 -11   14.68    1.09
   2  -2 -11   25.25    1.33
   2   2 -11   23.47    1.41
  -2   2  11   22.84    1.24
   0  -2 -11   18.29    1.18
   0   2 -11   18.40    1.25
  -2  -2 -11   26.82    1.51
  -2   2 -11   26.16    1.53
  -4  -2 -11    6.09    0.88
  -4  -2 -11    7.66    0.93
  -4   2 -11    6.34    0.96
  -6  -2 -11    0.46    0.44
  -6  -2 -11   -0.07    0.42
  -6   2 -11   -0.01    0.41
  -6   2 -11    0.52    0.40
  -8  -2 -11   11.24    1.35
  -8  -2 -11   10.54    1.05
  -8   2 -11    9.10    1.13
  17   3 -11    0.87    0.56
  15   3 -11    3.22    0.78
 -15   3  11    1.02    0.46
  13  -3 -11    6.45    0.89
 -13  -3  11    6.52    0.82
 -13   3  11    6.07    0.87
  13   3 -11    5.19    0.89
 -11  -3  11    2.39    0.58
  11  -3 -11    2.91    0.63
  11   3 -11    2.26    0.61
 -11   3  11    3.14    0.69
  -9  -3  11    1.46    0.46
   9  -3 -11    0.95    0.40
  -9   3  11    0.52    0.43
   9   3 -11    0.66    0.43
  -7  -3  11    8.94    0.94
   7  -3 -11    9.71    0.83
   7   3 -11   10.17    0.95
  -7   3  11   10.62    0.95
  -5  -3  11   24.28    1.27
   5  -3 -11   22.15    1.20
   5   3 -11   22.11    1.35
  -3  -3  11   15.60    1.00
   3  -3 -11   13.90    0.98
   3   3 -11   13.73    1.09
   1  -3 -11   -0.02    0.28
   1   3 -11   -0.36    0.35
  -1  -3 -11    0.41    0.41
  -1   3 -11    0.84    0.47
  -3  -3 -11   27.67    1.52
  -3   3 -11   27.12    1.60
  -5  -3 -11   14.64    1.08
  -5  -3 -11   13.11    1.18
  -7  -3 -11    0.35    0.46
  -7  -3 -11   -0.12    0.35
  -7   3 -11   -0.24    0.29
  -9  -3 -11    0.55    0.54
  -9  -3 -11    1.17    0.57
  -9   3 -11    0.99    0.49
 -16   4  11   -0.06    0.35
  16   4 -11    0.10    0.44
  14   4 -11   -0.41    0.34
 -14   4  11    0.62    0.47
 -12  -4  11    0.24    0.39
 -12   4  11    0.08    0.41
  12   4 -11    0.50    0.46
 -10  -4  11    0.12    0.33
  10  -4 -11    0.25    0.32
  10   4 -11    0.32    0.42
 -10   4  11    0.14    0.40
   8  -4 -11    5.35    0.70
  -8  -4  11    4.11    0.69
   8   4 -11    4.96    0.83
  -8   4  11    4.00    0.69
   6  -4 -11    1.79    0.45
  -6  -4  11    1.61    0.48
   6   4 -11    2.16    0.56
   4  -4 -11    4.35    0.63
  -4  -4  11    4.53    0.67
   4   4 -11    4.16    0.71
  -2  -4  11    0.61    0.34
   2  -4 -11    0.07    0.29
   2   4 -11    0.20    0.36
   0  -4 -11    1.57    0.47
  -2  -4 -11    0.95    0.44
  -4  -4 -11   -0.12    0.33
  -4  -4 -11   -0.29    0.35
  -6  -4 -11    2.57    0.66
  -6  -4 -11    2.60    0.61
  -6   4 -11    3.99    0.92
  -8  -4 -11    0.25    0.44
  -8  -4 -11    0.24    0.43
  -8   4 -11    0.27    0.40
 -15   5  11    1.01    0.47
  15   5 -11    1.13    0.61
 -13  -5  11    6.32    0.82
  13   5 -11    5.07    0.93
 -13   5  11    6.48    0.91
 -11  -5  11    2.99    0.61
  11   5 -11    3.52    0.79
 -11   5  11    3.51    0.71
  -9  -5  11    0.77    0.49
  -9   5  11    1.01    0.48
   9   5 -11    0.45    0.45
  -7  -5  11    6.32    0.79
   7  -5 -11    6.08    0.71
   7   5 -11    4.94    0.80
   5  -5 -11   11.22    0.81
  -5  -5  11   11.21    0.92
   5   5 -11   13.21    1.05
   3  -5 -11    4.70    0.64
   1  -5 -11    3.16    0.58
  -1  -5 -11    8.45    0.86
  -3  -5 -11    4.59    0.72
  -3  -5 -11    4.92    0.79
  -5  -5 -11    4.22    0.75
  -5  -5 -11    4.64    0.86
  -7  -5 -11    0.82    0.44
  -7  -5 -11    1.27    0.52
  -7   5 -11    0.85    0.44
  -9  -5 -11    1.08    0.53
  -9  -5 -11    0.48    0.39
  -9   5 -11    0.21    0.36
 -16   6  11    5.06    0.83
  16   6 -11    3.72    0.90
  14   6 -11    5.17    1.01
 -14   6  11    4.70    0.80
 -12  -6  11    2.01    0.51
  12   6 -11    3.05    0.78
 -12   6  11    1.85    0.61
 -10  -6  11    9.35    0.95
 -10   6  11    9.00    1.06
  10   6 -11    6.55    0.97
  -8  -6  11   18.67    1.16
  -8   6  11   18.62    1.23
   8   6 -11   17.77    1.30
  -6  -6  11   18.08    1.16
   4  -6 -11   10.26    0.80
  -4  -6  11   10.49    0.92
   2  -6 -11    4.91    0.65
   0  -6 -11   15.88    1.02
   0   6 -11   14.69    1.20
  -2  -6 -11   14.23    1.04
  -2  -6 -11   15.55    1.54
  -4  -6 -11    3.93    0.73
  -4  -6 -11    5.13    0.79
  -6  -6 -11   10.57    0.99
  -6  -6 -11   11.12    1.07
  -8  -6 -11    7.40    1.07
  -8  -6 -11    7.48    1.05
  -8   6 -11    7.28    1.10
  15   7 -11    1.35    0.62
 -15   7  11    2.15    0.64
 -13   7  11    0.91    0.52
  13   7 -11    2.44    0.69
 -11  -7  11    5.21    0.73
 -11  -7  11    6.13    0.77
 -11   7  11    6.76    0.91
  -9  -7  11    8.27    0.77
  -9  -7  11   10.11    0.91
  -9   7  11    8.50    0.98
  -7  -7  11    1.74    0.53
  -5  -7  11    9.39    0.88
  -3  -7  11   22.26    1.29
  -1  -7 -11    1.94    0.48
  -3  -7 -11    9.04    0.86
  -3  -7 -11    8.40    1.05
  -5  -7 -11    8.23    1.01
  -5  -7 -11    8.18    0.88
  -7  -7 -11    4.12    0.83
  -7  -7 -11    4.06    0.79
 -14  -8  11   -0.16    0.40
 -14  -8  11    0.35    0.37
 -14   8  11    1.15    0.52
 -12  -8  11    0.83    0.39
 -12  -8  11   -0.06    0.39
 -12  -8  11    0.25    0.31
 -12   8  11    0.32    0.41
 -10  -8  11    2.16    0.48
 -10  -8  11    2.18    0.53
 -10   8  11    2.19    0.60
  -8  -8  11    0.11    0.28
  -8  -8  11    0.54    0.36
  -6  -8  11    0.34    0.36
  -4  -8  11    1.02    0.44
  -2  -8 -11    0.95    0.44
  -4  -8 -11    1.54    0.76
  -4  -8 -11    0.73    0.42
  -6  -8 -11    1.36    0.49
  -6  -8 -11    0.98    0.44
 -13  -9  11    1.11    0.40
 -13  -9  11    1.35    0.61
 -13   9  11    1.81    0.61
 -11  -9  11    1.48    0.40
 -11  -9  11    0.83    0.40
 -11  -9  11    1.56    0.66
 -11   9  11    1.56    0.56
  -9  -9  11    1.29    0.37
  -9  -9  11    1.26    0.46
  -7  -9  11    5.78    0.82
  -5  -9  11    2.32    0.61
  -3  -9  11    2.22    0.57
  -1   9 -11    1.81    0.56
  -3  -9 -11    3.50    0.71
  -3   9 -11    2.91    0.64
  -5  -9 -11    2.67    0.60
  -5   9 -11    2.50    0.59
  -7  -9 -11    1.82    0.52
  -7   9 -11    1.04    0.38
 -14 -10  11    1.06    0.39
 -14 -10  11    2.49    0.77
 -14  10  11    0.64    0.44
 -12 -10  11    4.11    0.58
 -12 -10  11    5.96    1.13
 -12  10  11    5.33    0.92
 -10 -10  11    6.38    0.66
 -10 -10  11    6.41    0.83
 -10  10  11    6.33    0.96
  -8 -10  11    7.14    0.91
  -8 -10  11    4.85    0.58
  -6 -10  11    8.90    1.02
  -4 -10  11    7.70    0.96
  -2 -10  11    9.91    1.12
   0  10 -11    9.25    1.05
  -2 -10 -11    4.28    0.76
  -2  10 -11    3.10    0.62
  -4 -10 -11    2.91    0.67
  -4  10 -11    3.80    0.70
  -6 -10 -11    5.97    0.91
  -6  10 -11    7.38    0.93
 -13 -11  11    2.89    0.80
 -13  11  11    4.89    0.96
 -11 -11  11    2.82    0.75
 -11 -11  11    4.11    0.97
 -11  11  11    4.58    0.86
  -9 -11  11    2.81    0.61
  -7 -11  11    3.54    0.72
  -5 -11  11    5.12    0.82
  -3 -11  11    4.91    0.82
   1  11 -11    4.31    0.80
  -1 -11 -11    6.54    1.54
  -1  11 -11    5.72    0.87
  -3 -11 -11    3.79    0.78
  -3  11 -11    4.92    0.83
  -5 -11 -11    2.38    0.61
  -5  11 -11    2.43    0.62
 -10 -12  11    0.66    0.51
 -10 -12  11    0.06    0.35
  -8 -12  11   -0.25    0.37
  -6 -12  11    1.74    0.52
  -4 -12  11    0.53    0.44
  -2 -12  11    0.46    0.45
   0  12 -11    0.29    0.42
  -2 -12 -11    1.48    0.47
  -2  12 -11    0.96    0.47
  -4 -12 -11    1.98    0.55
  -4  12 -11    1.29    0.49
  -9 -13  11   -0.03    0.31
  -7 -13  11    2.03    0.54
  -5 -13  11    4.70    0.83
  -3 -13  11    3.07    0.73
  -1 -13  11    0.31    0.45
  -1 -13 -11    0.36    0.44
  -1  13 -11    0.44    0.40
  -8 -14  11    3.20    0.66
  -6 -14  11    3.25    0.73
  -4 -14  11    5.37    0.91
  -2 -14  11    3.97    0.83
   0 -14  11    2.22    0.64
  16   0 -12    5.31    0.91
 -14   0  12    2.80    0.63
  14   0 -12    3.60    0.74
 -12   0  12    5.42    0.86
  12   0 -12    7.38    1.02
  10   0 -12   10.60    1.00
 -10   0  12   11.06    1.03
  -8   0  12   10.30    1.06
   6   0 -12    8.38    0.88
  -6   0  12    9.56    0.89
   4   0 -12    8.83    0.89
   2   0 -12    6.53    0.89
   0   0 -12   12.54    1.09
  -2   0 -12   21.41    1.40
  -4   0 -12    6.67    0.99
  -6   0 -12    4.87    0.93
  -8   0 -12    4.26    0.94
  15  -1 -12    2.74    0.70
 -15  -1  12    2.78    0.66
 -15   1  12    3.31    0.72
  15   1 -12    2.18    0.66
  13  -1 -12    1.87    0.57
 -13  -1  12    2.59    0.66
 -13   1  12    1.76    0.59
  13   1 -12    2.48    0.65
  11  -1 -12    5.15    0.82
 -11  -1  12    5.24    0.82
 -11   1  12    5.66    0.86
  11   1 -12    5.60    0.88
  -9  -1  12    6.98    0.84
   9  -1 -12    7.87    0.83
  -9   1  12    7.54    0.96
   9   1 -12    6.14    0.87
  -7  -1  12    1.34    0.50
   7  -1 -12    1.28    0.45
  -7   1  12    1.29    0.48
   7   1 -12    1.07    0.47
   5  -1 -12    1.53    0.52
   5   1 -12    1.73    0.55
   3  -1 -12   13.27    1.02
   3   1 -12   12.24    1.06
   1  -1 -12    9.17    1.04
   1   1 -12    7.85    1.00
  -1  -1 -12    4.13    0.76
  -1   1 -12    3.87    0.73
  -3  -1 -12    5.20    0.89
  -3   1 -12    5.66    0.93
  -5  -1 -12    4.30    0.83
  -5   1 -12    2.93    0.73
  -7  -1 -12    3.25    0.81
  -7   1 -12    2.62    0.73
  16  -2 -12   -0.18    0.38
 -16   2  12    0.53    0.40
  16   2 -12    0.63    0.50
  14  -2 -12    0.22    0.37
 -14  -2  12   -0.01    0.41
  14   2 -12    0.06    0.44
 -14   2  12    1.12    0.54
  12  -2 -12   -0.12    0.32
 -12  -2  12   -0.06    0.38
  12   2 -12    1.31    0.53
 -12   2  12    0.08    0.44
 -10  -2  12    0.07    0.35
  10  -2 -12   -0.49    0.26
  10   2 -12   -0.16    0.36
 -10   2  12   -0.08    0.42
   8  -2 -12   -0.23    0.26
  -8  -2  12   -0.02    0.39
  -8   2  12    0.26    0.40
   8   2 -12    0.57    0.44
   6  -2 -12    0.10    0.30
  -6  -2  12   -0.39    0.29
   6   2 -12    0.30    0.39
   4  -2 -12    0.57    0.35
   4   2 -12   -0.44    0.31
   2  -2 -12    0.45    0.34
   2   2 -12    0.37    0.43
   0  -2 -12   -0.23    0.31
   0   2 -12    0.68    0.44
  -2  -2 -12    0.13    0.37
  -2   2 -12    0.60    0.46
  -4  -2 -12    0.84    0.45
  -4   2 -12   -0.15    0.42
  -6  -2 -12   -0.28    0.35
  -6   2 -12   -0.01    0.49
  -8  -2 -12    0.60    0.47
  -8   2 -12    0.11    0.43
  15   3 -12    2.72    0.74
 -15   3  12    2.00    0.58
  13  -3 -12    2.53    0.64
 -13  -3  12    1.36    0.51
  13   3 -12    1.66    0.63
 -13   3  12    3.51    0.73
 -11  -3  12    2.17    0.57
  11  -3 -12    2.80    0.58
  11   3 -12    2.12    0.63
 -11   3  12    2.83    0.69
   9  -3 -12    5.64    0.80
  -9  -3  12    7.46    0.92
  -9   3  12    5.11    0.79
   9   3 -12    5.63    0.85
   7  -3 -12   10.03    0.89
  -7  -3  12    9.67    1.03
   7   3 -12    9.15    0.98
  -5  -3  12    4.31    0.67
   5  -3 -12    3.33    0.62
   5   3 -12    2.82    0.67
   3  -3 -12    0.92    0.40
   3   3 -12    0.61    0.44
   1  -3 -12    7.73    0.82
   1   3 -12    6.42    0.94
  -1  -3 -12    5.67    0.84
  -1   3 -12    6.58    0.98
  -3  -3 -12    1.90    0.61
  -3   3 -12    1.10    0.50
  -5  -3 -12    3.38    0.74
  -5   3 -12    3.45    0.82
  -7  -3 -12    2.17    0.71
  16   4 -12    3.35    0.81
 -16   4  12    2.61    0.63
 -14  -4  12    5.27    0.80
  14   4 -12    6.18    1.02
 -14   4  12    6.30    0.93
 -12  -4  12    3.80    0.68
  12   4 -12    4.36    0.83
 -12   4  12    4.70    0.85
 -10  -4  12    3.87    0.70
  10  -4 -12    5.14    0.78
  10   4 -12    4.21    0.82
 -10   4  12    3.57    0.71
  -8  -4  12   16.73    1.15
   8  -4 -12   16.12    1.05
   8   4 -12   15.18    1.20
  -8   4  12   15.56    1.16
   6  -4 -12   23.30    1.25
  -6  -4  12   22.32    1.32
   6   4 -12   21.99    1.40
   4  -4 -12    4.54    0.67
   4   4 -12    4.40    0.76
   2  -4 -12    1.65    0.49
   2   4 -12    1.47    0.56
   0  -4 -12   20.96    1.26
   0   4 -12   18.85    1.38
  -2  -4 -12   12.59    1.06
  -4  -4 -12    4.57    0.80
  -6  -4 -12    5.39    0.92
 -15   5  12    1.63    0.56
  15   5 -12    0.50    0.50
 -13  -5  12    3.93    0.72
  13   5 -12    3.39    0.83
 -13   5  12    3.87    0.75
 -11  -5  12    6.62    0.89
  11   5 -12    5.84    0.92
 -11   5  12    8.78    1.06
  -9  -5  12    2.57    0.60
  -9   5  12    1.36    0.54
   9   5 -12    2.51    0.68
  -7  -5  12    1.72    0.52
   7   5 -12    1.90    0.59
  -5  -5  12   14.74    1.07
   5  -5 -12   13.48    0.95
   5   5 -12   14.20    1.17
   3  -5 -12    7.81    0.74
  -3  -5  12    5.59    0.76
   3   5 -12    5.50    0.87
   1  -5 -12    2.86    0.60
  -1  -5 -12    8.42    0.85
  -3  -5 -12    2.45    0.61
  -5  -5 -12    2.31    0.61
  -7  -5 -12    3.60    0.73
  -7  -5 -12    3.72    1.15
  14   6 -12    0.00    0.41
 -14   6  12   -0.16    0.40
 -12  -6  12    0.15    0.38
  12   6 -12    0.01    0.40
 -12   6  12    0.36    0.47
 -10  -6  12   -0.12    0.35
  10   6 -12   -0.54    0.36
 -10   6  12    0.99    0.49
  -8  -6  12   -0.34    0.33
   8   6 -12    0.60    0.45
  -6  -6  12    0.39    0.38
  -4  -6  12    3.33    0.65
   2  -6 -12    0.32    0.27
   0  -6 -12   -0.37    0.24
  -2  -6 -12    0.32    0.35
  -4  -6 -12    0.59    0.35
  -6  -6 -12    1.08    0.45
  15   7 -12    1.01    0.58
 -15   7  12    1.63    0.56
 -13  -7  12    2.01    0.55
 -13   7  12    2.80    0.72
  13   7 -12    1.94    0.68
 -11  -7  12    1.09    0.48
 -11   7  12    2.45    0.63
  11   7 -12    1.98    0.66
  -9  -7  12    2.12    0.58
  -9   7  12    2.05    0.67
  -7  -7  12    2.53    0.60
  -5  -7  12    3.16    0.65
  -3  -7 -12    9.16    0.89
  -5  -7 -12    1.73    0.49
 -14  -8  12    3.01    0.85
 -14  -8  12    2.56    0.58
 -14   8  12    4.05    0.82
 -12  -8  12    3.84    0.65
 -12  -8  12    2.93    0.78
 -12  -8  12    4.68    0.74
 -12   8  12    3.34    0.78
 -10  -8  12    6.01    0.76
 -10  -8  12    5.36    0.78
 -10   8  12    4.10    0.77
  -8  -8  12    5.10    0.78
  -8  -8  12    6.31    0.75
  -6  -8  12    2.11    0.62
  -4  -8  12    6.97    0.92
 -13  -9  12    1.50    0.48
 -13  -9  12    1.62    0.68
 -13   9  12    1.91    0.67
 -11  -9  12    4.74    0.77
 -11  -9  12    3.41    0.58
 -11   9  12    5.18    0.93
  -9  -9  12    4.20    0.73
  -9  -9  12    3.60    0.59
  -7  -9  12    2.39    0.66
  -5  -9  12    1.46    0.52
  -3  -9  12    7.68    0.98
 -12 -10  12    0.23    0.45
 -12 -10  12    0.55    0.34
 -12  10  12    0.19    0.47
 -10 -10  12    0.56    0.32
 -10 -10  12   -0.12    0.31
 -10  10  12    0.98    0.49
  -8 -10  12    0.48    0.42
  -8 -10  12    0.05    0.26
  -6 -10  12    1.17    0.51
  -4 -10  12    2.78    0.65
 -11 -11  12    1.34    0.46
 -11 -11  12    2.36    0.44
 -11 -11  12    2.75    0.80
 -11  11  12    1.24    0.57
  -9 -11  12    1.80    0.42
  -9 -11  12   -0.08    0.38
  -7 -11  12   -0.30    0.30
  -5 -11  12    1.69    0.56
  -3 -11  12    4.52    0.83
  -3  11 -12    0.53    0.43
 -10 -12  12    0.16    0.34
  -8 -12  12    4.42    0.78
  -6 -12  12   10.48    1.19
  -4 -12  12    7.19    0.99
  -2 -12  12    1.62    0.60
   0  12 -12    3.01    0.70
  -7 -13  12    3.22    0.71
  -5 -13  12    5.31    0.89
  -3 -13  12    3.45    0.81
  -1 -13  12    1.11    0.52
  14   0 -13   -0.46    0.32
 -14   0  13   -0.29    0.37
  12   0 -13    0.22    0.35
 -12   0  13    0.12    0.44
 -10   0  13   -0.07    0.38
  10   0 -13    0.01    0.36
  -8   0  13   -0.47    0.37
   8   0 -13    0.29    0.35
   6   0 -13    0.15    0.38
   4   0 -13    0.02    0.33
   2   0 -13   -0.24    0.30
   0   0 -13   -0.12    0.36
  -2   0 -13    0.15    0.38
  -4   0 -13    0.76    0.54
  -6   0 -13    0.34    0.47
 -15  -1  13    0.04    0.39
  15  -1 -13    0.45    0.42
 -15   1  13    1.21    0.56
  15   1 -13    0.46    0.49
 -13  -1  13    2.16    0.64
  13  -1 -13    3.26    0.70
  13   1 -13    1.86    0.63
 -13   1  13    3.09    0.71
  11  -1 -13    2.57    0.63
 -11  -1  13    2.63    0.64
 -11   1  13    2.05    0.64
  11   1 -13    2.09    0.60
  -9  -1  13    3.01    0.64
   9  -1 -13    2.60    0.62
  -9   1  13    3.19    0.68
   9   1 -13    3.48    0.69
  -7  -1  13    5.08    0.79
   7  -1 -13    4.99    0.81
  -7   1  13    4.25    0.77
   7   1 -13    5.30    0.83
   5  -1 -13    2.55    0.65
   5   1 -13    2.03    0.57
   3  -1 -13    4.12    0.73
   3   1 -13    3.62    0.72
   1  -1 -13    7.59    0.99
   1   1 -13    8.14    1.02
  -1  -1 -13    2.44    0.63
  -1   1 -13    1.22    0.54
  -3  -1 -13    1.18    0.53
  -3   1 -13    0.38    0.42
  -5  -1 -13    3.58    0.78
  -5   1 -13    2.33    0.72
  14  -2 -13    4.06    0.79
 -14  -2  13    3.19    0.70
  14   2 -13    3.55    0.79
 -14   2  13    3.05    0.72
 -12  -2  13    3.50    0.71
  12  -2 -13    3.29    0.71
 -12   2  13    3.35    0.73
  12   2 -13    2.12    0.62
  10  -2 -13    6.38    0.89
 -10  -2  13    7.30    0.91
  10   2 -13    6.63    0.99
 -10   2  13    6.67    0.91
   8  -2 -13    8.13    0.98
  -8  -2  13    7.40    0.92
   8   2 -13    7.17    0.96
  -8   2  13    7.17    0.97
  -6  -2  13    7.79    0.94
   6  -2 -13    8.08    0.86
   6   2 -13    8.48    1.06
   4  -2 -13    9.25    0.91
   4   2 -13   10.06    1.00
   2  -2 -13    8.27    1.02
   2   2 -13    7.80    1.04
   0  -2 -13    6.67    0.96
   0   2 -13    6.43    1.00
  -2  -2 -13    3.83    0.73
  -2   2 -13    3.69    0.80
  -4  -2 -13    5.03    0.93
  -4   2 -13    5.91    1.01
  -6  -2 -13    5.54    0.97
  -6   2 -13    6.45    1.11
  15   3 -13    0.84    0.54
 -15   3  13    1.16    0.56
 -13  -3  13    2.33    0.67
 -13   3  13    1.76    0.61
  13   3 -13    2.33    0.71
  11  -3 -13    2.72    0.60
 -11  -3  13    2.72    0.64
 -11   3  13    4.27    0.83
  11   3 -13    2.91    0.72
   9  -3 -13    4.26    0.73
  -9  -3  13    4.50    0.79
   9   3 -13    4.09    0.76
  -9   3  13    3.94    0.75
   7  -3 -13    6.60    0.87
  -7  -3  13    6.43    0.89
   7   3 -13    5.17    0.87
   5  -3 -13    2.65    0.58
   5   3 -13    2.13    0.63
   3  -3 -13    2.66    0.58
   3   3 -13    1.28    0.54
   1  -3 -13    5.33    0.83
   1   3 -13    5.71    0.93
  -1  -3 -13    3.20    0.69
  -1   3 -13    3.89    0.81
  -3  -3 -13    2.10    0.63
  -3   3 -13    2.11    0.71
  -5  -3 -13    2.91    0.66
  -5   3 -13    4.61    0.94
 -14  -4  13   -0.66    0.31
 -14   4  13   -0.04    0.43
  14   4 -13    0.29    0.44
 -12  -4  13    0.46    0.41
  12   4 -13    0.43    0.44
 -12   4  13   -0.22    0.41
 -10  -4  13   -0.18    0.38
 -10   4  13   -0.51    0.40
  10   4 -13   -0.11    0.36
  -8  -4  13    0.58    0.45
   8  -4 -13    0.20    0.27
  -8   4  13   -0.14    0.35
   8   4 -13   -0.09    0.38
   6  -4 -13    0.56    0.37
  -6  -4  13    1.09    0.48
   6   4 -13    1.11    0.49
   4  -4 -13   -0.06    0.26
   4   4 -13   -0.01    0.37
   2  -4 -13    0.12    0.30
   2   4 -13    0.11    0.41
   0  -4 -13    0.17    0.36
   0   4 -13    0.33    0.43
  -2  -4 -13    1.32    0.46
  -2   4 -13    0.24    0.46
  -4  -4 -13    0.17    0.37
  -6  -4 -13    0.40    0.33
 -13  -5  13    1.06    0.49
  13   5 -13    0.04    0.45
 -13   5  13    0.02    0.45
 -11  -5  13    1.72    0.60
 -11   5  13    2.67    0.69
  11   5 -13    1.45    0.63
  -9  -5  13    3.99    0.76
  -9   5  13    4.91    0.87
   9   5 -13    3.91    0.81
  -7  -5  13    2.48    0.62
   7   5 -13    2.52    0.69
  -5  -5  13    2.28    0.60
   5  -5 -13    2.97    0.66
   5   5 -13    0.89    0.49
   3  -5 -13    5.46    0.76
   3   5 -13    6.74    1.00
   1  -5 -13    4.27    0.72
  -1  -5 -13    0.26    0.36
  -3  -5 -13    0.50    0.40
  -5  -5 -13    3.97    0.79
  14   6 -13    2.24    0.70
 -14   6  13    2.26    0.72
 -12  -6  13    0.16    0.43
 -12   6  13    1.07    0.57
  12   6 -13    1.32    0.63
 -10  -6  13    6.45    0.87
 -10   6  13    5.98    0.97
  10   6 -13    4.79    0.91
  -8  -6  13   11.32    1.03
   8   6 -13    8.14    1.15
  -6  -6  13    5.96    0.83
   6   6 -13    6.72    1.06
   0  -6 -13    6.17    0.83
  -2  -6 -13    8.52    0.85
  -4  -6 -13    5.32    0.83
 -13  -7  13    1.95    0.56
  13   7 -13    2.09    0.76
 -13   7  13    2.40    0.70
 -11  -7  13    2.07    0.58
 -11   7  13    1.16    0.58
  11   7 -13    0.86    0.55
  -9  -7  13    2.46    0.60
  -7  -7  13    4.08    0.72
  -5  -7  13    3.98    0.76
 -12  -8  13    1.26    0.45
 -12  -8  13    2.25    0.57
 -12  -8  13    1.79    0.67
 -12   8  13    2.28    0.72
 -10  -8  13   -0.28    0.34
 -10  -8  13    0.22    0.35
 -10   8  13   -0.08    0.40
  -8  -8  13    0.25    0.42
  -6  -8  13    0.32    0.41
  -4  -8  13    0.31    0.43
 -11  -9  13    1.84    0.48
 -11  -9  13    0.58    0.44
 -11   9  13    1.56    0.63
  -9  -9  13    1.56    0.44
  -9  -9  13    0.95    0.47
  -7  -9  13    1.70    0.60
  -5  -9  13    0.44    0.44
  -3  -9  13    1.59    0.56
 -10 -10  13    3.59    0.60
 -10 -10  13    4.11    0.76
  -8 -10  13    1.10    0.40
  -8 -10  13    0.87    0.49
  -6 -10  13    2.81    0.71
  -4 -10  13    6.00    0.91
  -9 -11  13    0.55    0.45
  -9 -11  13    0.42    0.30
  -7 -11  13    2.37    0.67
  -5 -11  13    3.60    0.78
  -3 -11  13    0.45    0.47
  -4 -12  13   -0.02    0.40
  14   0 -14    2.39    0.67
 -14   0  14    2.01    0.65
 -12   0  14    7.90    1.08
  12   0 -14    7.91    1.05
  10   0 -14    2.77    0.68
 -10   0  14    2.01    0.61
  -8   0  14    0.47    0.47
   8   0 -14    0.89    0.41
   6   0 -14    6.24    0.94
   4   0 -14    9.50    1.14
   2   0 -14    5.87    0.91
   0   0 -14    3.66    0.77
  -2   0 -14    4.27    0.88
  -4   0 -14    2.88    0.73
 -13  -1  14   -0.12    0.49
  13  -1 -14    0.32    0.39
  13   1 -14    0.98    0.48
 -13   1  14   -0.15    0.41
 -11  -1  14    0.67    0.52
  11  -1 -14    2.24    0.61
 -11   1  14    0.81    0.54
  11   1 -14    2.22    0.64
   9  -1 -14    7.51    0.99
  -9  -1  14    6.06    0.89
  -9   1  14    7.19    1.01
   9   1 -14    6.94    0.98
   7  -1 -14    1.96    0.56
  -7  -1  14    1.73    0.55
   7   1 -14    1.18    0.52
   5  -1 -14   -0.20    0.33
   5   1 -14    0.39    0.43
   3  -1 -14    7.07    0.95
   3   1 -14    5.68    0.95
   1  -1 -14    3.47    0.74
   1   1 -14    3.25    0.78
  -1   1 -14    2.56    0.64
  -3  -1 -14    2.89    0.68
  -3   1 -14    2.65    0.73
 -14  -2  14   -0.91    0.38
  14   2 -14    0.30    0.44
 -14   2  14   -0.31    0.37
 -12  -2  14   -0.31    0.39
  12  -2 -14    1.22    0.48
  12   2 -14    1.09    0.51
 -12   2  14   -0.22    0.40
 -10  -2  14    1.46    0.51
  10  -2 -14    0.76    0.45
  10   2 -14    0.11    0.39
 -10   2  14    0.40    0.48
  -8  -2  14    0.92    0.49
   8  -2 -14    1.11    0.44
   8   2 -14    1.99    0.61
  -8   2  14    1.01    0.51
   6  -2 -14    0.38    0.39
   6   2 -14    0.78    0.47
   4  -2 -14    0.30    0.35
   4   2 -14    0.10    0.41
   2  -2 -14    0.25    0.36
   2   2 -14    1.48    0.57
   0  -2 -14    0.83    0.43
   0   2 -14    0.06    0.43
  -2  -2 -14    0.52    0.39
  -2   2 -14    0.27    0.41
  -4  -2 -14    0.77    0.53
  -4   2 -14    0.90    0.46
 -13  -3  14    0.04    0.45
  13   3 -14    0.62    0.50
 -13   3  14    0.37    0.50
 -11  -3  14    1.40    0.54
  11   3 -14    0.67    0.49
 -11   3  14    1.21    0.58
  -9  -3  14    3.63    0.73
   9  -3 -14    3.95    0.71
   9   3 -14    3.44    0.78
  -9   3  14    1.82    0.62
   7  -3 -14    1.17    0.42
  -7  -3  14    0.56    0.46
   7   3 -14    1.02    0.57
   5  -3 -14    1.45    0.52
   5   3 -14    0.07    0.43
   3  -3 -14    3.97    0.72
   3   3 -14    5.47    0.95
   1  -3 -14    3.86    0.72
   1   3 -14    3.81    0.83
  -1  -3 -14    2.32    0.59
  -1   3 -14    1.63    0.61
  -3  -3 -14    1.01    0.43
  -3   3 -14    0.71    0.55
 -12  -4  14    2.97    0.68
 -12   4  14    3.93    0.86
  12   4 -14    2.91    0.71
 -10  -4  14    2.11    0.63
  10   4 -14    2.40    0.73
 -10   4  14    2.91    0.77
  -8  -4  14    3.01    0.68
   8   4 -14    1.52    0.61
  -6  -4  14    6.12    0.89
   6  -4 -14    6.61    0.86
   6   4 -14    7.99    1.14
   4  -4 -14    5.91    0.82
   4   4 -14    6.06    0.98
   2  -4 -14    6.85    0.91
   2   4 -14    5.28    0.95
   0  -4 -14    4.31    0.76
   0   4 -14    4.75    0.93
  -2  -4 -14    1.43    0.50
  -2   4 -14    1.44    0.59
 -13  -5  14    0.83    0.55
  13   5 -14    2.14    0.72
 -13   5  14    0.19    0.51
 -11  -5  14    2.73    0.70
  11   5 -14    2.49    0.75
 -11   5  14    3.18    0.77
  -9  -5  14    1.26    0.54
   9   5 -14    1.69    0.64
  -9   5  14    0.63    0.52
  -7  -5  14    2.88    0.70
   7   5 -14    2.38    0.74
   5   5 -14    5.73    1.01
   3  -5 -14    2.34    0.63
   3   5 -14    2.55    0.72
   1  -5 -14    1.81    0.47
   1   5 -14    1.43    0.59
  -1  -5 -14    3.13    0.63
  -3  -5 -14    2.80    0.60
 -12  -6  14   -0.60    0.33
  12   6 -14    0.33    0.47
 -12   6  14    0.95    0.60
 -10  -6  14    0.71    0.48
 -10   6  14    0.35    0.47
  10   6 -14   -0.56    0.36
  -8  -6  14   -0.54    0.34
   8   6 -14    0.70    0.46
  -6  -6  14    0.51    0.43
   6   6 -14    1.10    0.59
  -2  -6 -14    1.99    0.57
 -11  -7  14    1.41    0.50
  11   7 -14    0.49    0.56
 -11   7  14    0.51    0.55
  -9  -7  14    1.65    0.60
   9   7 -14    3.10    0.78
  -7  -7  14    0.15    0.42
  -5  -7  14    0.73    0.48
 -10  -8  14    1.05    0.55
  -8  -8  14    3.47    0.80
  -6  -8  14    6.54    0.97
  -4  -8  14    1.50    0.57
  -9  -9  14    0.91    0.37
  -9  -9  14    0.76    0.50
  -7  -9  14    1.83    0.61
  -5  -9  14    1.78    0.63
  -6 -10  14   -0.63    0.35
  -4 -10  14   -0.17    0.36
  12   0 -15    0.40    0.39
 -12   0  15   -0.36    0.45
 -10   0  15   -0.55    0.36
  10   0 -15    0.02    0.34
  -8   0  15   -0.02    0.43
   8   0 -15    0.26    0.38
   6   0 -15    0.01    0.42
   4   0 -15    0.30    0.42
   2   0 -15   -0.19    0.36
   0   0 -15   -0.06    0.37
  -2   0 -15    0.82    0.55
 -11  -1  15    2.98    0.74
  11  -1 -15    2.02    0.57
 -11   1  15    2.58    0.75
  11   1 -15    3.17    0.75
   9  -1 -15    0.77    0.43
  -9  -1  15   -0.21    0.42
  -9   1  15   -0.35    0.39
   9   1 -15    0.13    0.39
   7  -1 -15    0.44    0.36
  -7  -1  15    0.24    0.43
   7   1 -15    0.16    0.39
   5  -1 -15    3.75    0.77
   5   1 -15    5.73    0.93
   3  -1 -15    2.76    0.66
   3   1 -15    2.98    0.74
   1  -1 -15    0.95    0.46
   1   1 -15    0.34    0.44
  -1  -1 -15    1.90    0.59
  -1   1 -15    2.96    0.73
 -12  -2  15    8.17    1.15
  12   2 -15    4.62    0.87
 -12   2  15    5.02    0.91
 -10  -2  15    1.70    0.66
  10  -2 -15    2.80    0.64
  10   2 -15    2.93    0.73
 -10   2  15    3.59    0.79
   8  -2 -15    1.96    0.55
  -8  -2  15    1.19    0.55
   8   2 -15    2.48    0.69
   6  -2 -15    1.41    0.48
   6   2 -15    0.11    0.42
   4  -2 -15    3.63    0.72
   4   2 -15    3.34    0.78
   2  -2 -15    7.36    1.03
   2   2 -15    7.99    1.12
   0  -2 -15    1.97    0.61
   0   2 -15    2.54    0.72
 -11  -3  15   -0.47    0.40
 -11   3  15    0.38    0.52
  11   3 -15    0.98    0.54
  -9  -3  15    2.77    0.73
  -9   3  15    3.02    0.76
   9   3 -15    2.42    0.69
  -7  -3  15    3.07    0.70
   7  -3 -15    4.31    0.73
   7   3 -15    4.59    0.91
   5  -3 -15    1.49    0.47
   5   3 -15    2.19    0.67
   3  -3 -15    0.35    0.31
   3   3 -15    0.00    0.45
   1  -3 -15    2.46    0.61
   1   3 -15    2.84    0.72
  -1  -3 -15    3.58    0.71
  -1   3 -15    3.82    0.79
 -10  -4  15    0.46    0.50
  10   4 -15    0.71    0.49
 -10   4  15    0.30    0.51
  -8  -4  15   -0.94    0.33
   8   4 -15   -0.08    0.36
  -6  -4  15   -0.20    0.38
   6   4 -15    0.56    0.51
   4  -4 -15    0.41    0.30
   4   4 -15    1.15    0.61
   2  -4 -15    0.62    0.30
   2   4 -15    0.82    0.49
   0  -4 -15    0.99    0.39
   0   4 -15   -0.12    0.42
  -9  -5  15    0.97    0.55
   9   5 -15    2.06    0.64
  -7  -5  15    0.15    0.46
   7   5 -15    0.96    0.55
   5   5 -15    1.74    0.69
   3   5 -15    0.85    0.53
   1   5 -15    1.37    0.63
  10   6 -15    1.76    0.66
  -8  -6  15    3.15    0.75
   8   6 -15    2.15    0.68
  -6  -6  15    2.23    0.66
   6   6 -15    1.73    0.62
   4   6 -15    3.22    0.85
  -7  -7  15    4.06    0.80
   7   7 -15    3.39    0.82
  -5  -7  15   -0.41    0.37
  -8   0  16    6.36    1.00
   8   0 -16    7.37    1.07
   6   0 -16    1.68    0.50
   4   0 -16   -0.49    0.30
   2   0 -16    2.27    0.64
   9  -1 -16    1.31    0.48
   9   1 -16    1.29    0.51
   7  -1 -16    1.24    0.48
   7   1 -16    1.38    0.55
   5  -1 -16    1.07    0.46
   5   1 -16    0.99    0.49
   3  -1 -16    2.40    0.63
   3   1 -16    2.66    0.70
   8  -2 -16    0.16    0.27
  -8  -2  16   -0.13    0.44
   8   2 -16    0.22    0.36
   6  -2 -16    0.33    0.32
   6   2 -16    0.34    0.39
   4  -2 -16    0.64    0.40
   4   2 -16    0.70    0.55
  -7  -3  16   -0.12    0.44
   7   3 -16   -0.56    0.37
   5  -3 -16    0.65    0.36
   5   3 -16    1.07    0.57
   0   0   0    0.00    0.00
;
_shelx_hkl_checksum     25291
_shelx_res_file
;
    shelx.res created by SHELXL-2014/7
TITL [C26 H22 N8 O6 Cd] in C2/c
CELL 0.71073  14.68990  15.02500  12.22690  90.0000 106.8431  90.0000
ZERR   4.00   0.00040   0.00030   0.00030   0.0000   0.0015   0.0000
LATT  7
SYMM -X, Y, 0.5-Z
SFAC C H N O CD
UNIT 104 88 32 24 4
L.S. 5
BOND $H
FMAP 2
PLAN -5
Acta
HTAB
EQIV $1 -x+3/2, y+1/2, -z+3/2
EQIV $2 x, -y+1, z+1/2
HTAB N9 O20_$1
HTAB N9 O21_$1
HTAB N17 O21
HTAB N17 O20_$2
mpla 9 n2 > c10
mpla 7 c11 > n17
CONF
WGHT    0.042200    0.829800
FVAR       0.08119
MOLE   1
CD1   5    0.500000    0.622136    0.750000    10.50000    0.02785    0.02431 =
         0.04112    0.00000    0.00582    0.00000
N2    3    0.594426    0.720619    0.685609    11.00000    0.02922    0.03878 =
         0.03478   -0.00760    0.00832   -0.00431
C3    1    0.605351    0.729581    0.576346    11.00000    0.02694    0.04325 =
         0.03619   -0.00380    0.00779    0.00115
C4    1    0.579541    0.671766    0.483501    11.00000    0.03696    0.05909 =
         0.04318   -0.01385    0.00903   -0.00038
AFIX  43
H4    2    0.550661    0.617300    0.487690    11.00000   -1.20000
AFIX   0
C5    1    0.599004    0.699389    0.384658    11.00000    0.05214    0.07561 =
         0.03664   -0.01190    0.00602    0.01243
AFIX  43
H5    2    0.582621    0.662800    0.320569    11.00000   -1.20000
AFIX   0
C6    1    0.642524    0.780678    0.379264    11.00000    0.06605    0.07889 =
         0.03495    0.01096    0.01724    0.02630
AFIX  43
H6    2    0.653850    0.797018    0.311008    11.00000   -1.20000
AFIX   0
C7    1    0.669511    0.837896    0.470491    11.00000    0.05218    0.05217 =
         0.04793    0.01333    0.02047    0.01171
AFIX  43
H7    2    0.699682    0.891667    0.466306    11.00000   -1.20000
AFIX   0
C8    1    0.649094    0.810746    0.569491    11.00000    0.03206    0.04335 =
         0.03612    0.00160    0.00921    0.00495
N9    3    0.663504    0.850212    0.675416    11.00000    0.03792    0.03544 =
         0.04025   -0.00137    0.01072   -0.00663
H9    2    0.695808    0.889394    0.697090    11.00000    0.05370
C10   1    0.629892    0.794343    0.741692    11.00000    0.02674    0.03233 =
         0.03514   -0.00050    0.00461   -0.00327
C11   1    0.626241    0.817780    0.856565    11.00000    0.03198    0.03178 =
         0.03551   -0.00449    0.00839   -0.00655
C12   1    0.615926    0.907238    0.882893    11.00000    0.05472    0.03222 =
         0.04758   -0.00267    0.01750   -0.00769
AFIX  43
H12   2    0.615510    0.950601    0.828474    11.00000   -1.20000
AFIX   0
C13   1    0.606450    0.932530    0.986485    11.00000    0.07004    0.03680 =
         0.05951   -0.01642    0.02574   -0.00680
AFIX  43
H13   2    0.598411    0.992200    1.001671    11.00000   -1.20000
AFIX   0
C14   1    0.608955    0.868452    1.068298    11.00000    0.06642    0.05125 =
         0.04340   -0.01293    0.02378   -0.01391
AFIX  43
H14   2    0.602785    0.885229    1.139020    11.00000   -1.20000
AFIX   0
C15   1    0.620426    0.780535    1.046307    11.00000    0.04654    0.04406 =
         0.03648   -0.00188    0.00975   -0.00818
AFIX  43
H15   2    0.623002    0.738267    1.102690    11.00000   -1.20000
AFIX   0
C16   1    0.628315    0.753545    0.940023    11.00000    0.02652    0.03414 =
         0.03569   -0.00312    0.00418   -0.00466
N17   3    0.631219    0.661720    0.916448    11.00000    0.03721    0.03294 =
         0.03741    0.00186    0.00684    0.00075
H17A  2    0.673619    0.645283    0.884507    11.00000    0.03994
H17B  2    0.639965    0.631394    0.971514    11.00000    0.03702
N18   3    0.638051    0.484862    0.696783    11.00000    0.05558    0.03291 =
         0.04441   -0.00385    0.00792    0.00927
O19   4    0.553022    0.506968    0.658102    11.00000    0.04565    0.04108 =
         0.08322   -0.01385    0.01052    0.00769
O20   4    0.672106    0.431311    0.644864    11.00000    0.07401    0.08972 =
         0.06505   -0.02610    0.00592    0.04073
O21   4    0.687466    0.514066    0.787650    11.00000    0.09880    0.06811 =
         0.06646   -0.02936   -0.01526    0.01708
HKLF 4
REM  [C26 H22 N8 O6 Cd] in C2/c
REM R1 =  0.0346 for    2729 Fo > 4sig(Fo)  and  0.0414 for all    3087 data
REM    198 parameters refined using      0 restraints
END
WGHT      0.0422      0.8295
REM Instructions for potential hydrogen bonds
HTAB C4 O19
HTAB N9 O20_$1
HTAB N9 O21_$1
HTAB C15 O20_$2
HTAB N17 O21
HTAB N17 O20_$2
REM Highest difference peak  0.815,  deepest hole -0.349,  1-sigma level  0.080
Q1    1   0.5000  0.5643  0.7500  10.50000  0.05    0.82
Q2    1   0.5000  0.6771  0.7500  10.50000  0.05    0.80
Q3    1   0.5564  0.6111  0.7381  11.00000  0.05    0.60
Q4    1   0.5548  0.6201  0.8044  11.00000  0.05    0.59
Q5    1   0.5536  0.6529  0.7127  11.00000  0.05    0.54
;
_shelx_res_checksum     92686
