# Supplementary material for: Crystal structure of bis­[2-(1H-benzimidazol-2-yl-κN 3)aniline-κN]bis­(nitrato-κO)cadmium(II)
Source: Acta Crystallogr E Crystallogr Commun. 2019 Sep 12;75(Pt 10):1463–6. doi: 10.1107/S2056989019012416 (PMC6775742; doi:10.1107/S2056989019012416)
Supplement: Supplementary file 2 [file e-75-01463-Isup2.hkl]

data_I                                                                          
_shelx_title ' [C26 H22 N8 O6 Cd] in C2/c'                                      
_shelx_refln_list_code          4                                               
_shelx_F_calc_maximum      373.32                                               
_exptl_crystal_F_000      1320.00                                               
_reflns_d_resolution_high  0.7495                                               
                                                                                
loop_                                                                           
 _space_group_symop_operation_xyz                                               
 'x, y, z'                                                                      
 '-x, y, -z+1/2'                                                                
 'x+1/2, y+1/2, z'                                                              
 '-x+1/2, y+1/2, -z+1/2'                                                        
 '-x, -y, -z'                                                                   
 'x, -y, z-1/2'                                                                 
 '-x+1/2, -y+1/2, -z'                                                           
 'x+1/2, -y+1/2, z-1/2'                                                         
                                                                                
_cell_length_a    14.6899                                                       
_cell_length_b    15.0250                                                       
_cell_length_c    12.2269                                                       
_cell_angle_alpha  90.000                                                       
_cell_angle_beta  106.843                                                       
_cell_angle_gamma  90.000                                                       
                                                                                
_shelx_F_squared_multiplier     1.000                                           
                                                                                
loop_                                                                           
 _refln_index_h                                                                 
 _refln_index_k                                                                 
 _refln_index_l                                                                 
 _refln_F_squared_calc                                                          
 _refln_F_squared_meas                                                          
 _refln_F_squared_sigma                                                         
 _refln_observed_status                                                         
   2   0   0      23777.84      26428.94       343.58 o                         
   4   0   0     139364.48     150276.36      1930.80 o                         
   6   0   0      26614.51      25725.98       349.31 o                         
   8   0   0      35568.65      34708.52       472.15 o                         
  10   0   0       7842.92       7653.23       170.44 o                         
  12   0   0       2292.30       2196.77       157.78 o                         
  14   0   0       2139.47       2174.02       168.40 o                         
  16   0   0       2785.60       2703.49       195.71 o                         
  18   0   0       1221.75       1127.21       159.30 o                         
   1   1   0      30320.90      36155.12       345.51 o                         
   3   1   0      19065.28      20117.45       218.59 o                         
   5   1   0      29198.01      30904.88       312.28 o                         
   7   1   0       2128.82       1948.53        42.84 o                         
   9   1   0        465.21        496.07        27.85 o                         
  11   1   0       2733.16       2584.52        93.42 o                         
  13   1   0       2444.14       2310.10       119.58 o                         
  15   1   0       1998.39       2126.38       123.90 o                         
  17   1   0        569.56        697.71        87.39 o                         
   0   2   0      30745.25      33275.38       380.20 o                         
   2   2   0        303.49        324.80        10.73 o                         
   4   2   0      43787.24      48849.40       480.50 o                         
   6   2   0       1874.25       1946.36        43.45 o                         
   8   2   0      10124.00      10818.73       132.34 o                         
  10   2   0        199.76        248.11        21.77 o                         
  12   2   0         64.36        111.97        43.74 o                         
  14   2   0          5.52          7.27        51.58 o                         
  16   2   0         11.51         -7.75        39.00 o                         
  18   2   0         60.08        126.56        49.54 o                         
   1   3   0        141.23        216.57        11.44 o                         
   3   3   0      89168.69      97367.77       827.71 o                         
   5   3   0         48.00         39.88        10.44 o                         
   7   3   0          7.42         82.62        30.83 o                         
   9   3   0      14467.27      14325.91       170.86 o                         
  11   3   0       8087.71       7825.24       134.11 o                         
  13   3   0       2295.52       2211.85       101.93 o                         
  15   3   0        565.29        676.79        87.89 o                         
  17   3   0        155.33        321.63        87.99 o                         
   0   4   0       1894.84       1679.79        36.13 o                         
   2   4   0      14877.91      15325.45       159.34 o                         
   4   4   0      33833.15      35068.61       327.81 o                         
   6   4   0      23075.75      22921.51       288.34 o                         
   8   4   0       7770.20       7722.92       112.05 o                         
  10   4   0       6867.57       6608.65       108.01 o                         
  12   4   0       9096.24       8430.08       170.22 o                         
  14   4   0       2513.08       2220.07       104.15 o                         
  16   4   0       1106.29       1346.95       128.73 o                         
  18   4   0       1324.86       1576.58       400.52 o                         
   1   5   0        229.82        194.23        11.24 o                         
   3   5   0       6247.98       5924.48        67.65 o                         
   5   5   0      23249.83      24495.65       237.88 o                         
   7   5   0      28071.61      28669.14       303.46 o                         
   9   5   0       2185.09       2013.15        54.66 o                         
  11   5   0        507.97        494.27        40.14 o                         
  13   5   0       3256.06       3026.16       164.38 o                         
  15   5   0       2487.64       2547.75       115.71 o                         
  17   5   0        848.23       1039.82       134.59 o                         
   0   6   0       8335.22       8604.02       129.19 o                         
   2   6   0        629.37        618.58        21.34 o                         
   4   6   0        456.12        494.81        19.40 o                         
   6   6   0        963.61       1074.51        26.87 o                         
   8   6   0       2430.29       2397.46        52.84 o                         
  10   6   0       2708.22       2645.10        80.60 o                         
  12   6   0          2.40        -22.40        26.38 o                         
  14   6   0        136.73        133.19        67.30 o                         
  16   6   0          9.03         -0.55        36.19 o                         
   1   7   0      19288.96      19569.20       218.02 o                         
   3   7   0       2772.17       2604.73        43.37 o                         
   5   7   0       1895.27       1901.87        35.61 o                         
   7   7   0       8795.96       8669.71       123.02 o                         
   9   7   0       3096.95       3016.45        75.70 o                         
  11   7   0        434.02        384.56        37.72 o                         
  13   7   0        505.09        530.03        52.83 o                         
  15   7   0       3891.50       3785.59       141.97 o                         
  17   7   0        525.27        481.81       107.07 o                         
   0   8   0      15907.94      14818.63       243.35 o                         
   2   8   0      16704.31      17081.84       183.37 o                         
   4   8   0      16842.24      17035.78       202.57 o                         
   6   8   0       8113.75       7797.54       100.86 o                         
   8   8   0       5005.83       4886.46        98.29 o                         
  10   8   0       3802.12       3477.80        85.62 o                         
  12   8   0       1717.63       1558.44        72.78 o                         
  14   8   0       1669.47       1753.61       263.22 o                         
  16   8   0       1514.67       1786.13       174.74 o                         
   1   9   0      13576.38      13175.36       156.60 o                         
   3   9   0       7387.67       7133.54       108.95 o                         
   5   9   0       6636.48       6611.98        97.76 o                         
   7   9   0       2565.14       2517.66        64.45 o                         
   9   9   0       1608.07       1439.56        56.01 o                         
  11   9   0       3986.49       3899.62       110.13 o                         
  13   9   0       1544.47       1469.40        73.53 o                         
  15   9   0         77.23        164.88        41.63 o                         
   0  10   0       2171.35       2387.50        82.51 o                         
   2  10   0       1405.25       1408.88        43.52 o                         
   4  10   0         68.27         74.96        15.48 o                         
   6  10   0          0.50         -1.76        12.93 o                         
   8  10   0        366.97        366.15        41.92 o                         
  10  10   0          6.82        -17.63        22.17 o                         
  12  10   0          9.13         14.31        28.77 o                         
  14  10   0        172.25        216.95        68.03 o                         
  16  10   0         19.43         87.92        35.88 o                         
   1  11   0       1268.42       1220.75        46.83 o                         
   3  11   0       2180.23       2036.68        45.76 o                         
   5  11   0       1069.39       1084.53        54.34 o                         
   7  11   0       1547.33       1451.85        49.98 o                         
   9  11   0       3113.96       3100.76        82.46 o                         
  11  11   0       1497.26       1456.95        91.38 o                         
  13  11   0        293.01        296.67        45.67 o                         
  15  11   0        153.20        247.01        64.76 o                         
   0  12   0       1622.81       1441.25       128.95 o                         
   2  12   0       6145.21       5954.03       106.80 o                         
   4  12   0       7396.08       6873.34       109.56 o                         
   6  12   0       2689.05       2516.35        63.24 o                         
   8  12   0       4366.32       4138.29       101.23 o                         
  10  12   0       4468.14       4531.64       105.58 o                         
  12  12   0       1889.11       1927.02        72.87 o                         
  14  12   0       1036.11       1007.19        92.36 o                         
   1  13   0       1515.88       1474.27        98.61 o                         
   3  13   0       4451.92       4372.35       105.12 o                         
   5  13   0       4601.98       4394.39        92.26 o                         
   7  13   0       2073.48       1942.53        69.12 o                         
   9  13   0       1931.65       1920.24        67.75 o                         
  11  13   0       2251.89       2166.08        75.51 o                         
  13  13   0        884.80        944.36        64.80 o                         
   0  14   0        221.61        333.76       100.13 o                         
   2  14   0        181.23        181.67        53.93 o                         
   4  14   0        801.11        803.97        53.21 o                         
   6  14   0        163.81        119.65        25.98 o                         
   8  14   0        311.14        287.76        49.49 o                         
  10  14   0         83.03         62.59        27.89 o                         
  12  14   0         12.69         44.26        24.09 o                         
   1  15   0        434.34        417.22        76.08 o                         
   3  15   0       1165.00       1269.26        90.65 o                         
   5  15   0       2274.52       2259.22        78.80 o                         
   7  15   0        431.43        459.46        51.21 o                         
   9  15   0         25.47         -3.91        31.98 o                         
  11  15   0        344.73        378.66        74.45 o                         
   0  16   0       2215.53       2187.67       186.60 o                         
   2  16   0       3048.65       3060.81       123.04 o                         
   4  16   0       3086.40       3106.23       119.56 o                         
   6  16   0       1930.55       1995.11       101.21 o                         
   8  16   0       1265.28       1249.91        62.84 o                         
  10  16   0        758.75        946.09        83.70 o                         
   1  17   0       2817.38       2593.43       358.04 o                         
   3  17   0       1274.62       1599.33       107.49 o                         
   5  17   0       1527.85       1877.75       101.39 o                         
   7  17   0       1221.13       1155.97        85.80 o                         
   9  17   0        570.51        674.53        74.98 o                         
   0  18   0        443.70        728.21       156.26 o                         
   2  18   0        351.34        312.59        58.16 o                         
   4  18   0        181.93        318.83        75.86 o                         
   6  18   0         28.29         69.82        58.64 o                         
   8  18   0         13.41         36.37        54.74 o                         
   1  19   0        113.34         54.14        39.00 o                         
   3  19   0        229.28        377.78        79.92 o                         
   5  19   0        455.95        454.03        64.62 o                         
   0  20   0       1022.71       1280.44       212.40 o                         
 -19   1   1        734.96        723.03        94.93 o                         
 -17   1   1       2141.56       2215.90       147.16 o                         
 -15   1   1        219.07        307.48        62.96 o                         
 -13   1   1         35.78         58.26        40.13 o                         
 -11   1   1       7781.02       7323.47       119.48 o                         
  -9   1   1      19732.44      20146.40       223.56 o                         
  -7   1   1       4907.88       4856.92        61.99 o                         
  -5   1   1         85.14         57.98        10.81 o                         
  -3   1   1       2136.13       2162.02        28.07 o                         
  -1   1   1      42156.61      49738.47       718.69 o                         
   1   1   1      50268.25      57522.13       612.87 o                         
   3   1   1        936.58        956.61        22.41 o                         
   5   1   1       8380.45       8079.35        96.75 o                         
   7   1   1      23601.29      23987.71       255.86 o                         
   9   1   1       1732.15       1724.47        49.43 o                         
  11   1   1         17.40         10.67        30.44 o                         
  13   1   1       4368.18       3899.84       158.23 o                         
  15   1   1       3613.36       3677.47       233.63 o                         
  17   1   1         89.51         78.13        47.20 o                         
 -18   2   1        869.08        990.11       104.72 o                         
 -16   2   1       2168.53       2336.81       188.88 o                         
 -14   2   1       4036.98       3954.17       156.06 o                         
 -12   2   1       1746.10       1777.37        99.19 o                         
 -10   2   1       7165.68       6933.66        99.57 o                         
  -8   2   1      39946.61      39741.13       406.93 o                         
  -6   2   1      16285.72      16561.00       178.64 o                         
  -4   2   1       1664.53       1542.91        25.90 o                         
  -2   2   1      27449.60      30331.89       248.78 o                         
   0   2   1       6227.27       6952.49        78.07 o                         
   2   2   1      51939.27      57170.56       518.60 o                         
   4   2   1     125872.62     133929.08      1297.28 o                         
   6   2   1       3638.28       3475.68        55.79 o                         
   8   2   1        264.13        190.78        18.66 o                         
  10   2   1      13147.87      12462.20       157.23 o                         
  12   2   1       7886.16       7153.15       177.51 o                         
  14   2   1       2166.28       2254.27       166.12 o                         
  16   2   1       1217.99       1299.46       125.02 o                         
  18   2   1        944.38       1072.62       119.44 o                         
 -17   3   1        261.69        297.38        81.17 o                         
 -15   3   1       1680.98       1720.67       110.48 o                         
 -13   3   1       5102.79       4963.97       142.72 o                         
 -11   3   1       3696.58       3655.08        81.84 o                         
  -9   3   1       2105.12       1917.41        45.94 o                         
  -7   3   1       1805.07       1643.93        37.98 o                         
  -5   3   1      10108.34      10606.67       110.19 o                         
  -3   3   1      54889.51      59456.61       460.01 o                         
  -1   3   1      33944.28      37938.35       668.44 o                         
   1   3   1         18.38         35.04         6.28 o                         
   3   3   1       3403.02       3278.71        50.91 o                         
   5   3   1      22917.13      23064.32       242.14 o                         
   7   3   1      11644.13      11239.58       146.42 o                         
   9   3   1       6560.72       6694.12        98.38 o                         
  11   3   1       1980.27       1845.20        74.61 o                         
  13   3   1        493.46        471.04       136.54 o                         
  15   3   1        950.01       1029.98       122.13 o                         
  17   3   1       1712.36       1536.83       159.30 o                         
 -18   4   1         22.83         96.14        37.36 o                         
 -16   4   1         70.31         23.54        93.30 o                         
 -14   4   1        137.07         70.49        46.87 o                         
 -12   4   1        244.67        229.32        39.32 o                         
 -10   4   1        186.44        169.60        23.61 o                         
  -8   4   1       1715.56       1703.84        50.07 o                         
  -6   4   1        718.82        739.90        26.86 o                         
  -4   4   1       6284.78       6425.19        61.13 o                         
  -2   4   1          0.32          4.92         5.06 o                         
   0   4   1         20.34          3.50         8.24 o                         
   2   4   1        842.18        751.49        19.09 o                         
   4   4   1        533.55        624.52        25.94 o                         
   6   4   1         62.62         48.78        13.10 o                         
   8   4   1       2680.77       2859.65        57.13 o                         
  10   4   1          8.63          8.94        14.77 o                         
  12   4   1        461.15        498.33        62.58 o                         
  14   4   1        164.35        219.82        52.84 o                         
  16   4   1        104.25        224.93        94.50 o                         
 -17   5   1        541.40        699.52        77.45 o                         
 -15   5   1        899.68        911.63        83.20 o                         
 -13   5   1       1384.64       1442.28        83.33 o                         
 -11   5   1       2660.04       2506.39        66.54 o                         
  -9   5   1       1770.85       1544.82        52.98 o                         
  -7   5   1       7798.48       7826.73       101.70 o                         
  -5   5   1      20563.26      22030.01       191.58 o                         
  -3   5   1        788.08        761.04        21.25 o                         
  -1   5   1       1608.08       1328.61        28.93 o                         
   1   5   1      23885.48      24955.08       235.46 o                         
   3   5   1        853.91        892.34        24.38 o                         
   5   5   1       7282.98       7057.69        91.58 o                         
   7   5   1      20771.37      21045.16       251.07 o                         
   9   5   1        490.57        492.64        32.81 o                         
  11   5   1        207.26        221.50        32.68 o                         
  13   5   1       2319.72       2419.58       109.47 o                         
  15   5   1       1124.92       1123.04        95.92 o                         
  17   5   1        709.03        784.66        99.69 o                         
 -18   6   1        680.33        613.44        72.88 o                         
 -16   6   1       1920.08       1893.83       122.54 o                         
 -14   6   1       3044.85       3051.96       119.88 o                         
 -12   6   1       3761.91       3696.71       100.77 o                         
 -10   6   1       5584.75       5327.54       104.47 o                         
  -8   6   1       8712.28       8140.68       116.77 o                         
  -6   6   1      10457.54      10190.65       104.68 o                         
  -4   6   1      18377.37      19392.25       207.34 o                         
  -2   6   1      29704.06      31057.29       339.14 o                         
   0   6   1      20437.99      21086.99       234.07 o                         
   2   6   1       9367.10       9082.56        97.22 o                         
   4   6   1       3781.55       3299.99        53.83 o                         
   6   6   1      16859.82      16792.82       189.99 o                         
   8   6   1      21079.74      20669.32       311.65 o                         
  10   6   1       3930.90       3796.81        88.64 o                         
  12   6   1        775.60        824.94        58.24 o                         
  14   6   1       2917.47       2926.05       123.52 o                         
  16   6   1       3136.80       3205.88       140.48 o                         
 -17   7   1        534.15        669.26        96.96 o                         
 -15   7   1       1180.95       1259.69       108.95 o                         
 -13   7   1       2085.01       2081.56        82.99 o                         
 -11   7   1       2375.55       2392.75        71.67 o                         
  -9   7   1       5247.64       5007.43        88.35 o                         
  -7   7   1       4591.83       4215.80        55.80 o                         
  -5   7   1       4262.11       3869.78        54.98 o                         
  -3   7   1      22018.88      23314.68       266.13 o                         
  -1   7   1      14724.30      14751.04       147.39 o                         
   1   7   1       3792.31       3278.96        49.90 o                         
   3   7   1       6740.93       6667.51        82.93 o                         
   5   7   1       6539.67       6629.62        92.84 o                         
   7   7   1       3414.20       3381.20        76.08 o                         
   9   7   1       4880.20       4737.71        98.66 o                         
  11   7   1       6210.90       5914.39       135.09 o                         
  13   7   1       1465.27       1502.67        94.26 o                         
  15   7   1        333.77        446.67        74.94 o                         
  17   7   1        493.02        589.02        76.14 o                         
 -16   8   1         18.63          6.40        53.20 o                         
 -14   8   1         48.04         34.21        35.05 o                         
 -12   8   1         37.31         44.03        27.93 o                         
 -10   8   1          1.95         -2.18        20.72 o                         
  -8   8   1        357.64        364.91        27.81 o                         
  -6   8   1       2503.04       2583.05        52.05 o                         
  -4   8   1        274.76        278.21        23.32 o                         
  -2   8   1       2305.62       2679.62        49.34 o                         
   0   8   1        438.49        429.73        21.50 o                         
   2   8   1       8558.47       9466.91       128.81 o                         
   4   8   1        139.28        160.97        15.97 o                         
   6   8   1        990.03       1066.78        34.81 o                         
   8   8   1         24.17         42.61        21.08 o                         
  10   8   1        771.37        715.60        52.94 o                         
  12   8   1       1656.95       1650.47        75.32 o                         
  14   8   1          1.00         40.73        46.75 o                         
  16   8   1        306.12        215.73       137.74 o                         
 -17   9   1        570.48        652.72        80.23 o                         
 -15   9   1        386.59        406.59       128.95 o                         
 -13   9   1        765.72        776.50        62.93 o                         
 -11   9   1       2662.36       2610.27        77.19 o                         
  -9   9   1        647.94        682.18        44.01 o                         
  -7   9   1        388.63        384.25        27.67 o                         
  -5   9   1       5604.15       5458.30        84.13 o                         
  -3   9   1       4267.71       4330.35        71.65 o                         
  -1   9   1       5399.26       5317.49        64.01 o                         
   1   9   1       2655.81       2484.64        49.69 o                         
   3   9   1       2450.76       2493.87        44.61 o                         
   5   9   1       9358.15       9032.31       114.41 o                         
   7   9   1       1227.76       1277.53        49.35 o                         
   9   9   1         38.95         43.02        21.60 o                         
  11   9   1       2610.74       2622.54       102.10 o                         
  13   9   1       1819.30       1884.95       103.79 o                         
  15   9   1         10.93         33.15        31.36 o                         
 -16  10   1       1404.44       1637.02       141.23 o                         
 -14  10   1        843.58        977.67        72.69 o                         
 -12  10   1       2608.65       2459.83        77.52 o                         
 -10  10   1       5403.02       5101.68       108.43 o                         
  -8  10   1       2921.64       2881.58        72.99 o                         
  -6  10   1       6149.21       5965.40        97.79 o                         
  -4  10   1       5705.81       5370.78       107.82 o                         
  -2  10   1       5285.27       4984.79        86.19 o                         
   0  10   1      23193.71      22697.71       261.60 o                         
   2  10   1      14777.62      14344.30       193.86 o                         
   4  10   1       3839.57       3530.25        62.57 o                         
   6  10   1       3070.46       2942.03        66.86 o                         
   8  10   1       4205.94       4014.58       105.75 o                         
  10  10   1       5366.58       5286.59       131.00 o                         
  12  10   1       3378.32       3374.70       107.29 o                         
  14  10   1        899.19        898.39        87.26 o                         
 -15  11   1       1106.69       1220.88       203.02 o                         
 -13  11   1       1826.22       1720.42        70.40 o                         
 -11  11   1       1552.36       1556.31        63.20 o                         
  -9  11   1       1057.26       1052.87        55.45 o                         
  -7  11   1       3136.90       3136.69        81.18 o                         
  -5  11   1       7939.43       7331.36       126.47 o                         
  -3  11   1       3255.14       3150.66        68.27 o                         
  -1  11   1       3395.31       3255.54        55.60 o                         
   1  11   1       7932.60       7764.38       126.73 o                         
   3  11   1       9012.91       8589.96       151.39 o                         
   5  11   1       4297.76       4206.89        73.13 o                         
   7  11   1        834.31        865.27        48.89 o                         
   9  11   1       3333.94       3308.34        87.42 o                         
  11  11   1       2635.29       2721.80        96.93 o                         
  13  11   1        434.02        476.38        52.96 o                         
  15  11   1        757.10        642.88        77.04 o                         
 -14  12   1         43.52        109.65        28.78 o                         
 -12  12   1        751.44        684.49        51.70 o                         
 -10  12   1        241.80        246.45        33.22 o                         
  -8  12   1       1082.64       1106.39        76.81 o                         
  -6  12   1        224.39        214.42        26.38 o                         
  -4  12   1       3422.91       3174.64        90.36 o                         
  -2  12   1        169.13        176.59        35.14 o                         
   0  12   1         15.49         42.52        37.50 o                         
   2  12   1          2.72        -17.30        17.30 o                         
   4  12   1       1939.49       1989.26        54.44 o                         
   6  12   1       2007.25       1890.82        56.95 o                         
   8  12   1         86.49         72.25        27.25 o                         
  10  12   1         13.78         -5.70        24.73 o                         
  12  12   1        209.17        217.23        40.42 o                         
  14  12   1          3.65         -8.91        68.25 o                         
 -13  13   1       1457.37       1497.46       117.15 o                         
 -11  13   1        230.70        267.71        35.16 o                         
  -9  13   1         74.65         53.83        23.93 o                         
  -7  13   1       2050.08       1922.60        69.27 o                         
  -5  13   1       2145.24       2032.59       112.99 o                         
  -3  13   1       1624.74       1624.56       100.82 o                         
  -1  13   1        799.64        820.15        87.95 o                         
   1  13   1       1323.22       1227.05        64.24 o                         
   3  13   1       1654.02       1525.65        62.75 o                         
   5  13   1        144.21        108.38        25.89 o                         
   7  13   1        705.23        771.01        51.87 o                         
   9  13   1       1723.11       1693.34        70.68 o                         
  11  13   1        861.64        916.73        61.87 o                         
  13  13   1        286.87        304.82        75.29 o                         
 -12  14   1       1689.80       1773.13        96.22 o                         
 -10  14   1       1526.39       1594.61        70.07 o                         
  -8  14   1       1968.64       2016.48        82.31 o                         
  -6  14   1       4039.66       3879.43       143.08 o                         
  -4  14   1       5661.10       5449.76       155.90 o                         
  -2  14   1       3426.64       3405.40       270.80 o                         
   0  14   1       2209.98       2228.16       186.60 o                         
   2  14   1       3903.39       3699.21       100.38 o                         
   4  14   1       2656.60       2454.97        82.40 o                         
   6  14   1       3192.66       3127.49        86.06 o                         
   8  14   1       3102.24       3050.16        97.16 o                         
  10  14   1       1338.54       1317.82        80.59 o                         
  12  14   1       1350.21       1397.97        77.99 o                         
 -11  15   1        398.76        403.50        44.60 o                         
  -9  15   1       1481.36       1317.81        87.38 o                         
  -7  15   1       3614.54       3493.52       109.54 o                         
  -5  15   1       2164.77       2361.63       104.73 o                         
  -3  15   1       2438.65       2485.02       105.93 o                         
  -1  15   1       2163.14       1916.58       119.06 o                         
   1  15   1       1810.06       1864.90       116.92 o                         
   3  15   1       2126.97       1876.29        74.32 o                         
   5  15   1       1741.22       1675.10        74.67 o                         
   7  15   1       2836.91       2956.28       103.98 o                         
   9  15   1       1749.60       1689.42        75.58 o                         
  11  15   1        341.82        339.14        44.61 o                         
 -10  16   1         46.18        121.68        46.66 o                         
  -8  16   1        563.82        692.56        90.44 o                         
  -6  16   1        471.19        515.68        66.59 o                         
  -4  16   1          1.83        -29.77        29.77 o                         
  -2  16   1         71.12         65.05        49.31 o                         
   0  16   1        752.05        764.34       101.64 o                         
   2  16   1        277.13        454.42        65.38 o                         
   4  16   1         14.03         23.73        25.68 o                         
   6  16   1        226.14        253.18        36.07 o                         
   8  16   1        515.95        588.47        64.78 o                         
  10  16   1         22.91         77.25        56.06 o                         
  -9  17   1         48.19         37.08        48.55 o                         
  -7  17   1        152.61        216.62        46.94 o                         
  -5  17   1        566.14        679.41        79.32 o                         
  -3  17   1        973.55       1117.47       111.72 o                         
  -1  17   1        619.21        611.67       101.03 o                         
   1  17   1         84.77         92.02        54.17 o                         
   3  17   1        430.42        461.13        65.02 o                         
   5  17   1        991.37        986.54        70.95 o                         
   7  17   1        366.82        442.30        47.00 o                         
   9  17   1        239.23        302.72        42.50 o                         
  -8  18   1        926.91        888.79        92.63 o                         
  -6  18   1       1436.42       1863.53       134.43 o                         
  -4  18   1       1227.38       1557.17        97.77 o                         
  -2  18   1        840.73        773.03        80.55 o                         
   0  18   1       1991.28       1922.48       134.04 o                         
   2  18   1       2681.41       2642.40       121.59 o                         
   4  18   1       1875.05       1936.10       114.85 o                         
   6  18   1        876.58        917.08        72.14 o                         
  -5  19   1        688.07        741.87       156.26 o                         
  -3  19   1       1655.17       1700.13       105.32 o                         
  -1  19   1       1086.46        987.57       212.40 o                         
   1  19   1        931.43       1173.24       173.55 o                         
   3  19   1       2113.41       2030.13       141.59 o                         
   5  19   1       1237.52       1462.97       105.58 o                         
 -18   0   2       2521.17       2803.62       198.74 o                         
 -16   0   2       3589.83       3917.18       226.05 o                         
 -14   0   2       1641.07       1753.78       145.64 o                         
 -12   0   2       5451.67       4807.72       223.02 o                         
 -10   0   2      13830.08      13300.77       208.30 o                         
  -8   0   2       2376.77       2048.62        53.33 o                         
  -6   0   2      16749.11      16305.43       281.07 o                         
  -4   0   2      49843.77      56086.49      1004.53 o                         
  -2   0   2      11687.20      12889.20       291.83 o                         
   0   0   2      11792.83      13064.84       217.53 o                         
   2   0   2      16867.96      19236.53       333.05 o                         
   4   0   2      50848.66      55155.80       638.85 o                         
   6   0   2      47717.50      49790.47       584.89 o                         
   8   0   2       6850.71       6769.90       127.39 o                         
  10   0   2        955.78        980.05       124.40 o                         
  12   0   2       4233.95       3915.66       219.98 o                         
  14   0   2       5301.86       5112.66       273.08 o                         
  16   0   2        707.70        829.86       142.61 o                         
 -19   1   2        588.98        887.51       150.19 o                         
 -17   1   2        989.31        952.23       100.30 o                         
 -15   1   2       1942.32       2143.64       116.39 o                         
 -13   1   2       2139.12       2155.33       108.88 o                         
 -11   1   2       4270.12       4253.02        79.46 o                         
  -9   1   2       3639.21       3438.39        53.79 o                         
  -7   1   2       5360.57       4881.63        62.33 o                         
  -5   1   2       9656.30      10317.28       124.91 o                         
  -3   1   2        468.32        599.89        21.07 o                         
  -1   1   2      30361.00      33699.29       458.59 o                         
   1   1   2      60096.17      70117.95       676.54 o                         
   3   1   2       7014.17       7722.98        88.18 o                         
   5   1   2      12839.33      13465.53       138.74 o                         
   7   1   2       8266.30       8106.56       105.64 o                         
   9   1   2       5120.03       5002.96        80.32 o                         
  11   1   2       2961.00       2776.98        84.87 o                         
  13   1   2        660.63        690.28       118.33 o                         
  15   1   2        369.59        420.98        77.22 o                         
  17   1   2        629.33        716.99        97.46 o                         
 -18   2   2         80.16        148.68        59.17 o                         
 -16   2   2          2.60         12.20        82.68 o                         
 -14   2   2        781.87        927.92       127.44 o                         
 -12   2   2        463.37        471.36        42.79 o                         
 -10   2   2        620.14        598.75        34.02 o                         
  -8   2   2       2773.20       2922.20        49.25 o                         
  -6   2   2       1720.87       1711.64        29.24 o                         
  -4   2   2       2095.80       2164.45        29.69 o                         
  -2   2   2       9760.54      11140.30       136.84 o                         
   0   2   2      25219.71      28017.96       239.35 o                         
   2   2   2       1471.02       1526.34        26.16 o                         
   4   2   2       1316.56       1472.50        37.50 o                         
   6   2   2       1704.85       1762.68        39.38 o                         
   8   2   2       1466.20       1505.12        40.69 o                         
  10   2   2          0.55         -5.80        20.30 o                         
  12   2   2        927.70       1002.93       107.96 o                         
  14   2   2        164.79        120.61        55.75 o                         
  16   2   2        175.83        151.01        52.43 o                         
 -19   3   2        679.01        788.26       109.23 o                         
 -17   3   2        474.74        715.20        86.40 o                         
 -15   3   2        355.36        470.24        71.49 o                         
 -13   3   2       1132.40       1285.24        73.35 o                         
 -11   3   2       2576.00       2452.77        66.20 o                         
  -9   3   2       8307.86       7716.36       119.74 o                         
  -7   3   2       8722.84       9193.65       102.98 o                         
  -5   3   2       8863.14       9576.51       103.74 o                         
  -3   3   2      60119.78      63524.89       543.26 o                         
  -1   3   2       9849.09      10290.43       110.40 o                         
   1   3   2       4238.83       4205.54        50.22 o                         
   3   3   2       4739.37       4717.34        57.58 o                         
   5   3   2      10690.07      10377.76       123.57 o                         
   7   3   2       3467.04       3420.99        65.09 o                         
   9   3   2       2343.59       2349.07        54.20 o                         
  11   3   2       5283.29       5132.97       147.25 o                         
  13   3   2       2090.98       2002.10       101.26 o                         
  15   3   2        192.26        115.73        60.68 o                         
  17   3   2        541.98        694.79        99.15 o                         
 -18   4   2       1345.99       1815.98       160.81 o                         
 -16   4   2       1474.66       1776.53       159.30 o                         
 -14   4   2       1583.89       1608.94       101.76 o                         
 -12   4   2       4714.14       4669.36        99.18 o                         
 -10   4   2       9844.25       9420.97       125.18 o                         
  -8   4   2      11831.06      11051.89       170.42 o                         
  -6   4   2      14744.79      15181.48       146.32 o                         
  -4   4   2      56372.39      59037.34       483.49 o                         
  -2   4   2      38741.70      41511.25       443.55 o                         
   0   4   2       2353.20       2410.56        33.47 o                         
   2   4   2      11635.50      11560.63       118.48 o                         
   4   4   2       6049.47       5833.47        74.58 o                         
   6   4   2      12738.38      12807.30       162.71 o                         
   8   4   2      16178.23      15922.98       188.50 o                         
  10   4   2       4196.03       3954.91        97.84 o                         
  12   4   2       3164.33       3018.64       117.23 o                         
  14   4   2       2803.71       2702.84       171.79 o                         
  16   4   2       1700.09       1731.35       115.30 o                         
 -17   5   2        959.70       1312.30       291.28 o                         
 -15   5   2       1329.41       1385.71        86.07 o                         
 -13   5   2        941.71       1002.34        59.64 o                         
 -11   5   2       3359.70       3258.93        80.69 o                         
  -9   5   2      10675.45      10764.89       136.05 o                         
  -7   5   2       6908.47       6740.06        77.71 o                         
  -5   5   2       9138.17       9025.44        87.55 o                         
  -3   5   2      28875.41      28862.98       334.83 o                         
  -1   5   2       7170.72       7568.13       118.45 o                         
   1   5   2       8326.09       8159.46       101.07 o                         
   3   5   2       8145.69       7739.02       101.02 o                         
   5   5   2        887.63        862.97        31.13 o                         
   7   5   2       5653.30       5454.39        89.76 o                         
   9   5   2       5550.24       5234.93        94.81 o                         
  11   5   2       2769.28       2834.04       102.48 o                         
  13   5   2       1982.26       1837.32       129.04 o                         
  15   5   2       1501.91       1745.88       130.80 o                         
  17   5   2        841.03        956.21        94.79 o                         
 -18   6   2         22.08        160.01        59.93 o                         
 -16   6   2         30.60         34.93        34.12 o                         
 -14   6   2         28.84         83.04        51.23 o                         
 -12   6   2        166.63        134.38        28.05 o                         
 -10   6   2        311.08        314.00        37.20 o                         
  -8   6   2        201.92        207.15        17.26 o                         
  -6   6   2        265.26        314.25        14.96 o                         
  -4   6   2       3901.06       3855.11        58.04 o                         
  -2   6   2         60.08         34.57        14.13 o                         
   0   6   2       1188.41       1243.71        29.01 o                         
   2   6   2       1006.01       1081.18        26.14 o                         
   4   6   2         82.42        129.57        13.78 o                         
   6   6   2         37.08         27.73        12.83 o                         
   8   6   2        794.58        892.22        44.82 o                         
  10   6   2          0.72        -22.83        24.31 o                         
  12   6   2       2003.27       1933.18       125.48 o                         
  14   6   2        268.22        191.82        52.02 o                         
  16   6   2         18.73         31.07        56.33 o                         
 -17   7   2        427.25        573.77        69.32 o                         
 -15   7   2       1271.02       1432.65        87.83 o                         
 -13   7   2       2081.28       2001.21        84.57 o                         
 -11   7   2       1267.11       1296.69        57.50 o                         
  -9   7   2       1069.27       1039.90        43.35 o                         
  -7   7   2       2160.80       1938.79        33.88 o                         
  -5   7   2        666.35        631.45        24.05 o                         
  -3   7   2       8090.48       8846.37       200.25 o                         
  -1   7   2      22709.33      24123.13       273.27 o                         
   1   7   2          9.16         63.71        10.54 o                         
   3   7   2       2471.80       2242.22        41.14 o                         
   5   7   2      20685.08      20733.14       241.77 o                         
   7   7   2       4216.22       4135.44       111.83 o                         
   9   7   2       1836.69       1607.14        59.05 o                         
  11   7   2        512.64        510.69        48.99 o                         
  13   7   2         66.25        106.47        42.65 o                         
  15   7   2        853.28       1115.55       131.99 o                         
 -16   8   2       1010.37        969.32       128.95 o                         
 -14   8   2       3005.19       2880.31        96.29 o                         
 -12   8   2       5049.14       4891.47       122.36 o                         
 -10   8   2       2319.70       2213.57        82.98 o                         
  -8   8   2       5821.90       5698.05        86.32 o                         
  -6   8   2      14156.82      13475.67       157.17 o                         
  -4   8   2       2162.15       2019.13        51.31 o                         
  -2   8   2       4348.17       4149.56        62.97 o                         
   0   8   2      21709.60      21282.84       226.65 o                         
   2   8   2      22279.61      22465.73       244.58 o                         
   4   8   2      23053.62      22935.93       246.51 o                         
   6   8   2       6113.75       5668.44       104.21 o                         
   8   8   2       1389.86       1277.81        53.31 o                         
  10   8   2       4000.76       3984.75       108.34 o                         
  12   8   2       4527.67       4273.28       118.89 o                         
  14   8   2       1785.14       2074.72       108.48 o                         
  16   8   2        320.02        466.21        70.77 o                         
 -17   9   2        731.49        774.90       108.00 o                         
 -15   9   2        986.57       1045.33        82.41 o                         
 -13   9   2       2421.97       2234.41        85.94 o                         
 -11   9   2       2809.03       2651.06        76.46 o                         
  -9   9   2       1941.96       1888.79        59.30 o                         
  -7   9   2       5193.03       5005.31        77.22 o                         
  -5   9   2       3238.47       3166.40        61.89 o                         
  -3   9   2        513.49        499.37        32.14 o                         
  -1   9   2       9267.30       8913.78       132.05 o                         
   1   9   2      20201.29      20909.67       242.72 o                         
   3   9   2      12697.77      12687.60       148.91 o                         
   5   9   2       2942.69       2789.86        63.96 o                         
   7   9   2       2163.37       2129.21        77.14 o                         
   9   9   2       4397.41       4252.35       111.71 o                         
  11   9   2       1303.73       1310.43        74.66 o                         
  13   9   2        966.14        960.81        91.60 o                         
  15   9   2       1353.74       1257.45       104.93 o                         
 -16  10   2         88.49        159.59        43.91 o                         
 -14  10   2        299.19        240.92        52.34 o                         
 -12  10   2        139.51         90.05        27.54 o                         
 -10  10   2          1.32        -15.63        22.02 o                         
  -8  10   2        211.21        181.67        25.82 o                         
  -6  10   2        153.05        151.29        21.39 o                         
  -4  10   2       1242.99       1257.65        40.02 o                         
  -2  10   2        396.27        399.40        28.21 o                         
   0  10   2       4689.35       4460.55        72.47 o                         
   2  10   2        319.16        315.44        26.21 o                         
   4  10   2         21.02         34.77        14.05 o                         
   6  10   2        175.90        214.39        28.19 o                         
   8  10   2       1176.71       1222.16        76.09 o                         
  10  10   2        384.75        509.22        52.17 o                         
  12  10   2        386.38        480.27        62.90 o                         
  14  10   2          0.67         54.97        40.63 o                         
 -15  11   2        138.18        186.56        35.20 o                         
 -13  11   2         45.08         72.54        25.74 o                         
 -11  11   2       1446.17       1364.09        60.28 o                         
  -9  11   2       5310.52       5299.74       127.40 o                         
  -7  11   2        902.10        942.07        43.19 o                         
  -5  11   2        296.41        336.39        35.57 o                         
  -3  11   2       4962.43       4688.85        88.51 o                         
  -1  11   2       3092.60       2859.07        57.32 o                         
   1  11   2       1604.62       1587.33        48.80 o                         
   3  11   2       1995.13       2007.56        75.67 o                         
   5  11   2        643.17        760.37        50.59 o                         
   7  11   2        444.28        414.13        43.04 o                         
   9  11   2        983.75        951.06        68.32 o                         
  11  11   2        954.16       1055.20       113.21 o                         
  13  11   2        716.33        742.11        65.90 o                         
 -14  12   2       2387.20       2396.85        87.78 o                         
 -12  12   2        949.80        929.50        59.27 o                         
 -10  12   2       1325.37       1301.68        58.97 o                         
  -8  12   2       7474.92       7337.94       138.37 o                         
  -6  12   2       8216.33       7943.22       125.48 o                         
  -4  12   2       3063.40       2853.02        65.01 o                         
  -2  12   2       2784.95       2860.42        75.44 o                         
   0  12   2       8651.17       8173.08       233.23 o                         
   2  12   2       9489.01       9196.41       173.25 o                         
   4  12   2       2481.21       2471.69        62.00 o                         
   6  12   2       1006.18       1017.17        55.88 o                         
   8  12   2       2675.48       2576.25        90.35 o                         
  10  12   2       4003.18       3905.03       117.24 o                         
  12  12   2       1877.91       1956.96        87.00 o                         
  14  12   2        763.75        739.99        83.51 o                         
 -13  13   2       1999.73       2036.07        74.11 o                         
 -11  13   2       1418.17       1400.17        60.28 o                         
  -9  13   2       1163.70       1180.07        70.50 o                         
  -7  13   2       2065.38       1961.08        69.26 o                         
  -5  13   2       5257.48       4951.38       121.17 o                         
  -3  13   2       7196.19       7091.82       173.14 o                         
  -1  13   2       3044.51       2893.66       130.82 o                         
   1  13   2       1511.47       1466.13       116.06 o                         
   3  13   2       1705.32       1752.27        68.82 o                         
   5  13   2       2265.31       2154.40        69.88 o                         
   7  13   2       2884.93       2658.63        89.48 o                         
   9  13   2       2004.37       2051.24       122.27 o                         
  11  13   2       1216.27       1199.71        94.43 o                         
  13  13   2        742.40        648.03        61.69 o                         
 -12  14   2         28.73        109.16        27.32 o                         
 -10  14   2        870.56        802.55        66.17 o                         
  -8  14   2        365.86        379.98        47.52 o                         
  -6  14   2         48.31         46.03        30.11 o                         
  -4  14   2        883.42        942.79        77.61 o                         
  -2  14   2       2388.54       2369.12       142.61 o                         
   0  14   2         11.05        -20.27        34.63 o                         
   2  14   2        249.29        256.70        37.66 o                         
   4  14   2        254.84        194.65        47.17 o                         
   6  14   2        347.07        327.94        38.91 o                         
   8  14   2        210.96        209.03        40.34 o                         
  10  14   2        181.45        174.28        38.59 o                         
  12  14   2         12.43         59.30        28.94 o                         
 -11  15   2       1006.60       1059.90       106.34 o                         
  -9  15   2        402.43        364.30        72.06 o                         
  -7  15   2          1.56         12.71        25.84 o                         
  -5  15   2        101.60        137.22        38.78 o                         
  -3  15   2       1497.54       1465.14       178.26 o                         
  -1  15   2       2125.02       2034.41       120.68 o                         
   1  15   2        960.17        929.39        60.43 o                         
   3  15   2        327.42        318.58        41.12 o                         
   5  15   2        555.61        489.34        45.30 o                         
   7  15   2       1076.14       1136.87        74.49 o                         
   9  15   2        560.15        569.73        56.58 o                         
  11  15   2        144.47        161.74        42.27 o                         
 -10  16   2        988.46       1383.29       109.80 o                         
  -8  16   2        767.06        937.34       156.93 o                         
  -6  16   2       1873.50       1918.18       121.09 o                         
  -4  16   2       3222.53       3240.77       123.98 o                         
  -2  16   2       2342.88       2518.72       210.88 o                         
   0  16   2       1773.58       1931.30       185.85 o                         
   2  16   2       2285.42       2120.37       115.40 o                         
   4  16   2       2711.87       2618.38        93.38 o                         
   6  16   2       2478.93       2328.95        80.79 o                         
   8  16   2       1632.72       1733.22        80.90 o                         
  10  16   2        882.95        966.55        72.56 o                         
  -9  17   2        638.75        850.32        79.78 o                         
  -7  17   2       1681.47       1621.95        94.08 o                         
  -5  17   2       1711.64       1571.61       114.24 o                         
  -3  17   2        703.79        775.79        84.94 o                         
  -1  17   2       1402.93       1549.28       115.62 o                         
   1  17   2       3052.78       3263.28       283.20 o                         
   3  17   2       1638.25       1488.50        75.59 o                         
   5  17   2       1099.26       1130.67        77.08 o                         
   7  17   2       1554.65       1684.10        77.00 o                         
  -8  18   2        307.56        438.46       103.70 o                         
  -6  18   2         73.52        208.04        58.69 o                         
  -4  18   2         46.52         83.34        33.84 o                         
  -2  18   2        147.70         85.49        51.82 o                         
   0  18   2         93.27        143.00        45.93 o                         
   2  18   2        310.76        352.02        98.68 o                         
   4  18   2        579.62        697.61        62.49 o                         
   6  18   2        144.73        135.89        42.48 o                         
  -5  19   2        432.55        535.10       129.34 o                         
  -3  19   2         25.79        171.46        57.45 o                         
  -1  19   2        182.54        160.38        55.51 o                         
   1  19   2        567.72        713.10        99.04 o                         
   3  19   2        154.37        175.09        55.99 o                         
 -19   1   3        595.42        653.36       209.36 o                         
 -17   1   3       1275.10       1553.52       145.64 o                         
 -15   1   3        651.20        696.82        78.71 o                         
 -13   1   3       1623.06       1642.49        93.33 o                         
 -11   1   3       4853.61       4712.23        84.50 o                         
  -9   1   3       3746.81       3597.21        55.56 o                         
  -7   1   3       8278.32       8476.46        85.78 o                         
  -5   1   3      13490.85      14737.03       154.50 o                         
  -3   1   3       3008.32       3109.29        44.46 o                         
  -1   1   3      10187.74      11318.61       118.68 o                         
   1   1   3      23764.00      26424.16       233.89 o                         
   3   1   3      19659.31      21626.04       228.72 o                         
   5   1   3       5375.55       5604.83        77.93 o                         
   7   1   3        359.88        360.02        18.71 o                         
   9   1   3       2944.79       2792.48        57.82 o                         
  11   1   3       5316.73       5087.51       145.10 o                         
  13   1   3       2143.25       2352.58       186.60 o                         
  15   1   3        561.26        660.85       167.64 o                         
  17   1   3        219.12        279.15        98.61 o                         
 -18   2   3       1057.37       1193.65        89.53 o                         
 -16   2   3       1364.64       1713.59       101.91 o                         
 -14   2   3       4696.87       4925.70       167.35 o                         
 -12   2   3       6577.88       6336.09       127.09 o                         
 -10   2   3       5137.68       4883.02        85.22 o                         
  -8   2   3      10823.41      10494.18       110.05 o                         
  -6   2   3      15670.86      17012.78       209.42 o                         
  -4   2   3      23236.27      24445.42       369.86 o                         
  -2   2   3      44778.85      48340.86       595.93 o                         
   0   2   3      13411.00      14975.79       130.33 o                         
   2   2   3      13285.66      14099.44       150.45 o                         
   4   2   3      33715.95      34711.70       351.97 o                         
   6   2   3       7899.84       7938.79       123.01 o                         
   8   2   3       3344.16       3309.80        63.40 o                         
  10   2   3       9327.70       8970.81       157.26 o                         
  12   2   3       5460.68       5103.09       186.58 o                         
  14   2   3       1470.78       1394.50       165.36 o                         
  16   2   3        801.67        935.86       108.85 o                         
 -19   3   3        599.22        673.60       122.89 o                         
 -17   3   3       1000.60       1032.24       102.44 o                         
 -15   3   3        846.63       1028.62       148.68 o                         
 -13   3   3       2550.75       2378.79       111.55 o                         
 -11   3   3       5675.20       5661.48       104.76 o                         
  -9   3   3       3546.76       3631.85        53.69 o                         
  -7   3   3       4517.64       4468.26        60.31 o                         
  -5   3   3       8714.84       9292.81       105.51 o                         
  -3   3   3      20290.69      21336.09       278.10 o                         
  -1   3   3      31057.51      33752.48       334.02 o                         
   1   3   3        357.37        325.64        14.90 o                         
   3   3   3       3621.11       3339.38        53.39 o                         
   5   3   3      22662.70      23516.37       267.59 o                         
   7   3   3       5290.44       5308.71        88.87 o                         
   9   3   3       2667.10       2662.85        63.13 o                         
  11   3   3       2380.25       2237.82        87.45 o                         
  13   3   3       1210.69       1222.33        99.47 o                         
  15   3   3        773.50        739.69        96.39 o                         
  17   3   3        489.82        452.76        78.58 o                         
 -18   4   3         14.35        160.81        63.72 o                         
 -16   4   3        124.24         98.61        57.65 o                         
 -14   4   3          8.09         37.93        34.33 o                         
 -12   4   3         11.59        -18.19        20.00 o                         
 -10   4   3         93.75        119.01        22.13 o                         
  -8   4   3        608.25        691.87        24.29 o                         
  -6   4   3        334.19        375.27        17.51 o                         
  -4   4   3       4603.75       4773.14        54.02 o                         
  -2   4   3       1633.55       1684.24        32.64 o                         
   0   4   3       7214.21       7465.18        76.89 o                         
   2   4   3       5044.46       5555.33        68.04 o                         
   4   4   3         72.15         80.82        14.05 o                         
   6   4   3       1972.08       2146.26        55.30 o                         
   8   4   3        784.90        858.20        38.81 o                         
  10   4   3         32.82         76.96        28.03 o                         
  12   4   3        550.56        540.13        65.34 o                         
  14   4   3         19.88         14.91        37.78 o                         
  16   4   3        283.30        259.90        56.10 o                         
 -17   5   3       1214.83       1390.92        95.97 o                         
 -15   5   3        344.75        447.76        67.96 o                         
 -13   5   3        694.43        788.65        56.25 o                         
 -11   5   3       5134.66       4841.64       118.88 o                         
  -9   5   3       4145.68       4073.83        59.28 o                         
  -7   5   3         19.97          0.43         9.15 o                         
  -5   5   3       5326.12       4883.84        63.25 o                         
  -3   5   3      30177.67      32830.52       333.28 o                         
  -1   5   3      10567.98      11166.19       146.01 o                         
   1   5   3       7772.34       7574.88        98.55 o                         
   3   5   3       1720.13       1540.36        38.84 o                         
   5   5   3        528.75        494.39        23.74 o                         
   7   5   3       6840.03       6679.09       106.64 o                         
   9   5   3       3603.39       3509.37        87.42 o                         
  11   5   3       1638.55       1589.17        90.00 o                         
  13   5   3       1054.41       1136.38        97.17 o                         
  15   5   3        275.20        319.53        59.73 o                         
 -16   6   3       2233.81       2328.18       134.95 o                         
 -14   6   3       4423.67       4310.11       113.59 o                         
 -12   6   3       2019.92       2096.46        66.89 o                         
 -10   6   3       2737.44       2581.84        63.41 o                         
  -8   6   3      11565.89      11319.04       120.79 o                         
  -6   6   3      12810.67      12469.51       126.06 o                         
  -4   6   3      22795.44      22470.00       236.85 o                         
  -2   6   3      17380.30      17578.91       205.39 o                         
   0   6   3       9153.34       8748.97       111.87 o                         
   2   6   3      18834.18      18519.01       238.55 o                         
   4   6   3       5762.64       5609.82        90.25 o                         
   6   6   3       8164.42       8077.41       119.88 o                         
   8   6   3      11165.16      10803.27       170.41 o                         
  10   6   3       3867.43       3645.10       129.71 o                         
  12   6   3       1470.40       1499.36        92.77 o                         
  14   6   3       1172.01       1181.80       102.28 o                         
  16   6   3       1728.16       1962.26       114.45 o                         
 -17   7   3         88.03         42.44        80.41 o                         
 -15   7   3       1419.35       1510.19        86.72 o                         
 -13   7   3       3584.37       3675.35       104.28 o                         
 -11   7   3        943.55        927.85        43.94 o                         
  -9   7   3       2580.58       2348.55        55.93 o                         
  -7   7   3      10699.22      10697.52       123.10 o                         
  -5   7   3      11957.56      11920.11       212.15 o                         
  -3   7   3       5838.64       5391.04        81.86 o                         
  -1   7   3       2317.57       1914.32        53.87 o                         
   1   7   3      16068.08      15933.57       200.16 o                         
   3   7   3      10732.38      11271.96       143.10 o                         
   5   7   3       2253.96       2174.44        52.79 o                         
   7   7   3       5433.71       5017.75       100.31 o                         
   9   7   3       2635.29       2563.76        83.60 o                         
  11   7   3       1033.30        904.09        61.58 o                         
  13   7   3       1390.54       1442.93       102.87 o                         
  15   7   3       1148.06       1168.06       103.14 o                         
 -16   8   3          1.18          8.15        59.93 o                         
 -14   8   3         40.75         40.55        31.04 o                         
 -12   8   3          4.18          4.45        22.15 o                         
 -10   8   3        175.51        160.36        25.84 o                         
  -8   8   3       1546.22       1503.80        35.75 o                         
  -6   8   3        305.03        299.29        21.94 o                         
  -4   8   3        108.75        120.66        18.42 o                         
  -2   8   3         15.18         27.29        16.23 o                         
   0   8   3        890.10        926.76        29.87 o                         
   2   8   3       1625.45       1666.99        35.32 o                         
   4   8   3          9.62         -5.75        12.43 o                         
   6   8   3        145.11        134.06        29.18 o                         
   8   8   3          0.22        -17.22        18.53 o                         
  10   8   3         54.25         16.53        25.81 o                         
  12   8   3        234.86        230.11        55.57 o                         
  14   8   3        265.86        357.82        63.20 o                         
 -17   9   3        239.64        228.94        69.15 o                         
 -15   9   3        294.92        397.67        45.66 o                         
 -13   9   3       1232.85       1156.97        57.04 o                         
 -11   9   3       2981.23       2924.01        78.39 o                         
  -9   9   3        560.88        604.75        39.17 o                         
  -7   9   3        908.21        932.50        36.69 o                         
  -5   9   3       7271.54       7169.79       107.86 o                         
  -3   9   3       1911.06       1801.92        56.75 o                         
  -1   9   3       1048.84        964.37        38.21 o                         
   1   9   3       3488.39       3618.04        64.09 o                         
   3   9   3       4032.49       4109.54        66.88 o                         
   5   9   3       3178.78       3133.88        63.87 o                         
   7   9   3       1799.63       1802.55        66.78 o                         
   9   9   3       1482.99       1457.41        70.07 o                         
  11   9   3        701.25        812.36        67.08 o                         
  13   9   3        491.01        687.59       189.24 o                         
  15   9   3        199.70        359.09        71.63 o                         
 -16  10   3       1229.13       1394.27       159.85 o                         
 -14  10   3        805.56        882.62        96.91 o                         
 -12  10   3       2329.39       2129.50        70.07 o                         
 -10  10   3       7147.60       6893.26       126.08 o                         
  -8  10   3       4218.66       4030.35        90.82 o                         
  -6  10   3       4139.76       4142.47        70.57 o                         
  -4  10   3       9379.96       9245.83       160.45 o                         
  -2  10   3       7543.21       6968.80       115.24 o                         
   0  10   3       2305.68       2149.52        52.30 o                         
   2  10   3       4434.78       4482.67        86.32 o                         
   4  10   3      19509.80      19376.03       219.96 o                         
   6  10   3       9821.33       9697.47       158.63 o                         
   8  10   3        684.12        749.85        50.79 o                         
  10  10   3        823.77        984.10        72.34 o                         
  12  10   3       2594.58       2491.78        95.66 o                         
  14  10   3       2151.94       2208.47       117.94 o                         
 -15  11   3       1405.09       1608.24        92.99 o                         
 -13  11   3        202.55        233.43        33.43 o                         
 -11  11   3       1640.67       1574.05        67.82 o                         
  -9  11   3       8446.32       7891.13       192.70 o                         
  -7  11   3       3748.26       3761.83        69.29 o                         
  -5  11   3        483.16        485.88        34.88 o                         
  -3  11   3       1479.57       1391.01        48.17 o                         
  -1  11   3       9282.77       8955.85       137.42 o                         
   1  11   3       8513.39       8416.71       141.07 o                         
   3  11   3       2472.19       2463.28        72.67 o                         
   5  11   3       2333.89       2300.45       103.21 o                         
   7  11   3       3804.71       3744.38       104.75 o                         
   9  11   3       2811.89       2631.62        93.70 o                         
  11  11   3        684.61        664.04        69.42 o                         
  13  11   3        661.09        781.80       127.44 o                         
 -14  12   3        146.66        180.51        64.33 o                         
 -12  12   3         35.48         24.94        36.79 o                         
 -10  12   3         69.24         52.37        30.83 o                         
  -8  12   3        272.54        207.00        44.69 o                         
  -6  12   3        858.61        926.39        37.87 o                         
  -4  12   3         41.89         35.01        26.22 o                         
  -2  12   3        213.41        220.89        36.86 o                         
   0  12   3       2477.92       2400.62       102.85 o                         
   2  12   3       1192.48       1134.90        59.50 o                         
   4  12   3        159.97        198.35        27.70 o                         
   6  12   3         10.44         -8.61        47.80 o                         
   8  12   3        938.92        868.06        65.73 o                         
  10  12   3        320.30        381.85        50.36 o                         
  12  12   3          7.23         26.29        27.36 o                         
 -13  13   3         30.52         52.06        30.39 o                         
 -11  13   3          3.76         35.65        23.80 o                         
  -9  13   3       1646.78       1415.09        69.56 o                         
  -7  13   3       6180.18       5951.68       121.91 o                         
  -5  13   3        571.43        643.60        43.82 o                         
  -3  13   3        499.79        459.24        58.44 o                         
  -1  13   3       1410.44       1417.06       127.44 o                         
   1  13   3       9768.61       9515.31       379.28 o                         
   3  13   3       1054.10       1110.76       110.93 o                         
   5  13   3        332.93        367.75        48.26 o                         
   7  13   3       1135.94       1241.81        93.80 o                         
   9  13   3       1732.74       1909.28       103.66 o                         
  11  13   3         69.91         64.38        36.89 o                         
 -14  14   3       1066.03       1142.38       148.68 o                         
 -12  14   3       1866.40       1969.04       103.09 o                         
 -10  14   3        790.76        967.65        73.28 o                         
  -8  14   3       1926.17       1750.99        67.15 o                         
  -6  14   3       4826.76       4689.83       118.68 o                         
  -4  14   3       3047.50       3148.29       114.38 o                         
  -2  14   3       2779.02       2480.08       127.09 o                         
   0  14   3       5700.85       5566.70       151.36 o                         
   2  14   3       4002.29       4070.51       135.13 o                         
   4  14   3        945.68       1108.98        98.70 o                         
   6  14   3       2063.84       1956.93        85.50 o                         
   8  14   3       2988.28       2759.64       115.97 o                         
  10  14   3       1193.86       1247.42       123.28 o                         
 -11  15   3       1281.28       1444.31        83.78 o                         
  -9  15   3       1196.01       1298.05        79.27 o                         
  -7  15   3        704.07        854.46        95.31 o                         
  -5  15   3       2158.60       2070.34        95.22 o                         
  -3  15   3       5684.52       5245.29       193.09 o                         
  -1  15   3       2448.87       2696.06       411.14 o                         
   1  15   3       1063.53       1325.90       137.30 o                         
   3  15   3       2201.99       2175.34       105.33 o                         
   5  15   3       1708.14       1581.40        82.86 o                         
   7  15   3        874.02        826.67        80.77 o                         
   9  15   3       1085.81       1187.18       176.48 o                         
 -10  16   3          4.03         76.87        73.58 o                         
  -8  16   3         56.08         76.19        26.78 o                         
  -6  16   3        599.16        571.96        65.66 o                         
  -4  16   3        585.15        562.79        64.48 o                         
  -2  16   3         14.76         43.58        77.37 o                         
   0  16   3        284.07        387.86        59.05 o                         
   2  16   3        751.80        740.54        81.37 o                         
   4  16   3         14.50         -9.70        26.12 o                         
   6  16   3          7.88         19.15        27.75 o                         
   8  16   3        469.88        507.85        56.06 o                         
  -9  17   3        613.53        745.12        69.03 o                         
  -7  17   3        112.92        100.87        52.75 o                         
  -5  17   3         72.36         86.63        36.04 o                         
  -3  17   3        594.81        694.12        95.58 o                         
  -1  17   3        524.64        637.68        96.01 o                         
   1  17   3        129.79        145.54        42.58 o                         
   3  17   3        613.01        634.09        61.88 o                         
   5  17   3        687.88        623.63       133.76 o                         
   7  17   3        117.53        179.73        38.75 o                         
  -8  18   3        717.00        812.37       101.76 o                         
  -6  18   3       1374.38       1567.50        89.07 o                         
  -4  18   3       1067.03       1165.60        85.25 o                         
  -2  18   3       1456.29       1595.24       118.00 o                         
   0  18   3       1927.49       1987.61       106.84 o                         
   2  18   3        773.16        785.07        68.37 o                         
   4  18   3        900.40       1022.64        78.72 o                         
   6  18   3       1822.32       1726.57        79.24 o                         
  -5  19   3        542.56        558.73        66.38 o                         
  -3  19   3        505.69        589.94        85.77 o                         
  -1  19   3       1292.91       1525.45       109.48 o                         
   1  19   3        929.82       1057.70       115.56 o                         
   3  19   3       1122.67       1001.07       104.11 o                         
 -14   0   4       3759.98       3841.32       197.22 o                         
 -12   0   4      10578.70       9721.90       289.77 o                         
 -10   0   4      14790.60      14655.46       291.46 o                         
  -8   0   4       2049.47       2107.55        50.24 o                         
  -6   0   4      12526.88      12614.46       188.20 o                         
  -4   0   4      39272.23      42018.30       795.52 o                         
  -2   0   4        892.53        974.49        37.64 o                         
   0   0   4       4663.22       4802.33        95.37 o                         
   2   0   4      46094.15      46447.81       705.30 o                         
   4   0   4      28498.23      30682.77       419.40 o                         
   6   0   4       7349.94       7595.67       151.54 o                         
   8   0   4       8708.96       8367.40       168.12 o                         
  10   0   4       4613.28       4509.54       164.12 o                         
  12   0   4       2082.16       1782.60       165.36 o                         
  14   0   4       2663.43       2500.20       197.22 o                         
  16   0   4       1595.06       1752.26       175.98 o                         
 -17   1   4        358.16        473.34        75.09 o                         
 -15   1   4       1851.99       1988.49       103.52 o                         
 -13   1   4       4967.34       4778.45       163.85 o                         
 -11   1   4       2773.11       2570.11        53.52 o                         
  -9   1   4       3022.03       3001.37        47.99 o                         
  -7   1   4      14485.56      15667.71       143.91 o                         
  -5   1   4       8543.44       8832.26       211.13 o                         
  -3   1   4        134.06        138.68        13.27 o                         
  -1   1   4       2451.36       2528.72        47.40 o                         
   1   1   4      10796.32      10823.08       106.25 o                         
   3   1   4      25958.17      27603.48       284.92 o                         
   5   1   4       5541.35       5863.16        78.90 o                         
   7   1   4       2532.25       2500.82        46.57 o                         
   9   1   4       8003.54       7815.64       157.77 o                         
  11   1   4       1805.90       1668.50       107.81 o                         
  13   1   4        543.30        607.11        87.79 o                         
  15   1   4        965.56       1124.66       183.57 o                         
 -16   2   4          0.13         23.43        51.58 o                         
 -14   2   4        127.93        141.20        44.51 o                         
 -12   2   4        187.60        218.30        53.87 o                         
 -10   2   4          2.49          1.33        12.60 o                         
  -8   2   4        249.51        278.32        16.13 o                         
  -6   2   4        320.29        338.17        15.51 o                         
  -4   2   4       4560.12       5090.96        92.52 o                         
  -2   2   4       1468.09       1386.13        27.76 o                         
   0   2   4       1046.99       1163.08        29.63 o                         
   2   2   4          0.51          6.97         8.64 o                         
   4   2   4         15.74         13.68         8.23 o                         
   6   2   4         60.61         65.49        12.14 o                         
   8   2   4       1468.47       1446.18        38.59 o                         
  10   2   4        864.08        753.97        68.44 o                         
  12   2   4         38.57         94.89        42.85 o                         
  14   2   4         38.43          9.37        39.00 o                         
  16   2   4        102.90        134.73        55.75 o                         
 -17   3   4        256.71        415.69        95.58 o                         
 -15   3   4        896.49        851.72        85.04 o                         
 -13   3   4       2631.65       2712.01        92.39 o                         
 -11   3   4        340.91        323.01        45.55 o                         
  -9   3   4       2336.49       2273.87        57.86 o                         
  -7   3   4      12320.51      12815.22       128.59 o                         
  -5   3   4       7078.60       7393.45       158.05 o                         
  -3   3   4       9435.38       9364.78       117.06 o                         
  -1   3   4       8308.35       8372.06        96.25 o                         
   1   3   4      18851.74      21118.81       220.32 o                         
   3   3   4      18468.37      19448.85       194.88 o                         
   5   3   4       1815.99       1711.30        36.71 o                         
   7   3   4         66.63         61.51        14.51 o                         
   9   3   4        840.49        833.92        39.80 o                         
  11   3   4       2713.52       2577.20       110.04 o                         
  13   3   4       1338.85       1521.87       113.08 o                         
  15   3   4        871.69        865.34        93.59 o                         
 -18   4   4       1158.43       1567.17       154.75 o                         
 -16   4   4       1915.69       2145.06       153.99 o                         
 -14   4   4       1788.94       1888.70       101.90 o                         
 -12   4   4       4163.88       4230.47       110.67 o                         
 -10   4   4       8622.86       8399.38       112.52 o                         
  -8   4   4       2733.64       2576.77        42.78 o                         
  -6   4   4       6128.99       6291.22        68.01 o                         
  -4   4   4      55075.94      59515.49       489.51 o                         
  -2   4   4      25842.14      25078.94       256.13 o                         
   0   4   4      15450.58      15711.16       149.00 o                         
   2   4   4      24298.72      24994.31       281.10 o                         
   4   4   4       4707.43       4656.74        73.18 o                         
   6   4   4       7370.29       7247.91       104.24 o                         
   8   4   4       4644.46       4484.89       124.59 o                         
  10   4   4       2246.54       2238.66        82.76 o                         
  12   4   4       4557.98       4370.97       148.50 o                         
  14   4   4       2157.39       2106.17       112.87 o                         
  16   4   4        451.79        526.09        77.72 o                         
 -17   5   4       1488.04       1586.90       141.09 o                         
 -15   5   4       1568.39       1621.44        96.48 o                         
 -13   5   4         91.57        118.47        32.89 o                         
 -11   5   4       1856.89       1853.13        56.08 o                         
  -9   5   4      11967.11      12101.23       129.43 o                         
  -7   5   4       1991.08       1903.91        36.53 o                         
  -5   5   4       1477.82       1435.63        27.25 o                         
  -3   5   4      36695.62      38150.24       417.00 o                         
  -1   5   4      26014.14      27378.13       262.50 o                         
   1   5   4       7553.16       7616.18        94.22 o                         
   3   5   4       2108.81       1889.96        45.83 o                         
   5   5   4       1938.99       1968.97        45.06 o                         
   7   5   4       6042.59       5974.38       101.72 o                         
   9   5   4       2466.59       2327.56        76.49 o                         
  11   5   4       1698.91       1653.41        95.47 o                         
  13   5   4       1177.24       1052.07        93.88 o                         
  15   5   4        399.99        480.31        71.81 o                         
 -18   6   4          7.52         19.72        37.93 o                         
 -16   6   4          6.58         28.24        71.30 o                         
 -14   6   4         72.28         97.69        37.23 o                         
 -12   6   4        524.46        552.35        43.00 o                         
 -10   6   4         25.81         24.44        16.18 o                         
  -8   6   4       1820.61       1766.23        36.90 o                         
  -6   6   4         38.14         29.06        15.93 o                         
  -4   6   4       1666.60       1825.23        39.15 o                         
  -2   6   4       3608.45       3439.82        55.49 o                         
   0   6   4         26.05         27.29        10.43 o                         
   2   6   4        227.92        294.85        21.62 o                         
   4   6   4          0.23        -12.86        12.86 o                         
   6   6   4          0.14          7.69        16.45 o                         
   8   6   4         80.94         34.97        24.63 o                         
  10   6   4          1.98         23.89        23.70 o                         
  12   6   4          8.58        -30.67        30.67 o                         
  14   6   4         17.85         16.16        58.05 o                         
 -17   7   4        253.30        224.18        66.75 o                         
 -15   7   4        893.28        866.87        83.89 o                         
 -13   7   4       2593.83       2546.58        85.15 o                         
 -11   7   4       1570.88       1592.02        56.03 o                         
  -9   7   4       1739.42       1832.87        43.44 o                         
  -7   7   4       7443.49       7424.47        94.26 o                         
  -5   7   4        407.36        319.23        24.72 o                         
  -3   7   4          5.65          7.37        10.48 o                         
  -1   7   4      12274.42      12601.43       144.85 o                         
   1   7   4       4064.27       4026.44        61.45 o                         
   3   7   4       3186.59       2925.69        57.60 o                         
   5   7   4       3483.65       3390.75        61.63 o                         
   7   7   4        650.98        628.21        42.86 o                         
   9   7   4       4711.01       4537.76       115.90 o                         
  11   7   4       2924.14       2814.66        96.79 o                         
  13   7   4         30.63         -0.39        40.68 o                         
  15   7   4        106.94        163.44        45.92 o                         
 -16   8   4        724.06        796.81       103.11 o                         
 -14   8   4       2693.05       2723.53       104.54 o                         
 -12   8   4       7375.74       6886.62       128.31 o                         
 -10   8   4       2850.56       2622.23        69.08 o                         
  -8   8   4       2024.18       1974.34        55.92 o                         
  -6   8   4      14967.00      14684.19       172.42 o                         
  -4   8   4       7987.54       7710.48       102.92 o                         
  -2   8   4       3706.26       3636.50        66.41 o                         
   0   8   4      10628.33      10144.21       133.64 o                         
   2   8   4       6502.28       6394.86        97.29 o                         
   4   8   4       6902.51       6863.52       103.48 o                         
   6   8   4       7509.20       7206.16       128.57 o                         
   8   8   4       8072.42       7919.85       161.60 o                         
  10   8   4       4429.57       4154.61       130.51 o                         
  12   8   4        593.27        673.71        89.07 o                         
  14   8   4        742.12        903.82       158.68 o                         
 -17   9   4       1096.79       1217.11       105.16 o                         
 -15   9   4        621.50        659.28        57.09 o                         
 -13   9   4        924.66        876.12        54.56 o                         
 -11   9   4       3956.26       3720.85        87.12 o                         
  -9   9   4       2786.66       2605.51        80.87 o                         
  -7   9   4       5628.49       5474.56        84.28 o                         
  -5   9   4       6179.33       6254.48        97.78 o                         
  -3   9   4        560.30        667.33        37.64 o                         
  -1   9   4       4181.17       3940.72        74.64 o                         
   1   9   4       5232.25       4870.25        72.69 o                         
   3   9   4       3963.98       3928.94        68.13 o                         
   5   9   4       7823.98       7429.98       148.90 o                         
   7   9   4       4758.43       4602.18       102.15 o                         
   9   9   4       1345.68       1402.25        76.89 o                         
  11   9   4       1109.03       1208.17        74.19 o                         
  13   9   4       1406.29       1414.51       159.35 o                         
 -16  10   4        187.51        249.37        44.42 o                         
 -14  10   4        137.80        186.28        32.80 o                         
 -12  10   4          4.51         -9.56        19.14 o                         
 -10  10   4         63.60         83.64        31.34 o                         
  -8  10   4       1059.82        997.45        37.90 o                         
  -6  10   4        208.64        196.37        24.91 o                         
  -4  10   4        394.48        483.56        37.80 o                         
  -2  10   4        494.28        558.91        46.22 o                         
   0  10   4         21.33         15.65        14.24 o                         
   2  10   4        465.14        488.66        36.99 o                         
   4  10   4       2313.29       2344.70        54.43 o                         
   6  10   4       1323.40       1425.80       102.07 o                         
   8  10   4          0.89        -21.47        32.49 o                         
  10  10   4         57.77        110.43        32.14 o                         
  12  10   4         48.17         45.46        30.88 o                         
  14  10   4         68.62         11.94        73.26 o                         
 -15  11   4        350.06        383.05        44.91 o                         
 -13  11   4        514.37        595.81        46.06 o                         
 -11  11   4         97.29        119.33        33.07 o                         
  -9  11   4       1017.19       1066.46        64.61 o                         
  -7  11   4       2067.72       2110.44        51.38 o                         
  -5  11   4       2104.27       2121.82        50.66 o                         
  -3  11   4       4563.71       4352.08       150.08 o                         
  -1  11   4       1965.69       1935.01        57.83 o                         
   1  11   4        480.67        551.51        39.37 o                         
   3  11   4       1843.15       1788.99        52.94 o                         
   5  11   4       3093.85       3077.49        90.18 o                         
   7  11   4        453.13        420.32        48.15 o                         
   9  11   4          2.41         19.62        29.78 o                         
  11  11   4        798.96        880.71        70.23 o                         
  13  11   4        935.59        861.40        92.26 o                         
 -14  12   4        691.37        733.67        59.38 o                         
 -12  12   4        252.79        302.14        65.91 o                         
 -10  12   4       2534.07       2427.49        92.41 o                         
  -8  12   4       7204.08       6788.10       130.45 o                         
  -6  12   4       2306.78       2426.93        68.09 o                         
  -4  12   4       3143.55       3156.80       102.29 o                         
  -2  12   4      11441.76      11151.32       227.56 o                         
   0  12   4       6394.33       6384.77       136.42 o                         
   2  12   4       1388.98       1345.14        57.14 o                         
   4  12   4       2760.94       2709.08        90.57 o                         
   6  12   4       4890.34       4685.46       143.25 o                         
   8  12   4       2460.75       2106.81       128.27 o                         
  10  12   4        760.47        827.84        71.33 o                         
  12  12   4        708.05        763.92       123.08 o                         
 -13  13   4        320.72        289.40        73.93 o                         
 -11  13   4       1193.59       1231.09       105.33 o                         
  -9  13   4       1750.23       1798.22        74.22 o                         
  -7  13   4       2402.96       2416.36        71.13 o                         
  -5  13   4       3983.60       3715.05        88.44 o                         
  -3  13   4       2498.18       2619.66        94.87 o                         
  -1  13   4       3329.61       3265.42       141.49 o                         
   1  13   4       5504.93       5247.15       150.87 o                         
   3  13   4       1680.96       1740.64        89.87 o                         
   5  13   4       1043.78       1199.37        79.30 o                         
   7  13   4       2151.90       2112.39       100.81 o                         
   9  13   4        970.84        873.96        81.20 o                         
  11  13   4        634.23        673.42        75.73 o                         
 -12  14   4        287.68        237.84        40.90 o                         
 -10  14   4         28.02         58.62        32.41 o                         
  -8  14   4          4.23         62.69        21.31 o                         
  -6  14   4        529.68        559.31        45.64 o                         
  -4  14   4        709.75        742.62        87.19 o                         
  -2  14   4        463.91        534.65        75.58 o                         
   0  14   4        115.11        142.90        42.81 o                         
   2  14   4         81.83         85.10        40.48 o                         
   4  14   4        619.51        563.39        59.75 o                         
   6  14   4         67.34          9.88        33.54 o                         
   8  14   4        118.62         96.06        39.24 o                         
  10  14   4        164.48        226.85        48.82 o                         
 -11  15   4        303.70        387.61        51.18 o                         
  -9  15   4        194.40        267.47        48.39 o                         
  -7  15   4        469.90        500.54        57.72 o                         
  -5  15   4       1326.12       1288.28        71.02 o                         
  -3  15   4        629.85        556.98        96.34 o                         
  -1  15   4         26.40         -3.53        41.29 o                         
   1  15   4        264.30        249.24        51.15 o                         
   3  15   4       1027.35       1178.58       116.62 o                         
   5  15   4       1108.09       1247.42        88.17 o                         
   7  15   4        596.88        486.99        61.67 o                         
   9  15   4        126.94        194.73        46.72 o                         
 -10  16   4       1041.23       1140.38        80.88 o                         
  -8  16   4       2345.90       2383.79       101.39 o                         
  -6  16   4        900.15       1115.67       117.43 o                         
  -4  16   4        817.09        795.79        76.27 o                         
  -2  16   4       3243.42       3263.08       155.55 o                         
   0  16   4       2058.59       2118.66       105.38 o                         
   2  16   4       1271.64       1320.94       110.23 o                         
   4  16   4       1944.13       1937.27       105.89 o                         
   6  16   4       1454.20       1434.20       104.76 o                         
   8  16   4       1213.75       1488.65       152.06 o                         
  -9  17   4        919.18        968.31        65.86 o                         
  -7  17   4        792.60       1058.73        90.09 o                         
  -5  17   4       1058.22       1305.47        71.24 o                         
  -3  17   4       1272.09       1308.34       172.19 o                         
  -1  17   4       1138.66       1270.27       106.14 o                         
   1  17   4       1595.42       1753.95       154.52 o                         
   3  17   4       1172.83       1407.22       118.54 o                         
   5  17   4        860.90        806.22        70.45 o                         
   7  17   4       1647.64       1697.92       157.02 o                         
  -8  18   4         82.17        130.47        80.41 o                         
  -6  18   4         28.83         81.46        34.44 o                         
  -4  18   4         37.17        107.49        47.66 o                         
  -2  18   4         80.35         45.51        57.65 o                         
   0  18   4        190.00        324.95        61.93 o                         
   2  18   4        254.32        335.97        76.17 o                         
   4  18   4        128.20        161.64        47.70 o                         
  -5  19   4        275.40        389.81       122.89 o                         
  -3  19   4         99.14        143.79        38.70 o                         
  -1  19   4        352.21        411.27        63.93 o                         
   1  19   4        614.49        581.37        77.46 o                         
 -15   1   5       2223.48       2105.75       154.75 o                         
 -13   1   5       1749.94       1765.18        69.39 o                         
 -11   1   5        990.63        992.39        37.68 o                         
  -9   1   5       5914.82       6134.78        72.65 o                         
  -7   1   5      11846.69      12277.90       168.06 o                         
  -5   1   5       8091.37       8151.30       126.80 o                         
  -3   1   5        820.79        745.72        27.90 o                         
  -1   1   5       2726.39       2519.22        45.68 o                         
   1   1   5      18338.54      18924.22       202.16 o                         
   3   1   5       6763.27       6992.89        98.58 o                         
   5   1   5       2953.14       3253.81        55.05 o                         
   7   1   5       6609.14       6732.50        89.94 o                         
   9   1   5       2321.42       2247.98        76.22 o                         
  11   1   5        284.01        329.79        68.89 o                         
  13   1   5        828.69        827.75       176.74 o                         
  15   1   5       1041.63        942.34       150.19 o                         
 -14   2   5       1204.40       1235.65        81.44 o                         
 -12   2   5       6221.66       6351.15       140.63 o                         
 -10   2   5       7845.80       7847.31        93.78 o                         
  -8   2   5      12997.66      13279.35       212.71 o                         
  -6   2   5      21172.53      22513.21       387.50 o                         
  -4   2   5        798.44        626.59        28.84 o                         
  -2   2   5      10606.82      10283.05       116.87 o                         
   0   2   5      46389.43      49770.39       494.57 o                         
   2   2   5       6700.09       6811.94        96.12 o                         
   4   2   5       7398.71       7840.80       100.36 o                         
   6   2   5      12157.81      12338.63       147.81 o                         
   8   2   5       5916.75       5898.78        98.35 o                         
  10   2   5       4295.79       4295.48       138.86 o                         
  12   2   5       1454.93       1374.02       100.57 o                         
  14   2   5        759.98        805.15       105.98 o                         
  16   2   5       1700.73       1970.84       138.84 o                         
 -15   3   5       1070.15       1143.90       115.30 o                         
 -13   3   5       2260.01       2149.67        88.34 o                         
 -11   3   5       5486.51       5358.29       106.58 o                         
  -9   3   5       1460.67       1478.84        33.86 o                         
  -7   3   5       2110.65       1876.61        35.88 o                         
  -5   3   5      19513.05      21430.11       476.80 o                         
  -3   3   5      10403.03      11050.81       125.39 o                         
  -1   3   5       2551.55       2271.85        37.90 o                         
   1   3   5       6216.19       6246.04        88.53 o                         
   3   3   5       8373.97       8852.08       109.26 o                         
   5   3   5       7090.31       7375.00       105.22 o                         
   7   3   5       1987.58       1921.82        48.75 o                         
   9   3   5       1765.76       1794.44        68.41 o                         
  11   3   5       2981.69       2741.74       116.90 o                         
  13   3   5       1378.38       1420.92       166.85 o                         
  15   3   5        296.23        315.29        65.61 o                         
 -14   4   5        191.27        213.49        44.43 o                         
 -12   4   5         11.44          9.44        18.92 o                         
 -10   4   5          6.87         34.19        13.77 o                         
  -8   4   5         55.84         57.45        11.54 o                         
  -6   4   5        402.62        399.61        18.47 o                         
  -4   4   5        482.47        620.32        21.97 o                         
  -2   4   5        132.44        141.34        12.86 o                         
   0   4   5        228.18        233.99        16.90 o                         
   2   4   5        895.06        967.95        31.80 o                         
   4   4   5        121.69        114.37        15.16 o                         
   6   4   5        787.70        884.54        31.02 o                         
   8   4   5        104.90        112.73        22.77 o                         
  10   4   5         34.78         88.15        42.84 o                         
  12   4   5        474.51        489.25        71.00 o                         
  14   4   5        142.77         65.94        60.62 o                         
 -15   5   5       1495.82       1688.54       133.51 o                         
 -13   5   5       1679.08       1870.82        76.78 o                         
 -11   5   5        914.82        985.81        44.63 o                         
  -9   5   5       2437.27       2417.93        46.95 o                         
  -7   5   5       2216.06       2201.81        34.32 o                         
  -5   5   5      10187.06      10606.27       133.02 o                         
  -3   5   5      10583.65      10574.54       108.90 o                         
  -1   5   5       1718.78       2220.12        38.70 o                         
   1   5   5       7920.40       7773.80        92.53 o                         
   3   5   5      23561.56      25230.23       269.97 o                         
   5   5   5        537.41        547.74        28.94 o                         
   7   5   5        952.24        918.93        42.32 o                         
   9   5   5       2161.05       2053.50        79.58 o                         
  11   5   5        745.54        666.47        75.25 o                         
  13   5   5        884.12        816.23        93.34 o                         
  15   5   5        405.90        457.76        94.32 o                         
 -16   6   5       1063.59       1069.56       144.13 o                         
 -14   6   5       4990.97       4812.55       139.27 o                         
 -12   6   5       3866.33       3853.31        88.55 o                         
 -10   6   5       1627.80       1600.98        40.81 o                         
  -8   6   5       8719.58       8530.07        97.96 o                         
  -6   6   5       7685.30       7288.06        82.22 o                         
  -4   6   5       5390.29       4945.53        76.30 o                         
  -2   6   5      19215.67      19417.65       186.06 o                         
   0   6   5      17127.41      17659.19       181.68 o                         
   2   6   5       7358.98       7169.23        95.66 o                         
   4   6   5       4949.02       4827.39        80.42 o                         
   6   6   5       7163.53       6828.80       122.85 o                         
   8   6   5       4654.94       4404.32       110.89 o                         
  10   6   5       2296.69       2256.80        83.12 o                         
  12   6   5       2198.80       2198.18       124.47 o                         
  14   6   5       1181.23       1086.04       105.46 o                         
 -17   7   5       1301.51       1036.19       180.54 o                         
 -15   7   5       1171.17       1224.90       142.82 o                         
 -13   7   5       1693.90       1682.68        85.87 o                         
 -11   7   5       1167.07       1101.32        49.60 o                         
  -9   7   5       2317.52       2141.10        57.78 o                         
  -7   7   5       6359.89       6385.89        93.19 o                         
  -5   7   5       4601.53       4225.61        67.31 o                         
  -3   7   5       5695.85       5421.20        80.21 o                         
  -1   7   5       5869.47       6348.39        81.82 o                         
   1   7   5       8975.21       8880.94       105.28 o                         
   3   7   5       5637.69       5495.16        96.54 o                         
   5   7   5       2385.40       2382.57        58.35 o                         
   7   7   5       2829.90       2736.00        85.78 o                         
   9   7   5       2019.73       1760.31        74.41 o                         
  11   7   5       1367.44       1295.60       100.83 o                         
  13   7   5        728.60        762.20        90.47 o                         
 -16   8   5         21.59         41.47        37.99 o                         
 -14   8   5        121.57        111.22        41.61 o                         
 -12   8   5         97.68         95.72        26.11 o                         
 -10   8   5       1109.89       1004.44        46.47 o                         
  -8   8   5         98.24        124.72        22.21 o                         
  -6   8   5        656.51        637.54        33.89 o                         
  -4   8   5       2791.79       2825.44        60.12 o                         
  -2   8   5        608.58        632.51        27.42 o                         
   0   8   5        122.63        133.08        15.17 o                         
   2   8   5       1774.42       1722.16        46.15 o                         
   4   8   5         11.73         20.10        16.51 o                         
   6   8   5         29.36         50.72        25.99 o                         
   8   8   5        328.56        226.24        48.17 o                         
  10   8   5         19.37         24.17        38.54 o                         
  12   8   5         20.23         23.48        42.68 o                         
  14   8   5         59.43         50.91        62.42 o                         
 -17   9   5        661.01        483.96       144.13 o                         
 -15   9   5        740.05        737.44        58.65 o                         
 -13   9   5         30.39         35.90        23.41 o                         
 -11   9   5       1277.37       1317.40        54.17 o                         
  -9   9   5       3971.74       3935.75        85.30 o                         
  -7   9   5       1122.39       1070.60        45.46 o                         
  -5   9   5       2028.02       1913.29        54.12 o                         
  -3   9   5       2797.32       2906.89        62.82 o                         
  -1   9   5       1223.15       1223.75        36.50 o                         
   1   9   5       2087.71       1993.21        54.18 o                         
   3   9   5       3158.82       3279.11        63.71 o                         
   5   9   5        732.52        760.80        47.93 o                         
   7   9   5       1181.78       1245.08        69.84 o                         
   9   9   5       2210.41       2200.16        85.50 o                         
  11   9   5        225.62        182.12        36.94 o                         
  13   9   5        216.01        192.84        48.65 o                         
 -16  10   5        713.70        667.97        83.99 o                         
 -14  10   5        872.25        903.28        80.76 o                         
 -12  10   5       2037.61       1866.35        70.76 o                         
 -10  10   5       6087.22       5895.00       132.34 o                         
  -8  10   5       4240.97       4007.64        77.96 o                         
  -6  10   5       1699.96       1701.93        53.56 o                         
  -4  10   5       5839.65       6058.66       122.12 o                         
  -2  10   5      11598.94      11348.41       192.67 o                         
   0  10   5       4362.29       3983.29       140.36 o                         
   2  10   5       2341.88       2193.76        74.75 o                         
   4  10   5       5650.63       5439.86       107.86 o                         
   6  10   5       3404.96       3444.99        99.93 o                         
   8  10   5       2485.26       2425.29        89.76 o                         
  10  10   5       2172.02       2005.16        85.29 o                         
  12  10   5       1565.56       1518.25       119.76 o                         
 -15  11   5        777.48        798.67        60.51 o                         
 -13  11   5       1390.31       1263.35        63.87 o                         
 -11  11   5        993.21       1082.83        83.41 o                         
  -9  11   5       2159.05       2093.20        76.75 o                         
  -7  11   5       4774.80       4470.41        86.42 o                         
  -5  11   5       1967.92       2069.24        67.90 o                         
  -3  11   5       3440.15       3575.33       106.76 o                         
  -1  11   5       6883.94       6528.85       161.70 o                         
   1  11   5        456.52        516.85        39.60 o                         
   3  11   5       1724.88       1762.67        54.02 o                         
   5  11   5       7006.57       6643.34       171.44 o                         
   7  11   5       1346.35       1249.13        72.04 o                         
   9  11   5        445.77        390.51        48.77 o                         
  11  11   5       1631.91       1579.49       108.61 o                         
 -14  12   5          8.90         16.93        35.69 o                         
 -12  12   5         19.00         20.54        54.88 o                         
 -10  12   5        904.47        997.18        59.93 o                         
  -8  12   5        132.25        109.26        23.40 o                         
  -6  12   5        112.96        145.37        26.68 o                         
  -4  12   5        505.74        522.41        54.27 o                         
  -2  12   5       1381.96       1348.77        67.95 o                         
   0  12   5          0.40        -18.56        20.17 o                         
   2  12   5         26.86         27.11        23.36 o                         
   4  12   5        155.35        108.45        34.23 o                         
   6  12   5        173.20        197.02        44.30 o                         
   8  12   5        524.71        548.18        75.57 o                         
  10  12   5         50.48         19.64        42.57 o                         
  12  12   5          0.15         82.84        45.79 o                         
 -13  13   5        237.79        220.14        47.05 o                         
 -11  13   5        646.54        610.23        66.56 o                         
  -9  13   5        388.77        448.09        42.51 o                         
  -7  13   5        154.40        191.26        29.44 o                         
  -5  13   5        967.49        977.68        52.90 o                         
  -3  13   5       1714.24       1659.31        81.68 o                         
  -1  13   5       1285.79       1332.52        68.86 o                         
   1  13   5       1426.25       1493.18        84.06 o                         
   3  13   5        486.36        495.59        52.07 o                         
   5  13   5        553.47        650.29        69.06 o                         
   7  13   5        736.12        643.88        67.97 o                         
   9  13   5        207.06        172.98        53.63 o                         
  11  13   5        229.28        248.60        48.04 o                         
 -12  14   5        996.87       1072.69        91.03 o                         
 -10  14   5       1932.42       1832.13        97.10 o                         
  -8  14   5        615.18        721.43        53.49 o                         
  -6  14   5       1233.04       1326.18        54.57 o                         
  -4  14   5       6623.40       6516.99       167.55 o                         
  -2  14   5       2645.67       2816.34       186.60 o                         
   0  14   5       1349.69       1303.47        83.90 o                         
   2  14   5       4620.64       4547.69       147.72 o                         
   4  14   5       2152.43       2113.39        87.58 o                         
   6  14   5        964.54        950.72        83.99 o                         
   8  14   5       1299.15       1102.05        94.19 o                         
  10  14   5       1051.58        974.87        88.89 o                         
 -11  15   5        788.98        797.55        77.93 o                         
  -9  15   5        644.91        686.44       102.10 o                         
  -7  15   5       1294.24       1308.39        80.61 o                         
  -5  15   5       1606.13       1617.64        68.89 o                         
  -3  15   5       1778.71       1944.47        91.85 o                         
  -1  15   5       2436.83       2927.69       117.62 o                         
   1  15   5       2292.82       2160.71       104.74 o                         
   3  15   5       1150.31       1175.52       170.87 o                         
   5  15   5       1213.75       1175.43        94.30 o                         
   7  15   5       1047.37        967.67        87.92 o                         
   9  15   5        792.00        871.04       125.46 o                         
 -10  16   5         35.72        227.47       132.75 o                         
  -8  16   5        156.83        207.06        40.30 o                         
  -6  16   5        226.90        265.52        36.60 o                         
  -4  16   5        137.04        129.62        48.12 o                         
  -2  16   5          2.31        102.29        40.97 o                         
   0  16   5        312.61        303.61        53.49 o                         
   2  16   5        687.04        881.84        85.29 o                         
   4  16   5         18.37         44.63        49.71 o                         
   6  16   5         52.14        107.66        41.80 o                         
  -9  17   5        195.84        186.60        71.30 o                         
  -7  17   5        401.72        464.66        77.15 o                         
  -5  17   5         92.74        110.57        34.82 o                         
  -3  17   5        317.85        367.87        55.10 o                         
  -1  17   5       1418.42       1644.33       130.11 o                         
   1  17   5         37.15         11.46        31.06 o                         
   3  17   5          3.20         62.36        43.66 o                         
   5  17   5        597.03        609.78        75.46 o                         
  -6  18   5        974.46        768.79        90.88 o                         
  -4  18   5        880.69       1200.59       165.43 o                         
  -2  18   5        994.62       1462.00       103.57 o                         
   0  18   5       1033.70       1281.85       109.74 o                         
   2  18   5        938.74       1027.24        98.71 o                         
   4  18   5        802.39        805.37       100.53 o                         
  -3  19   5       1028.76       1156.80        80.80 o                         
  -1  19   5        999.57       1243.46       109.09 o                         
 -12   0   6        457.51        441.22        55.38 o                         
 -10   0   6       1220.27       1276.85        46.03 o                         
  -8   0   6      35735.21      38311.94       525.81 o                         
  -6   0   6      44342.58      45105.16       698.08 o                         
  -4   0   6       1536.30       1269.13        49.34 o                         
  -2   0   6        860.59        689.85        38.95 o                         
   0   0   6       7242.72       7272.54       143.19 o                         
   2   0   6      22182.67      22558.26       320.31 o                         
   4   0   6       8903.22       8571.24       170.89 o                         
   6   0   6        129.21        116.22        32.02 o                         
   8   0   6      11080.91      10895.31       667.48 o                         
  10   0   6       7990.76       7857.11       342.87 o                         
  12   0   6        360.06        162.33        84.96 o                         
  14   0   6       1412.71       1450.36       198.74 o                         
 -13   1   6       1323.43       1382.09       104.68 o                         
 -11   1   6       3961.58       4230.22        78.18 o                         
  -9   1   6       5331.23       5486.58        88.26 o                         
  -7   1   6      10480.92      10913.05       149.53 o                         
  -5   1   6       5150.18       5000.73        78.09 o                         
  -3   1   6       4663.49       4376.10        76.22 o                         
  -1   1   6       9647.60      10209.38       130.84 o                         
   1   1   6        238.78        274.45        20.53 o                         
   3   1   6       3308.71       3055.02        66.93 o                         
   5   1   6       5228.66       5556.73        90.54 o                         
   7   1   6       2121.25       2134.38        63.41 o                         
   9   1   6       3629.00       3680.71       111.20 o                         
  11   1   6       1454.29       1568.67       103.31 o                         
  13   1   6        693.08        619.00        93.31 o                         
  15   1   6        589.56        656.14       104.59 o                         
 -14   2   6          9.14         48.55        44.00 o                         
 -12   2   6       2334.07       2258.11        77.52 o                         
 -10   2   6        376.51        401.17        24.50 o                         
  -8   2   6       1992.63       2253.47        46.09 o                         
  -6   2   6        147.35        198.78        19.41 o                         
  -4   2   6       3405.47       3956.48        65.64 o                         
  -2   2   6       4456.56       4807.50        81.44 o                         
   0   2   6       6756.47       7240.26       101.03 o                         
   2   2   6       4440.20       4950.72        79.40 o                         
   4   2   6       3136.88       3321.36        58.57 o                         
   6   2   6          0.84         -3.57        13.48 o                         
   8   2   6        142.74        169.90        20.99 o                         
  10   2   6        289.67        229.93        52.38 o                         
  12   2   6         91.18         64.99        46.06 o                         
  14   2   6          1.74        -42.38        42.38 o                         
 -13   3   6         17.13         26.68        35.31 o                         
 -11   3   6       1100.15       1151.39        40.63 o                         
  -9   3   6       5307.89       5500.25       104.72 o                         
  -7   3   6       1814.05       1695.41        48.98 o                         
  -5   3   6       3261.82       3369.24       102.39 o                         
  -3   3   6       8520.75       8816.25       107.09 o                         
  -1   3   6       9795.62       9834.98       128.53 o                         
   1   3   6       6137.93       6003.16        89.79 o                         
   3   3   6        286.80        262.69        20.47 o                         
   5   3   6       8944.64       9162.49       127.99 o                         
   7   3   6       6880.34       6949.75       126.33 o                         
   9   3   6         11.90         34.46        44.80 o                         
  11   3   6        590.36        573.64        81.21 o                         
  13   3   6       1182.73       1184.04       185.04 o                         
  15   3   6        233.99        227.39        63.43 o                         
 -14   4   6       3612.28       3707.81       188.12 o                         
 -12   4   6       1869.57       1742.94       104.66 o                         
 -10   4   6       5198.49       5388.71        92.37 o                         
  -8   4   6       6636.56       6866.23       112.51 o                         
  -6   4   6       1420.27       1356.40        40.35 o                         
  -4   4   6      16374.98      16821.95       174.07 o                         
  -2   4   6      22048.51      21646.40       216.38 o                         
   0   4   6       9238.17       8520.77       116.61 o                         
   2   4   6      11827.60      11808.05       247.40 o                         
   4   4   6       7429.22       7724.81       121.78 o                         
   6   4   6       5946.39       5947.11       100.88 o                         
   8   4   6       3362.16       3300.62        79.61 o                         
  10   4   6       2265.25       2339.11       124.02 o                         
  12   4   6       1680.17       1684.80       109.78 o                         
  14   4   6        795.43        897.74        98.04 o                         
 -15   5   6       1708.16       1775.02       136.54 o                         
 -13   5   6       4875.56       4789.56       132.53 o                         
 -11   5   6       1523.40       1563.22        49.52 o                         
  -9   5   6        954.37       1021.99        33.65 o                         
  -7   5   6       1573.51       1666.60        34.20 o                         
  -5   5   6       4177.63       4285.04        69.88 o                         
  -3   5   6       9475.33       9160.43       100.01 o                         
  -1   5   6       9298.83       8790.12       110.13 o                         
   1   5   6      11253.58      11034.85       172.02 o                         
   3   5   6       3211.33       3307.99        64.82 o                         
   5   5   6       2273.73       2165.69        49.73 o                         
   7   5   6       4334.99       4232.71        95.73 o                         
   9   5   6       1585.27       1642.92        77.77 o                         
  11   5   6        481.43        473.08        65.43 o                         
  13   5   6        498.76        620.86        82.87 o                         
 -14   6   6          1.26        -13.38        46.27 o                         
 -12   6   6         37.38        136.24        37.48 o                         
 -10   6   6        157.31        120.83        20.50 o                         
  -8   6   6        110.95        125.08        13.65 o                         
  -6   6   6        518.34        539.84        21.86 o                         
  -4   6   6          0.22         25.45        10.14 o                         
  -2   6   6        691.65        704.01        27.00 o                         
   0   6   6       1114.36       1190.05        32.73 o                         
   2   6   6        541.30        606.53        32.25 o                         
   4   6   6        209.43        217.80        21.58 o                         
   6   6   6        421.78        479.56        45.29 o                         
   8   6   6        178.23        194.58        35.12 o                         
  10   6   6        109.06         13.77        94.02 o                         
  12   6   6        122.94        110.91        52.47 o                         
  14   6   6         18.13        -38.31        41.47 o                         
 -17   7   6         46.37        -47.03        92.54 o                         
 -15   7   6        774.34        727.51       141.85 o                         
 -13   7   6       3274.78       3162.88        92.79 o                         
 -11   7   6       1662.31       1730.76        66.31 o                         
  -9   7   6         36.55         54.01        19.08 o                         
  -7   7   6       5149.41       5056.05        70.63 o                         
  -5   7   6      12756.97      12586.46       142.62 o                         
  -3   7   6        141.42        153.07        15.82 o                         
  -1   7   6       1740.41       1752.16        43.54 o                         
   1   7   6       4242.26       4269.66        70.60 o                         
   3   7   6         63.07         47.30        17.46 o                         
   5   7   6        688.68        732.80        52.36 o                         
   7   7   6       4117.60       3964.49       106.27 o                         
   9   7   6       2201.32       2044.97        83.00 o                         
  11   7   6        372.03        420.09        65.26 o                         
  13   7   6        220.05        257.97        86.16 o                         
 -16   8   6       1624.90       1424.51       213.91 o                         
 -14   8   6        320.34        338.41        43.38 o                         
 -12   8   6       2007.70       2120.57        74.23 o                         
 -10   8   6      10158.19       9691.79       152.82 o                         
  -8   8   6       6529.32       6403.74       113.10 o                         
  -6   8   6       3072.56       3132.77        75.24 o                         
  -4   8   6       4642.96       4453.07        80.94 o                         
  -2   8   6       7148.13       6962.12        97.71 o                         
   0   8   6       6366.13       6200.96        97.67 o                         
   2   8   6       4690.90       4497.04        80.81 o                         
   4   8   6       3836.47       3717.65        81.69 o                         
   6   8   6       2764.46       2594.31        85.88 o                         
   8   8   6       3323.17       3213.68        99.85 o                         
  10   8   6       2660.38       2489.22        92.39 o                         
  12   8   6       1240.79       1191.25       107.04 o                         
 -17   9   6        370.76        362.07        89.51 o                         
 -15   9   6        289.85        219.13        63.09 o                         
 -13   9   6       1267.58       1383.93        77.96 o                         
 -11   9   6       4041.10       3766.58        97.37 o                         
  -9   9   6       3147.56       3054.69       101.39 o                         
  -7   9   6       1438.35       1363.22        47.98 o                         
  -5   9   6       4755.55       4579.37       121.75 o                         
  -3   9   6       7603.18       7493.65       116.85 o                         
  -1   9   6       1127.95       1217.09        48.78 o                         
   1   9   6        296.12        271.25        25.85 o                         
   3   9   6       6458.57       6416.83       115.39 o                         
   5   9   6       5112.50       5085.07       120.78 o                         
   7   9   6        538.74        616.09        66.35 o                         
   9   9   6        809.39        851.24        66.02 o                         
  11   9   6       1629.01       1695.86       121.58 o                         
  13   9   6       1082.03        992.03        98.62 o                         
 -16  10   6          5.58        -23.83        23.83 o                         
 -14  10   6        114.14         92.23        48.17 o                         
 -12  10   6        459.01        545.06        46.12 o                         
 -10  10   6         14.18         33.41        29.63 o                         
  -8  10   6         54.86         65.38        25.65 o                         
  -6  10   6       3480.14       3398.02        99.34 o                         
  -4  10   6         67.09         60.21        35.93 o                         
  -2  10   6       1774.24       1762.16        66.79 o                         
   0  10   6        157.54        182.05        28.71 o                         
   2  10   6       1446.25       1386.63        63.34 o                         
   4  10   6         67.52         98.57        33.61 o                         
   6  10   6         47.12         27.73        28.30 o                         
   8  10   6          4.47        -23.88        24.32 o                         
  10  10   6        319.56        301.75        45.79 o                         
  12  10   6        274.62        235.04        62.74 o                         
 -15  11   6        201.26        179.83        54.90 o                         
 -13  11   6        685.15        706.06        72.44 o                         
 -11  11   6        294.18        437.75        84.55 o                         
  -9  11   6        206.85        177.57        40.54 o                         
  -7  11   6       1724.98       1625.20        55.71 o                         
  -5  11   6       1601.59       1743.86        95.19 o                         
  -3  11   6        367.19        404.99        59.18 o                         
  -1  11   6       1472.68       1413.37        62.76 o                         
   1  11   6       2505.30       2637.26        85.99 o                         
   3  11   6       1594.50       1543.39        58.28 o                         
   5  11   6       1769.57       1590.31        83.72 o                         
   7  11   6        381.64        420.20        65.07 o                         
   9  11   6          9.62         28.08        30.38 o                         
  11  11   6        438.33        566.49        61.04 o                         
 -14  12   6        710.32        717.39        76.04 o                         
 -12  12   6       1613.25       1769.54        91.10 o                         
 -10  12   6       1634.26       1645.58        86.24 o                         
  -8  12   6       1622.50       1511.68        74.86 o                         
  -6  12   6       3995.13       3861.62        88.96 o                         
  -4  12   6       2487.22       2527.17        94.67 o                         
  -2  12   6       1364.77       1422.05        68.38 o                         
   0  12   6       6589.41       6655.33       147.11 o                         
   2  12   6       6497.76       6168.58       142.28 o                         
   4  12   6       2019.06       1890.24        90.66 o                         
   6  12   6       1458.17       1559.51        87.56 o                         
   8  12   6       1070.30       1119.83       104.01 o                         
  10  12   6        894.80        878.34        83.07 o                         
 -13  13   6        675.47        743.79        76.74 o                         
 -11  13   6       1115.93       1116.00       112.50 o                         
  -9  13   6       1159.16       1181.83       108.56 o                         
  -7  13   6        482.56        592.43        50.88 o                         
  -5  13   6       2054.49       2042.97        86.71 o                         
  -3  13   6       4546.41       4466.92       132.72 o                         
  -1  13   6       2044.63       2094.09        80.81 o                         
   1  13   6       1410.28       1435.87        83.37 o                         
   3  13   6       2973.20       2959.87        99.69 o                         
   5  13   6       1940.52       1837.70        93.41 o                         
   7  13   6        601.31        540.73        68.29 o                         
   9  13   6        666.71        711.55        78.01 o                         
 -12  14   6        187.40        147.77        66.65 o                         
 -10  14   6         40.68         44.36        59.09 o                         
  -8  14   6          1.47        116.23        41.47 o                         
  -6  14   6        100.36         67.88        22.56 o                         
  -4  14   6        135.17        146.42        37.32 o                         
  -2  14   6        473.17        440.06        49.51 o                         
   0  14   6        821.77        978.89        71.72 o                         
   2  14   6          0.82         89.88        38.50 o                         
   4  14   6         21.76         43.83        53.96 o                         
   6  14   6        505.84        508.88        64.08 o                         
   8  14   6         18.56         30.95        31.19 o                         
 -11  15   6        388.07        540.85        68.84 o                         
  -9  15   6        427.92        491.90        60.23 o                         
  -7  15   6        359.59        425.54        64.48 o                         
  -5  15   6        251.68        271.09        48.39 o                         
  -3  15   6        870.57        863.11        76.27 o                         
  -1  15   6        207.76        194.94        46.50 o                         
   1  15   6         78.62        142.28        42.75 o                         
   3  15   6       1224.40       1401.37       109.04 o                         
   5  15   6        490.30        546.76       105.35 o                         
   7  15   6          4.06         12.08        61.16 o                         
 -10  16   6       1206.71       1353.07       115.30 o                         
  -8  16   6        555.08        688.77       124.40 o                         
  -6  16   6        917.84        919.35        93.56 o                         
  -4  16   6       1842.79       1907.20       163.01 o                         
  -2  16   6       2511.31       2437.00        93.18 o                         
   0  16   6       1221.72       1205.60        98.54 o                         
   2  16   6        436.51        482.14        65.15 o                         
   4  16   6       1029.99       1136.84        85.77 o                         
   6  16   6       1724.20       1619.79       109.42 o                         
  -9  17   6       1404.48       1506.49       144.13 o                         
  -5  17   6        567.85        609.92       131.99 o                         
  -3  17   6        820.69        841.69        67.86 o                         
  -1  17   6        971.27       1048.24        84.77 o                         
   1  17   6       1146.79       1704.64       130.13 o                         
   3  17   6        875.11        993.41       118.43 o                         
   5  17   6        268.23        180.64        46.56 o                         
  -6  18   6        237.41        523.40       125.92 o                         
  -4  18   6        108.56        159.37        53.62 o                         
  -2  18   6         89.29        103.50        74.01 o                         
   0  18   6          3.87         37.61        39.20 o                         
   2  18   6         34.97        103.91        58.11 o                         
 -13   1   7        223.86        260.16        35.66 o                         
 -11   1   7        775.70        783.52        51.09 o                         
  -9   1   7       3503.94       3748.19        69.25 o                         
  -7   1   7       4348.48       4677.79       100.30 o                         
  -5   1   7       5709.85       5665.06        97.09 o                         
  -3   1   7       5335.78       4856.54        85.82 o                         
  -1   1   7       4663.50       4368.62        73.37 o                         
   1   1   7       3964.73       4280.44        74.14 o                         
   3   1   7       2558.78       2539.72        56.59 o                         
   5   1   7       2549.38       2346.32        78.67 o                         
   7   1   7       2678.71       2612.94        87.37 o                         
   9   1   7       1453.02       1361.97        87.06 o                         
  11   1   7        404.58        377.05        64.16 o                         
  13   1   7        561.26        692.58       101.90 o                         
 -14   2   7       2153.03       2096.40       110.42 o                         
 -12   2   7       2730.08       2823.85        82.25 o                         
 -10   2   7       4968.72       5316.39       100.64 o                         
  -8   2   7       4209.57       4133.44        76.34 o                         
  -6   2   7       6972.17       6789.70       123.11 o                         
  -4   2   7      14033.61      14231.06       227.47 o                         
  -2   2   7      14485.72      14586.86       198.58 o                         
   0   2   7       9317.12       9009.99       124.06 o                         
   2   2   7       3275.13       3271.29        65.14 o                         
   4   2   7       5357.06       5391.46       165.33 o                         
   6   2   7       9306.77       9424.32       137.86 o                         
   8   2   7       2381.27       2277.62       100.27 o                         
  10   2   7        629.62        642.05        77.17 o                         
  12   2   7       2722.50       2622.03       125.45 o                         
  14   2   7       1732.92       1740.59       129.29 o                         
 -13   3   7       1696.37       1605.09       105.44 o                         
 -11   3   7       2759.28       2862.97        96.28 o                         
  -9   3   7       3249.75       3530.82        63.22 o                         
  -7   3   7       2851.57       2818.02        81.70 o                         
  -5   3   7       4882.34       4877.55       104.67 o                         
  -3   3   7       3658.03       3677.28        66.00 o                         
  -1   3   7       6201.85       6258.39       104.33 o                         
   1   3   7       9003.75       8841.98       136.52 o                         
   3   3   7       2545.50       2467.28        56.23 o                         
   5   3   7        969.50        948.29        40.54 o                         
   7   3   7       2139.03       2125.13        66.91 o                         
   9   3   7       2278.54       2441.58       108.75 o                         
  11   3   7       1250.90       1563.89       116.25 o                         
  13   3   7        500.35        554.63        96.70 o                         
 -14   4   7         28.73         24.07        37.22 o                         
 -12   4   7        373.47        393.51        45.58 o                         
 -10   4   7        590.09        607.87        32.11 o                         
  -8   4   7         65.75         78.16        16.05 o                         
  -6   4   7          3.25         12.72        10.60 o                         
  -4   4   7         52.96         71.25        12.73 o                         
  -2   4   7         73.45         88.03        15.76 o                         
   0   4   7        800.78        919.52        36.20 o                         
   2   4   7        618.17        586.06        36.19 o                         
   4   4   7        498.79        575.30        34.95 o                         
   6   4   7        162.63        164.65        26.47 o                         
   8   4   7        703.47        696.08        55.62 o                         
  10   4   7        204.86        178.45        47.60 o                         
  12   4   7        141.56         85.93        46.50 o                         
  14   4   7         18.38        -42.85        42.85 o                         
 -15   5   7        654.96        788.90       110.75 o                         
 -13   5   7       2865.44       2946.01       324.66 o                         
 -11   5   7       2213.82       2341.82        89.45 o                         
  -9   5   7        778.51        773.06        32.12 o                         
  -7   5   7        812.95        833.93        41.95 o                         
  -5   5   7       1183.79       1103.91        31.91 o                         
  -3   5   7       5679.52       5418.89        80.41 o                         
  -1   5   7       7729.91       7922.09       114.90 o                         
   1   5   7       3229.56       3347.04        66.52 o                         
   3   5   7       1122.92       1208.88        50.54 o                         
   5   5   7        659.07        660.19        44.43 o                         
   7   5   7       1435.62       1426.51        65.92 o                         
   9   5   7       2516.04       2516.54       112.67 o                         
  11   5   7        754.53        937.98       108.25 o                         
  13   5   7         68.13         65.80        48.48 o                         
 -14   6   7       1598.59       1467.48       107.34 o                         
 -12   6   7       3893.05       3723.69       150.12 o                         
 -10   6   7       3613.72       3605.47        75.40 o                         
  -8   6   7       4494.33       4527.77        72.18 o                         
  -6   6   7       6299.05       6355.26       148.30 o                         
  -4   6   7       4205.46       4086.20        59.28 o                         
  -2   6   7       4447.28       4315.90        70.28 o                         
   0   6   7      10988.60      10814.38       181.09 o                         
   2   6   7       9911.23      10164.51       203.50 o                         
   4   6   7       2299.93       2197.63        58.91 o                         
   6   6   7       2217.81       2140.01        77.50 o                         
   8   6   7       3953.00       3912.65       109.00 o                         
  10   6   7       2512.63       2516.78       117.78 o                         
  12   6   7        746.11        741.98       154.75 o                         
 -15   7   7        327.67        201.02        84.20 o                         
 -13   7   7        445.38        479.30        53.84 o                         
 -11   7   7       2851.08       2850.41        95.84 o                         
  -9   7   7       5033.80       4827.01        94.65 o                         
  -7   7   7       1979.25       1912.35        67.66 o                         
  -5   7   7       1826.48       1911.89        62.08 o                         
  -3   7   7       4828.52       4480.04        79.37 o                         
  -1   7   7       2922.34       2848.56        61.67 o                         
   1   7   7       2774.02       2810.34        72.00 o                         
   3   7   7       4060.55       4081.91        79.81 o                         
   5   7   7       4041.45       4000.53        91.65 o                         
   7   7   7       1645.42       1644.87       120.66 o                         
   9   7   7        514.81        527.54        60.88 o                         
  11   7   7       1007.26       1140.61       127.00 o                         
  13   7   7        764.68        778.86        93.89 o                         
 -16   8   7          0.07          7.00        31.43 o                         
 -14   8   7        115.70         56.02        35.55 o                         
 -12   8   7        378.52        322.13        45.62 o                         
 -10   8   7         84.11        105.33        24.51 o                         
  -8   8   7        227.33        305.22        32.63 o                         
  -6   8   7       1562.62       1574.35        70.92 o                         
  -4   8   7       2575.92       2517.68        68.51 o                         
  -2   8   7        987.09        986.31        54.11 o                         
   0   8   7       1625.72       1656.52        52.56 o                         
   2   8   7       1357.12       1274.00        65.06 o                         
   4   8   7       2148.86       2099.37        74.79 o                         
   6   8   7         60.56         75.41        29.35 o                         
   8   8   7        135.04         80.91        35.04 o                         
  10   8   7          8.53         12.62        40.62 o                         
  12   8   7         70.18         44.04        47.93 o                         
 -17   9   7        265.97        285.55        66.64 o                         
 -15   9   7        115.40        168.09        42.12 o                         
 -13   9   7        129.56        114.98        35.41 o                         
 -11   9   7       1473.29       1361.98        62.35 o                         
  -9   9   7       3106.76       3028.52        87.59 o                         
  -7   9   7        319.77        375.71        54.17 o                         
  -5   9   7         20.00         76.57        28.46 o                         
  -3   9   7       6545.18       6629.13       136.80 o                         
  -1   9   7       6277.85       6170.16       128.26 o                         
   1   9   7        242.36        313.63        36.74 o                         
   3   9   7        387.16        367.43        36.44 o                         
   5   9   7       4219.28       4138.90       116.71 o                         
   7   9   7        628.54        692.18        57.76 o                         
   9   9   7         66.87         55.85        31.36 o                         
  11   9   7        455.45        410.65        64.98 o                         
 -16  10   7        770.43        840.05        73.95 o                         
 -14  10   7       1405.56       1422.78        83.90 o                         
 -12  10   7        980.02        997.17        67.74 o                         
 -10  10   7        271.02        325.41        48.89 o                         
  -8  10   7       4829.41       4622.47       148.03 o                         
  -6  10   7      13466.79      12604.30       302.94 o                         
  -4  10   7       2775.98       3105.68       149.44 o                         
  -2  10   7        374.96        486.48        53.88 o                         
   0  10   7       2411.93       2322.13        77.55 o                         
   2  10   7       6283.48       6139.55       156.61 o                         
   4  10   7       5762.56       5481.59       151.00 o                         
   6  10   7       1007.19       1007.38        68.25 o                         
   8  10   7        752.05        881.84        68.09 o                         
  10  10   7       1542.18       1530.07        82.78 o                         
 -15  11   7        643.26        649.64        98.41 o                         
 -13  11   7       1139.26       1100.64       110.58 o                         
 -11  11   7        591.82        737.40       137.33 o                         
  -9  11   7       1165.83       1206.10        61.84 o                         
  -7  11   7       4246.24       4111.44       145.00 o                         
  -5  11   7       2402.06       2247.13       108.21 o                         
  -3  11   7       1169.16       1221.88        60.89 o                         
  -1  11   7       3357.97       3254.01        94.02 o                         
   1  11   7       2561.89       2541.01        76.25 o                         
   3  11   7       1373.68       1418.87        81.96 o                         
   5  11   7        796.72        763.49        71.74 o                         
   7  11   7       1542.15       1534.77        85.85 o                         
   9  11   7       1926.34       1874.37        97.53 o                         
  11  11   7        247.72        199.69        65.24 o                         
 -14  12   7         17.51          1.45        49.20 o                         
 -12  12   7         67.69         46.02        46.27 o                         
 -10  12   7        263.00        334.15        49.76 o                         
  -8  12   7        169.52        195.55        39.53 o                         
  -6  12   7         75.66         36.88        64.48 o                         
  -4  12   7         68.40        118.82        35.89 o                         
  -2  12   7       3027.02       2949.65        91.42 o                         
   0  12   7         26.51          9.94        24.89 o                         
   2  12   7        681.67        668.25        57.84 o                         
   4  12   7        501.35        427.53        55.86 o                         
   6  12   7        340.16        306.29        52.35 o                         
   8  12   7          1.00         49.44        35.66 o                         
  10  12   7         11.93         28.81        31.73 o                         
 -13  13   7        205.45        222.24        60.00 o                         
 -11  13   7        209.12        130.00        55.24 o                         
  -9  13   7        632.16        693.46        67.44 o                         
  -7  13   7        283.10        338.24        45.74 o                         
  -5  13   7       1020.43       1098.85        98.05 o                         
  -3  13   7       1048.23       1065.36        65.27 o                         
  -1  13   7          4.15          4.93        26.82 o                         
   1  13   7        549.70        642.61        61.18 o                         
   3  13   7       1356.54       1356.89        84.90 o                         
   5  13   7        600.54        650.92        67.60 o                         
   7  13   7        506.16        458.88        61.87 o                         
   9  13   7        299.98        254.25        50.20 o                         
 -12  14   7       1093.71       1095.22       115.80 o                         
 -10  14   7       1689.48       1674.11        92.01 o                         
  -8  14   7       1133.15       1156.39        75.57 o                         
  -6  14   7        806.64        924.33        74.83 o                         
  -4  14   7       2293.73       2306.31       120.51 o                         
  -2  14   7       1812.86       1793.50        77.59 o                         
   0  14   7       1341.13       1471.14        79.80 o                         
   2  14   7       2168.26       2319.29       122.38 o                         
   4  14   7       1969.86       2093.74       102.20 o                         
   6  14   7       1221.38       1275.09       100.02 o                         
   8  14   7        550.13        542.65        99.88 o                         
 -11  15   7       1403.17       1354.92       124.22 o                         
  -9  15   7        165.52        166.38        63.72 o                         
  -7  15   7        229.63        274.58        45.41 o                         
  -5  15   7       2397.89       2680.13       247.29 o                         
  -3  15   7       1744.22       1720.69        92.95 o                         
  -1  15   7        398.36        497.28        63.50 o                         
   1  15   7       1714.07       1763.76       141.71 o                         
   3  15   7       1571.76       1617.32        82.58 o                         
   5  15   7        669.89        632.38        71.80 o                         
   7  15   7        587.14        491.51        66.11 o                         
 -10  16   7         97.52         87.99        74.34 o                         
  -8  16   7        217.57        356.52        84.96 o                         
  -6  16   7          3.74         58.64        28.48 o                         
  -4  16   7         65.67        137.88        90.07 o                         
  -2  16   7         68.81         59.46        38.62 o                         
   0  16   7        118.32         80.87        32.41 o                         
   2  16   7        450.64        532.04        81.46 o                         
   4  16   7         60.58        104.43        40.15 o                         
  -7  17   7        106.97        230.60        65.24 o                         
  -5  17   7        590.09        787.23       316.32 o                         
  -3  17   7        343.76        348.39        66.49 o                         
  -1  17   7        114.85         88.08        38.32 o                         
   1  17   7        173.70        208.16        64.60 o                         
   3  17   7        288.00        310.64        47.54 o                         
  -4  18   7        330.79        450.16       103.92 o                         
  -2  18   7       1246.95       1335.28       146.30 o                         
 -14   0   8       1627.86       1515.59       128.95 o                         
 -12   0   8       2150.77       2045.76       155.50 o                         
 -10   0   8       3771.98       3973.88       139.84 o                         
  -8   0   8       5781.48       5815.08       138.59 o                         
  -6   0   8       8599.73       8228.20       171.33 o                         
  -4   0   8       9377.55       9235.98       224.18 o                         
  -2   0   8      10034.24       9732.26       189.74 o                         
   0   0   8       2724.48       2640.43        82.24 o                         
   2   0   8       5700.18       5757.29       163.52 o                         
   4   0   8      10431.41      10014.90       246.03 o                         
   6   0   8       1160.37       1178.15        88.53 o                         
   8   0   8       1158.69       1255.69       112.74 o                         
  10   0   8       2399.47       2413.21       140.09 o                         
  12   0   8       1000.58       1416.98       195.71 o                         
 -15   1   8        113.08         80.41        78.89 o                         
 -13   1   8       1879.33       1942.35        88.90 o                         
 -11   1   8       3335.41       3592.48        94.84 o                         
  -9   1   8        584.31        568.04        42.71 o                         
  -7   1   8       3552.12       3422.48        69.64 o                         
  -5   1   8       5757.56       5505.96       110.34 o                         
  -3   1   8       6164.25       6094.36       104.98 o                         
  -1   1   8       7016.89       6767.75       113.06 o                         
   1   1   8        179.76        175.32        33.01 o                         
   3   1   8       3021.69       3022.44        72.64 o                         
   5   1   8       4076.63       4063.55        90.16 o                         
   7   1   8        315.58        383.42        49.42 o                         
   9   1   8        643.10        734.11        75.52 o                         
  11   1   8       1076.66       1175.55       114.73 o                         
  13   1   8        806.27        950.33       105.63 o                         
 -14   2   8        324.91        426.36        64.10 o                         
 -12   2   8         38.37         63.70        27.95 o                         
 -10   2   8         97.05        142.40        26.14 o                         
  -8   2   8        219.14        229.09        27.75 o                         
  -6   2   8        150.24        134.81        21.82 o                         
  -4   2   8        383.24        392.44        29.59 o                         
  -2   2   8        951.38        960.52        41.35 o                         
   0   2   8        474.14        534.07        33.48 o                         
   2   2   8        204.05        226.08        26.28 o                         
   4   2   8         27.10         25.75        17.93 o                         
   6   2   8        476.37        443.50        58.05 o                         
   8   2   8         11.72         -5.09        34.88 o                         
  10   2   8        316.53        350.00        59.37 o                         
  12   2   8          4.22        -38.05        38.05 o                         
 -15   3   8        292.28        293.21        61.53 o                         
 -13   3   8       1327.14       1326.20        67.61 o                         
 -11   3   8       2782.89       2917.74       158.54 o                         
  -9   3   8       2927.07       3078.97        77.46 o                         
  -7   3   8        915.91        946.34        45.09 o                         
  -5   3   8        250.42        250.40        23.89 o                         
  -3   3   8       1588.53       1415.29        47.88 o                         
  -1   3   8       5618.45       5373.28        97.93 o                         
   1   3   8       4272.70       4275.73        95.47 o                         
   3   3   8       1001.73       1060.02        61.38 o                         
   5   3   8       4705.33       4718.18        98.83 o                         
   7   3   8       2389.81       2423.45       101.51 o                         
   9   3   8          2.63         47.14        41.75 o                         
  11   3   8        597.16        741.40        84.79 o                         
  13   3   8       1135.78       1008.77        97.16 o                         
 -14   4   8       1779.66       2123.79       116.41 o                         
 -12   4   8       1707.38       1747.76       109.49 o                         
 -10   4   8       6563.09       6724.98       273.06 o                         
  -8   4   8       6616.00       7026.73       234.34 o                         
  -6   4   8        652.09        683.79        39.01 o                         
  -4   4   8       2554.43       2415.16        58.01 o                         
  -2   4   8       7517.81       7310.22       121.58 o                         
   0   4   8      10797.79      10729.84       162.87 o                         
   2   4   8       6433.05       6313.23       112.05 o                         
   4   4   8       2601.85       2664.54        64.05 o                         
   6   4   8       4254.57       4342.36       109.65 o                         
   8   4   8       2666.66       2612.20       111.58 o                         
  10   4   8       1524.50       1515.06       107.40 o                         
  12   4   8        900.24       1065.33        99.52 o                         
 -15   5   8       1425.59       1341.66       104.24 o                         
 -13   5   8       1894.26       1944.75       113.83 o                         
 -11   5   8       1010.28       1100.50        52.37 o                         
  -9   5   8       1514.15       1618.37        51.25 o                         
  -7   5   8       3033.85       3367.76       101.89 o                         
  -5   5   8       2629.90       2563.59        56.61 o                         
  -3   5   8       1139.12       1098.17        41.85 o                         
  -1   5   8       3683.98       3656.57        78.00 o                         
   1   5   8       6612.39       6482.95       127.82 o                         
   3   5   8       1588.74       1566.29        54.19 o                         
   5   5   8       1626.91       1667.91        82.12 o                         
   7   5   8       2796.20       2742.01        90.37 o                         
   9   5   8       1503.14       1466.87        94.71 o                         
  11   5   8        532.93        554.27        73.11 o                         
 -16   6   8          8.94         33.38        48.55 o                         
 -14   6   8        143.99        194.06        55.18 o                         
 -12   6   8         20.95        -48.55        48.55 o                         
 -10   6   8        367.82        345.30        38.26 o                         
  -8   6   8        214.21        255.06        27.00 o                         
  -6   6   8        731.79        780.29        38.70 o                         
  -4   6   8        271.71        279.69        27.09 o                         
  -2   6   8         22.39         40.58        17.59 o                         
   0   6   8        699.67        874.77        50.15 o                         
   2   6   8         92.27         55.68        36.70 o                         
   4   6   8         21.87         55.08        21.02 o                         
   6   6   8       1354.91       1299.58        64.78 o                         
   8   6   8          4.02         10.41        24.65 o                         
  10   6   8         30.02         58.27        42.18 o                         
  12   6   8         45.89         12.83        45.08 o                         
 -15   7   8          2.58         42.15        63.72 o                         
 -13   7   8        286.75        279.76        45.99 o                         
 -11   7   8       2398.25       2278.04        77.05 o                         
  -9   7   8       2567.99       2421.55        85.52 o                         
  -7   7   8       1069.53       1052.42        49.91 o                         
  -5   7   8        476.83        522.20        48.59 o                         
  -3   7   8       1998.99       2071.82        63.98 o                         
  -1   7   8       4474.88       4078.66       105.66 o                         
   1   7   8       2573.00       2463.97        65.91 o                         
   3   7   8        586.91        625.00        41.29 o                         
   5   7   8         70.76         72.30        34.82 o                         
   7   7   8        784.03        889.67        64.33 o                         
   9   7   8       1040.08        915.27        86.26 o                         
  11   7   8        341.40        325.34        60.62 o                         
 -16   8   8        569.49        517.16        61.44 o                         
 -14   8   8       1537.80       1557.19        78.68 o                         
 -12   8   8       1842.24       1693.24        82.52 o                         
 -10   8   8       1227.07       1108.64        57.16 o                         
  -8   8   8       1697.24       1778.30        65.93 o                         
  -6   8   8       5259.06       5217.92       116.56 o                         
  -4   8   8      12201.78      11425.97       249.85 o                         
  -2   8   8       5893.04       5928.66       176.35 o                         
   0   8   8        156.21        182.52        31.74 o                         
   2   8   8       1927.50       2077.55        71.21 o                         
   4   8   8       6066.91       5989.89       133.68 o                         
   6   8   8       2516.44       2483.91        87.21 o                         
   8   8   8        678.57        761.50        62.63 o                         
  10   8   8        746.66        879.54        89.90 o                         
 -15   9   8       1327.89       1365.15        86.71 o                         
 -13   9   8        311.27        290.35        46.03 o                         
 -11   9   8        195.57        231.66        39.13 o                         
  -9   9   8       1518.34       1446.76        62.02 o                         
  -7   9   8       3780.55       3754.07       133.01 o                         
  -5   9   8       6304.64       5813.88       435.47 o                         
  -3   9   8       3065.17       3170.61       101.02 o                         
  -1   9   8         85.09         82.86        34.11 o                         
   1   9   8       2078.92       2099.74        84.65 o                         
   3   9   8       5004.55       4827.85       121.20 o                         
   5   9   8        327.05        356.36        44.37 o                         
   7   9   8        419.03        486.65        51.51 o                         
   9   9   8       1925.16       1818.75        82.31 o                         
  11   9   8        674.20        745.31       119.89 o                         
 -16  10   8         12.79        -29.91        30.68 o                         
 -14  10   8         12.78        -31.21        31.21 o                         
 -12  10   8          3.88        -10.27        24.35 o                         
 -10  10   8         24.99         29.57        28.68 o                         
  -8  10   8        573.76        570.97        54.14 o                         
  -6  10   8        169.46        166.34        43.36 o                         
  -4  10   8          2.09          2.51        31.59 o                         
  -2  10   8        330.08        436.11        78.13 o                         
   0  10   8        646.35        778.60        59.09 o                         
   2  10   8         58.87         27.05        30.65 o                         
   4  10   8        351.33        282.53        48.58 o                         
   6  10   8          0.38        -25.66        25.66 o                         
   8  10   8        799.93        826.33        66.44 o                         
  10  10   8         74.06        113.65        46.01 o                         
 -15  11   8        591.88        485.69        56.91 o                         
 -13  11   8         79.30        102.82        53.98 o                         
 -11  11   8        165.85        184.89        56.83 o                         
  -9  11   8        329.43        327.97        47.83 o                         
  -7  11   8       1073.39       1044.41        90.04 o                         
  -5  11   8       1547.70       1704.85       122.13 o                         
  -3  11   8         65.07         80.77        35.01 o                         
  -1  11   8        426.10        424.82        45.89 o                         
   1  11   8       2134.52       2140.30        79.60 o                         
   3  11   8        519.81        555.78        60.67 o                         
   5  11   8        244.97        288.30        50.18 o                         
   7  11   8        849.45        829.52        78.46 o                         
   9  11   8        727.11        864.82        95.49 o                         
 -14  12   8       1534.29       1597.75       141.46 o                         
 -12  12   8        781.66        727.00        96.09 o                         
 -10  12   8        295.17        353.43       115.30 o                         
  -8  12   8       1449.04       1498.16        78.81 o                         
  -6  12   8       3902.62       4017.90       149.10 o                         
  -4  12   8       1762.11       1958.86        89.00 o                         
  -2  12   8       1137.05       1223.06       130.81 o                         
   0  12   8       2812.59       2890.80        94.39 o                         
   2  12   8       1429.19       1445.63        84.81 o                         
   4  12   8       1325.30       1292.16        88.35 o                         
   6  12   8       2529.16       2545.65       110.19 o                         
   8  12   8       1421.19       1531.68        96.76 o                         
 -13  13   8        518.42        616.99        92.56 o                         
 -11  13   8       1419.61       1374.73       127.87 o                         
  -9  13   8       1659.22       1599.86       105.76 o                         
  -7  13   8        426.12        548.69        68.89 o                         
  -5  13   8        423.97        514.47        69.04 o                         
  -3  13   8       1027.15       1016.34        81.59 o                         
  -1  13   8       2420.47       2313.55       126.95 o                         
   1  13   8       2316.25       2251.93        89.78 o                         
   3  13   8        752.36        767.37        73.95 o                         
   5  13   8        695.76        625.55        70.05 o                         
   7  13   8        880.13       1014.07       103.19 o                         
 -12  14   8        224.55        159.38        76.61 o                         
 -10  14   8        271.90        276.58        69.79 o                         
  -8  14   8         23.82         89.41        29.59 o                         
  -6  14   8          7.50          9.10        44.00 o                         
  -4  14   8        190.41        295.63        45.25 o                         
  -2  14   8          1.75         48.49        31.96 o                         
   0  14   8        166.22        210.47        39.89 o                         
   2  14   8        467.99        407.61        62.82 o                         
   4  14   8         75.54         96.79        74.31 o                         
   6  14   8          5.68         23.15        50.51 o                         
 -11  15   8        406.29        464.53        79.80 o                         
  -9  15   8        319.73        315.61        71.72 o                         
  -7  15   8        197.73        347.96        45.56 o                         
  -5  15   8        219.26        168.55        39.97 o                         
  -3  15   8        588.48        769.60        98.24 o                         
  -1  15   8        593.63        760.43       106.12 o                         
   1  15   8        286.65        291.08        52.79 o                         
   3  15   8         55.38         51.42        36.87 o                         
   5  15   8         37.96         78.83        58.27 o                         
  -6  16   8       1561.41       1769.62       105.13 o                         
  -4  16   8       1115.59       1398.89       100.87 o                         
  -2  16   8        514.20        482.26        62.87 o                         
   0  16   8        865.70        855.22        83.66 o                         
   2  16   8       1734.10       1877.45       113.21 o                         
  -5  17   8        450.23        553.54        81.53 o                         
  -3  17   8        844.49        839.93        98.54 o                         
  -1  17   8        975.85       1256.73       152.56 o                         
 -15   1   9       2080.86       2119.30       106.96 o                         
 -13   1   9       1066.07       1022.38        63.09 o                         
 -11   1   9         15.76         49.62        25.87 o                         
  -9   1   9       1558.81       1588.49        78.61 o                         
  -7   1   9       4602.42       4482.49        93.29 o                         
  -5   1   9       4493.90       4190.40        97.97 o                         
  -3   1   9       3510.50       3408.13        99.39 o                         
  -1   1   9         22.23         -7.68        21.64 o                         
   1   1   9        696.31        700.53        45.62 o                         
   3   1   9       7184.41       6974.60       163.84 o                         
   5   1   9       1749.86       1840.22        63.55 o                         
   7   1   9        294.11        365.42        47.39 o                         
   9   1   9       1403.43       1489.09        96.91 o                         
  11   1   9        415.60        507.47        75.05 o                         
 -16   2   9        609.44        717.59       133.51 o                         
 -14   2   9        921.43        921.42        75.73 o                         
 -12   2   9       4072.34       4162.04       108.37 o                         
 -10   2   9       2420.59       2616.76        93.14 o                         
  -8   2   9        941.13        993.61        56.49 o                         
  -6   2   9       9195.88       8538.70       142.80 o                         
  -4   2   9      11267.18      10784.53       183.66 o                         
  -2   2   9       1813.62       1832.29        72.98 o                         
   0   2   9       1552.08       1680.01        72.79 o                         
   2   2   9       4319.76       4270.08       119.83 o                         
   4   2   9       6026.85       5953.69       114.86 o                         
   6   2   9       4367.14       4645.75       139.43 o                         
   8   2   9       1018.93       1215.15       123.71 o                         
  10   2   9        340.95        359.98        61.24 o                         
  12   2   9       1190.86       1306.57       112.12 o                         
 -15   3   9         65.23         18.47        51.58 o                         
 -13   3   9        145.79        170.97        49.05 o                         
 -11   3   9       3162.27       3333.07        93.98 o                         
  -9   3   9       7703.80       7606.71       215.53 o                         
  -7   3   9        714.91        723.38        44.36 o                         
  -5   3   9        224.36        254.86        31.07 o                         
  -3   3   9       4675.21       4578.73       102.26 o                         
  -1   3   9      10086.71       9783.39       208.87 o                         
   1   3   9       2366.65       2267.49        71.43 o                         
   3   3   9        658.42        671.06        75.62 o                         
   5   3   9        847.94        908.02        96.73 o                         
   7   3   9       1630.29       1743.63        92.23 o                         
   9   3   9        918.51        995.29        88.43 o                         
  11   3   9        419.83        493.24        68.21 o                         
 -16   4   9        268.21        214.47        67.56 o                         
 -14   4   9        530.59        480.89        72.17 o                         
 -12   4   9        562.40        517.98        46.24 o                         
 -10   4   9         50.20         74.60        31.53 o                         
  -8   4   9       1230.37       1167.19        74.35 o                         
  -6   4   9         46.07         33.07        22.20 o                         
  -4   4   9        361.28        303.44        33.40 o                         
  -2   4   9        202.26        243.57        50.06 o                         
   0   4   9        366.94        433.20        59.62 o                         
   2   4   9        759.71        674.87        55.11 o                         
   4   4   9         68.25         55.55        29.56 o                         
   6   4   9       1027.52       1019.20        79.84 o                         
   8   4   9        234.80        306.67        56.69 o                         
  10   4   9        448.46        348.07        60.57 o                         
  12   4   9         24.17        102.17        59.95 o                         
 -15   5   9        298.70        286.28       103.92 o                         
 -13   5   9         14.73        -24.27        38.62 o                         
 -11   5   9        734.84        848.98        64.18 o                         
  -9   5   9       5794.87       5880.82       240.07 o                         
  -7   5   9       2199.33       2244.22        73.93 o                         
  -5   5   9         34.81         41.10        22.99 o                         
  -3   5   9       1412.06       1292.14        54.61 o                         
  -1   5   9       2052.48       2154.09        98.07 o                         
   1   5   9       1060.75       1050.77        64.96 o                         
   3   5   9       2102.86       2115.72        59.92 o                         
   5   5   9       1815.45       1819.75        72.83 o                         
   7   5   9        234.57        242.88        50.32 o                         
   9   5   9        363.57        410.26        93.84 o                         
  11   5   9        757.30        865.94        87.39 o                         
 -16   6   9        659.85        779.76        92.56 o                         
 -14   6   9        964.17        969.16       100.60 o                         
 -12   6   9       2880.97       3034.14       109.76 o                         
 -10   6   9       3537.83       3495.45        95.47 o                         
  -8   6   9       1649.59       1527.45       126.52 o                         
  -6   6   9       3294.24       3222.48       113.61 o                         
  -4   6   9       3664.14       3628.40       103.27 o                         
  -2   6   9       1861.56       1789.24        71.82 o                         
   0   6   9       6145.86       5743.89       141.93 o                         
   2   6   9       5355.35       4963.31       115.71 o                         
   4   6   9       1150.89       1276.00        62.88 o                         
   6   6   9        968.59       1082.23        70.42 o                         
   8   6   9       1671.43       1706.48        77.28 o                         
  10   6   9       2075.01       2090.78       109.74 o                         
 -15   7   9        360.18        376.24        87.99 o                         
 -13   7   9       2262.03       2177.88        97.33 o                         
 -11   7   9       2552.76       2279.40        88.03 o                         
  -9   7   9         97.63        144.65        40.64 o                         
  -7   7   9        556.69        796.48       106.20 o                         
  -5   7   9       5702.61       5403.61       179.23 o                         
  -3   7   9       2721.24       2682.09        78.82 o                         
  -1   7   9        954.49        836.44        87.73 o                         
   1   7   9       2566.90       2583.88       149.53 o                         
   3   7   9       1055.65       1181.92        61.15 o                         
   5   7   9       1173.30       1211.60        84.74 o                         
   7   7   9       1407.42       1360.20        72.02 o                         
   9   7   9        559.94        680.38        76.04 o                         
  11   7   9        608.68        640.69        80.21 o                         
 -16   8   9        253.36        230.70        47.57 o                         
 -14   8   9        421.34        441.24        67.28 o                         
 -12   8   9        144.81        135.96        37.11 o                         
 -10   8   9          0.16         -0.16        22.95 o                         
  -8   8   9        306.05        259.44        37.18 o                         
  -6   8   9          1.66         59.17        47.03 o                         
  -4   8   9        392.68        362.37        44.94 o                         
  -2   8   9        257.31        297.55        42.55 o                         
   0   8   9         98.67         70.60        37.98 o                         
   2   8   9          0.93        -22.53        22.53 o                         
   4   8   9        157.13        163.71        39.85 o                         
   6   8   9        176.80        153.43        34.43 o                         
   8   8   9         28.91         20.05        41.51 o                         
  10   8   9          3.51         73.58        41.09 o                         
 -15   9   9        230.43        205.69        43.99 o                         
 -13   9   9       1255.55       1302.60        83.08 o                         
 -11   9   9        254.72        296.83        37.31 o                         
  -9   9   9         52.09        100.63        29.08 o                         
  -5   9   9       1142.72       1143.13        65.61 o                         
  -3   9   9        842.75        848.97        64.91 o                         
  -1   9   9       1234.15       1410.91       122.89 o                         
   1   9   9        570.08        598.59        57.80 o                         
   3   9   9       1319.31       1291.80        76.71 o                         
   5   9   9        603.54        592.44        53.41 o                         
   7   9   9         60.19         92.08        31.27 o                         
   9   9   9        334.08        299.09        54.60 o                         
 -14  10   9       1440.38       1304.58        84.96 o                         
 -12  10   9        754.74        843.93        65.82 o                         
 -10  10   9        828.14        803.14        71.28 o                         
  -8  10   9       1865.09       1624.82       130.47 o                         
  -6  10   9       1199.08       1234.93       135.02 o                         
  -4  10   9       1541.28       1688.21        78.30 o                         
  -2  10   9       7458.29       6967.06       210.65 o                         
   0  10   9       3466.22       3425.46       138.27 o                         
   2  10   9        103.40        162.62        38.79 o                         
   4  10   9        961.38        798.94       104.19 o                         
   6  10   9       2511.09       2374.04       102.62 o                         
   8  10   9       1722.07       1743.53        91.30 o                         
 -13  11   9        276.44        249.24        76.61 o                         
 -11  11   9        234.38        238.94        65.44 o                         
  -9  11   9        513.55        576.02        61.59 o                         
  -7  11   9       3335.35       3117.66       185.09 o                         
  -5  11   9       1840.26       2045.20        86.33 o                         
  -3  11   9        159.30        225.56        48.52 o                         
  -1  11   9       2407.89       2600.02       102.58 o                         
   1  11   9       2409.52       2272.55       116.92 o                         
   3  11   9        467.22        523.55        59.51 o                         
   5  11   9        780.06        804.92        75.18 o                         
   7  11   9       1157.39       1197.80        93.24 o                         
 -14  12   9          6.77        -42.59        42.59 o                         
 -12  12   9         48.88         85.64        53.93 o                         
 -10  12   9         12.85         42.21        47.73 o                         
  -8  12   9        236.88        268.53        69.79 o                         
  -6  12   9        276.01        164.45        62.96 o                         
  -4  12   9         51.80        121.03        32.81 o                         
  -2  12   9         11.33         73.80        31.14 o                         
   0  12   9        418.21        454.50        60.64 o                         
   2  12   9        380.73        346.18        84.96 o                         
   4  12   9         58.81         32.56        32.06 o                         
   6  12   9         69.51        113.66        37.83 o                         
 -11  13   9         86.38         39.31        53.86 o                         
  -9  13   9        240.67        280.11        56.37 o                         
  -7  13   9        470.58        344.38        89.51 o                         
  -5  13   9        614.76        789.55        72.78 o                         
  -3  13   9        262.23        461.16       105.48 o                         
  -1  13   9        123.76        173.41        39.49 o                         
   1  13   9        637.66        567.90        83.44 o                         
   3  13   9        370.29        415.26        96.45 o                         
   5  13   9        197.98        223.78        45.24 o                         
 -10  14   9        950.41        935.23       107.21 o                         
  -8  14   9       1114.62       1017.70       125.92 o                         
  -6  14   9        632.53        824.17        80.81 o                         
  -4  14   9       1309.49       1520.57       135.78 o                         
  -2  14   9       1186.35       1274.51        81.36 o                         
   0  14   9        734.85        807.83       128.92 o                         
   2  14   9       1335.42       1297.56       106.37 o                         
   4  14   9        997.46        928.74        89.07 o                         
  -9  15   9       1045.03        966.40       157.78 o                         
  -7  15   9        882.54        927.00        96.95 o                         
  -5  15   9        566.08        835.20       164.68 o                         
  -3  15   9        297.61        227.84        78.13 o                         
  -1  15   9        604.86        796.81        76.71 o                         
   1  15   9       1352.55       1431.74       115.49 o                         
   3  15   9        695.33        543.09        78.84 o                         
  -6  16   9         22.90        212.20        45.79 o                         
  -4  16   9        158.02        134.07        47.01 o                         
  -2  16   9         95.37        187.56        42.03 o                         
   0  16   9         11.62         90.10        35.65 o                         
 -16   0  10        954.64        952.74       153.23 o                         
 -14   0  10       3393.74       3578.43       149.90 o                         
 -12   0  10       1450.91       1661.23       144.13 o                         
 -10   0  10        244.87        299.44        54.43 o                         
  -8   0  10       2639.40       2662.45       116.92 o                         
  -6   0  10       2940.98       2570.08       112.10 o                         
  -4   0  10       3859.60       3802.22       150.19 o                         
  -2   0  10      17051.99      16326.63       368.29 o                         
   0   0  10       4009.54       3621.34       200.26 o                         
   2   0  10         57.75         78.89        60.68 o                         
   4   0  10       1636.95       1709.33       102.82 o                         
   6   0  10       3832.38       3821.58       160.39 o                         
   8   0  10       2852.70       3113.94       155.62 o                         
  10   0  10       1050.59       1094.33       128.95 o                         
 -15   1  10        405.46        482.91        60.70 o                         
 -13   1  10        429.79        412.26        47.84 o                         
 -11   1  10       1270.33       1295.67        67.92 o                         
  -9   1  10        282.43        314.21        38.30 o                         
  -7   1  10       1038.47       1114.73        61.93 o                         
  -5   1  10       6362.42       5647.56       142.05 o                         
  -3   1  10       2771.15       2726.43       139.41 o                         
  -1   1  10        385.79        468.87        62.22 o                         
   1   1  10       2043.36       2121.77       112.62 o                         
   3   1  10       3172.84       3149.07        91.95 o                         
   5   1  10        551.86        561.30        53.70 o                         
   7   1  10        349.67        402.11        50.46 o                         
   9   1  10        654.54        797.88        69.33 o                         
  11   1  10        448.48        505.90        71.82 o                         
 -16   2  10        102.75         53.10        71.30 o                         
 -14   2  10        637.08        638.16        56.12 o                         
 -12   2  10        311.46        375.73        49.93 o                         
 -10   2  10        567.01        572.86        48.82 o                         
  -8   2  10        650.88        585.77        47.96 o                         
  -6   2  10         11.74         -4.67        22.31 o                         
  -4   2  10        772.50        783.39       104.68 o                         
  -2   2  10         52.50         53.82        36.91 o                         
   0   2  10        345.00        280.81        54.43 o                         
   2   2  10        929.01        862.29        64.02 o                         
   4   2  10        833.72        937.76        64.36 o                         
   6   2  10        303.83        330.27        52.03 o                         
   8   2  10        566.49        628.25        73.00 o                         
  10   2  10          6.88         34.95        36.36 o                         
 -17   3  10        215.82        233.63       101.65 o                         
 -15   3  10        389.03        424.41        87.16 o                         
 -13   3  10       1658.86       1831.06        77.36 o                         
 -11   3  10       1904.81       2144.78        80.54 o                         
  -9   3  10         25.84        -18.43        36.79 o                         
  -7   3  10        182.29        217.85        34.27 o                         
  -5   3  10      10965.86      10249.29       211.48 o                         
  -3   3  10       2694.98       2454.58        89.08 o                         
  -1   3  10        296.50        327.30        55.05 o                         
   1   3  10       1193.00       1198.75        88.96 o                         
   3   3  10       1292.50       1384.20        96.54 o                         
   5   3  10        687.13        705.08        67.67 o                         
   7   3  10       1546.55       1425.37        93.88 o                         
   9   3  10        774.53        939.21        85.89 o                         
  11   3  10        221.28        262.09        95.03 o                         
 -16   4  10        154.70        206.69        57.58 o                         
 -14   4  10        914.31       1001.33       100.86 o                         
 -12   4  10       2796.12       3186.41        97.36 o                         
 -10   4  10       2219.49       2357.95       120.22 o                         
  -8   4  10       3036.05       2836.50        84.45 o                         
  -6   4  10       3442.35       3503.86        94.17 o                         
  -4   4  10       2121.55       1980.91        80.11 o                         
  -2   4  10       2466.58       2293.10       157.78 o                         
   0   4  10       2687.42       2841.56       116.30 o                         
   2   4  10       1915.36       1843.87        97.18 o                         
   4   4  10       3328.67       3395.85       113.39 o                         
   6   4  10       2071.93       2131.99        95.89 o                         
   8   4  10        404.21        467.39        61.83 o                         
  10   4  10       1112.48       1146.22        99.21 o                         
 -17   5  10        613.07        722.14       153.23 o                         
 -15   5  10       1215.62       1121.83       105.58 o                         
 -13   5  10         89.14        136.92        39.39 o                         
 -11   5  10         76.69         42.42        34.89 o                         
  -9   5  10       5554.37       5420.77       187.66 o                         
  -7   5  10       7917.66       7465.61       220.88 o                         
  -5   5  10         16.22         12.53        22.92 o                         
  -3   5  10        667.72        739.84        67.04 o                         
  -1   5  10       3785.53       3647.13       183.57 o                         
   1   5  10       6610.31       6477.34       219.98 o                         
   3   5  10        581.60        496.24        55.93 o                         
   5   5  10        604.05        590.42        61.78 o                         
   7   5  10        713.38        773.65        77.12 o                         
   9   5  10        470.77        496.09        66.72 o                         
 -16   6  10          7.82         69.62        48.13 o                         
 -14   6  10          4.96         54.01        77.37 o                         
 -12   6  10        344.84        259.26        48.95 o                         
 -10   6  10        428.91        434.56        54.42 o                         
  -8   6  10        221.50        198.20        48.13 o                         
  -6   6  10          4.85        -19.72        40.96 o                         
  -4   6  10        132.97        144.72        35.65 o                         
  -2   6  10        159.71        259.43        59.17 o                         
   0   6  10        376.78        431.54        59.96 o                         
   2   6  10         22.94          4.24        33.47 o                         
   4   6  10        254.76        277.60        67.93 o                         
   6   6  10        392.97        430.00        57.99 o                         
   8   6  10        259.45        267.82        49.79 o                         
  10   6  10         52.91        122.79        44.55 o                         
 -15   7  10        486.32        611.29       179.02 o                         
 -13   7  10          3.89          7.25        37.91 o                         
 -11   7  10        126.04        146.94        32.75 o                         
  -9   7  10       1726.67       1657.50        77.83 o                         
  -7   7  10       1406.77       1210.65       130.47 o                         
  -5   7  10        657.69        597.74        98.61 o                         
  -3   7  10        823.36        986.12       124.40 o                         
  -1   7  10        457.44        401.59        52.04 o                         
   1   7  10       1843.98       1928.37        82.15 o                         
   3   7  10       2214.56       2017.30        87.83 o                         
   5   7  10         45.40         88.83        26.70 o                         
   7   7  10         84.95        189.51        33.51 o                         
   9   7  10        437.53        517.19        67.88 o                         
 -16   8  10        224.68        252.44        50.58 o                         
 -14   8  10        423.26        462.71        62.58 o                         
 -12   8  10       1440.55       1315.94       177.50 o                         
 -10   8  10       2178.37       2179.69        87.21 o                         
  -8   8  10       1779.58       1548.29        90.27 o                         
  -6   8  10        918.84        892.06       115.30 o                         
  -4   8  10       2397.47       2233.18       159.30 o                         
  -2   8  10       3540.04       3735.88       162.74 o                         
   0   8  10       1575.94       1655.74       101.65 o                         
   2   8  10       3115.21       3043.92       153.26 o                         
   4   8  10       1904.94       1902.47        77.08 o                         
   6   8  10        313.11        316.51        44.01 o                         
   8   8  10        857.62        826.49        65.81 o                         
 -15   9  10        327.54        347.69        53.45 o                         
 -13   9  10       1339.15       1192.86        81.37 o                         
 -11   9  10        645.22        633.91        51.79 o                         
  -9   9  10        539.59        438.92        49.34 o                         
  -7   9  10        751.20        684.22       107.71 o                         
  -5   9  10        582.63        678.15       107.71 o                         
  -3   9  10       4190.62       4395.06       229.08 o                         
  -1   9  10       2884.83       2864.02       103.52 o                         
   1   9  10         52.10         40.74        35.83 o                         
   3   9  10        784.79        730.30        82.06 o                         
   5   9  10       1785.09       1703.87        97.23 o                         
   7   9  10        700.99        719.04        92.27 o                         
 -14  10  10          4.27        -30.07        30.07 o                         
 -12  10  10         16.56          5.30        29.04 o                         
 -10  10  10         74.60         78.63        28.35 o                         
  -8  10  10         73.96         60.88        30.78 o                         
  -6  10  10          3.18        -27.31        45.51 o                         
  -4  10  10        170.77        125.92        63.72 o                         
  -2  10  10        442.96        459.65        97.09 o                         
   0  10  10         25.26         73.85        41.67 o                         
   2  10  10         13.51         37.17        36.41 o                         
   4  10  10         14.35         23.71        37.13 o                         
   6  10  10         88.76         79.79        32.78 o                         
   8  10  10         39.31         -6.86        56.13 o                         
 -13  11  10        397.08        279.38        72.50 o                         
 -11  11  10        577.63        602.77        87.41 o                         
  -9  11  10        275.70        351.97        78.89 o                         
  -7  11  10        138.81        191.16        68.27 o                         
  -5  11  10        584.28        838.96       128.95 o                         
  -3  11  10        470.96        402.03        97.09 o                         
  -1  11  10        466.50        354.05        62.19 o                         
   1  11  10        225.70        344.91        62.58 o                         
   3  11  10         68.04         65.74        49.31 o                         
   5  11  10        754.64        712.57        85.80 o                         
   7  11  10        702.61        556.27       114.19 o                         
 -12  12  10        453.09        519.59        88.56 o                         
 -10  12  10       1604.61       1387.25        88.77 o                         
  -8  12  10       1172.50       1250.10       145.64 o                         
  -6  12  10        577.62        710.01       116.82 o                         
  -4  12  10        950.17       1065.01       142.61 o                         
  -2  12  10       1192.76       1400.83       108.58 o                         
   0  12  10       1633.92       1561.48       172.19 o                         
   2  12  10        881.20        756.40       120.61 o                         
   4  12  10        552.29        526.30       136.54 o                         
   6  12  10       1064.96       1265.89       118.37 o                         
 -11  13  10        393.34        497.90        85.74 o                         
  -9  13  10        681.88        789.02        94.40 o                         
  -7  13  10        954.66        593.19       107.71 o                         
  -5  13  10        623.29        506.71       110.75 o                         
  -3  13  10        612.71        809.64        97.98 o                         
  -1  13  10        747.05        927.67       119.09 o                         
   1  13  10        471.10        434.29        68.89 o                         
   3  13  10        830.58        789.01        93.68 o                         
 -10  14  10         81.25        112.27        77.37 o                         
  -8  14  10        163.99        125.62        43.42 o                         
  -6  14  10        110.14         89.51        68.27 o                         
  -4  14  10          1.04         44.00        51.58 o                         
  -2  14  10          3.65         74.87        72.82 o                         
   0  14  10        220.17        328.17        64.26 o                         
   2  14  10        145.03        325.98        61.78 o                         
  -7  15  10        270.63        227.57        81.92 o                         
  -5  15  10        107.77        224.53        89.51 o                         
  -3  15  10        125.08        106.26        49.21 o                         
  -1  15  10        239.02        337.47        55.30 o                         
   1  15  10        264.29        403.55        95.58 o                         
 -17   1  11         60.14        -22.76        71.30 o                         
 -15   1  11        585.49        601.58        58.65 o                         
 -13   1  11       1673.01       1664.75       111.46 o                         
 -11   1  11        405.85        426.87        46.06 o                         
  -9   1  11        328.39        328.34        41.27 o                         
  -7   1  11       1911.69       1865.94        88.03 o                         
  -5   1  11        240.24        199.82        39.99 o                         
  -3   1  11        452.60        450.61        63.82 o                         
  -1   1  11       6591.69       5931.80       192.01 o                         
   1   1  11       2241.19       2391.72       123.37 o                         
   3   1  11        141.31        140.42        60.68 o                         
   5   1  11        203.10        202.54        38.98 o                         
   7   1  11       2077.17       1951.95        88.74 o                         
   9   1  11        718.07        816.48        71.39 o                         
 -16   2  11        748.89        778.46        77.52 o                         
 -14   2  11        905.88        944.62        68.14 o                         
 -12   2  11       1130.81       1326.58        73.83 o                         
 -10   2  11       2778.73       2686.81        89.36 o                         
  -8   2  11       2103.00       1978.45        76.51 o                         
  -6   2  11        650.93        609.54        57.32 o                         
  -4   2  11       2418.37       2288.89       112.39 o                         
  -2   2  11       3706.29       3620.14       115.72 o                         
   0   2  11       2607.39       2782.68       130.18 o                         
   2   2  11       3992.96       4020.10       163.05 o                         
   4   2  11       1081.54       1024.36        80.72 o                         
   6   2  11         49.83         34.07        31.61 o                         
   8   2  11       1482.76       1559.57       101.39 o                         
 -17   3  11        216.41        131.99        84.96 o                         
 -15   3  11        563.49        304.26       166.88 o                         
 -13   3  11       1086.38        928.80        65.69 o                         
 -11   3  11        364.32        407.19        47.32 o                         
  -9   3  11        160.51        136.08        32.50 o                         
  -7   3  11       1679.81       1499.13        69.25 o                         
  -5   3  11       3799.20       3472.94       111.15 o                         
  -3   3  11       2200.19       2198.27        89.35 o                         
  -1   3  11         11.22        -25.96        33.17 o                         
   1   3  11        105.25         92.60        46.87 o                         
   3   3  11       4591.20       4158.68       167.19 o                         
   5   3  11       2192.84       2121.56       120.87 o                         
   7   3  11          1.84         -7.33        30.48 o                         
   9   3  11        101.93        136.79        46.44 o                         
 -16   4  11          1.06          1.65        41.56 o                         
 -14   4  11          5.60          3.39        78.13 o                         
 -12   4  11         28.67         40.11        36.53 o                         
 -10   4  11         20.11         31.02        27.31 o                         
  -8   4  11        743.08        704.39        54.70 o                         
  -6   4  11        224.62        280.18        42.97 o                         
  -4   4  11        864.69        661.23        58.48 o                         
  -2   4  11         44.36         42.88        28.54 o                         
   0   4  11        398.10        238.19        71.30 o                         
   2   4  11        166.41        144.13        66.75 o                         
   4   4  11          0.13        -30.72        36.43 o                         
   6   4  11        388.13        449.40        63.73 o                         
   8   4  11         29.59         38.50        36.99 o                         
 -15   5  11        248.56        161.15        56.48 o                         
 -13   5  11        798.64        918.89        77.31 o                         
 -11   5  11        554.02        502.20        60.57 o                         
  -9   5  11        147.54        111.77        41.38 o                         
  -7   5  11        889.08        890.09        66.86 o                         
  -5   5  11       1999.38       1787.18        91.55 o                         
  -3   5  11        480.11        713.04        97.09 o                         
  -1   5  11        499.99        479.41        87.99 o                         
   1   5  11       1279.64       1281.96       130.47 o                         
   3   5  11        680.33        719.93        80.73 o                         
   5   5  11        688.89        669.24        85.75 o                         
   7   5  11        113.63        146.30        40.50 o                         
   9   5  11         62.25         80.84        35.91 o                         
 -16   6  11        788.47        689.45       101.65 o                         
 -14   6  11        627.32        742.16        95.14 o                         
 -12   6  11        317.81        342.78        53.06 o                         
 -10   6  11       1358.62       1284.97       119.08 o                         
  -8   6  11       2902.41       2790.78       107.39 o                         
  -6   6  11       2664.40       2742.93       175.98 o                         
  -4   6  11       1600.56       1571.77        91.59 o                         
  -2   6  11        775.56        744.90        98.61 o                         
   0   6  11       2574.34       2336.84       117.91 o                         
   2   6  11       2087.02       2225.45       130.76 o                         
   4   6  11        573.30        692.18        91.03 o                         
   6   6  11       1521.64       1643.12       110.24 o                         
   8   6  11       1044.96       1121.25        93.96 o                         
 -15   7  11        313.72        267.96        67.56 o                         
 -13   7  11        195.47        247.25       116.06 o                         
 -11   7  11        940.72        909.32        69.46 o                         
  -9   7  11       1554.96       1360.82        82.60 o                         
  -7   7  11        251.20        263.98        80.41 o                         
  -5   7  11       1562.08       1424.57       133.51 o                         
  -3   7  11       3373.57       3377.08       195.71 o                         
   1   7  11        180.64        294.32        72.82 o                         
   3   7  11       1116.73       1334.18       100.94 o                         
   5   7  11       1222.05       1244.28       100.66 o                         
   7   7  11        546.99        620.31        86.81 o                         
 -14   8  11         44.35         58.71        48.17 o                         
 -12   8  11         45.01         50.06        27.93 o                         
 -10   8  11        349.18        329.90        46.43 o                         
  -8   8  11         14.70         45.23        33.53 o                         
  -6   8  11         52.21         51.58        54.62 o                         
  -4   8  11        133.62        154.75        66.75 o                         
   2   8  11         86.37        144.13        66.75 o                         
   4   8  11         75.91        154.49        61.44 o                         
   6   8  11        155.30        175.95        49.67 o                         
 -13   9  11        196.65        208.86        44.50 o                         
 -11   9  11        230.47        201.29        35.77 o                         
  -9   9  11        212.42        193.85        43.74 o                         
  -7   9  11        699.45        876.89       124.40 o                         
  -5   9  11        490.43        351.97        92.54 o                         
  -3   9  11        340.89        336.80        86.48 o                         
   1   9  11        303.27        274.60        84.96 o                         
   3   9  11        423.12        485.72        72.12 o                         
   5   9  11        365.27        392.38        63.82 o                         
   7   9  11        174.47        212.24        59.17 o                         
 -14  10  11        259.31        186.29        72.16 o                         
 -12  10  11        756.80        730.32        84.61 o                         
 -10  10  11        985.74        967.60        69.01 o                         
  -8  10  11        822.55        865.81       173.71 o                         
  -6  10  11       1285.38       1350.23       154.75 o                         
  -4  10  11       1050.75       1168.17       145.64 o                         
  -2  10  11       1404.82       1503.45       169.92 o                         
   0  10  11       1400.47       1403.33       159.30 o                         
   2  10  11        627.19        556.03        89.51 o                         
   4  10  11        696.00        515.02        73.43 o                         
   6  10  11       1066.80       1021.66       106.96 o                         
 -13  11  11        431.49        602.36       151.71 o                         
 -11  11  11        612.47        588.88        74.09 o                         
  -9  11  11        550.75        426.31        92.54 o                         
  -7  11  11        478.40        537.06       109.23 o                         
  -5  11  11        654.51        776.76       124.40 o                         
  -3  11  11        847.67        744.90       124.40 o                         
  -1  11  11        828.62        653.87       121.37 o                         
   1  11  11        754.67        901.05       114.92 o                         
   3  11  11        565.94        666.55        86.23 o                         
   5  11  11        346.98        364.84        65.97 o                         
 -10  12  11          0.10         46.15        45.51 o                         
  -8  12  11         51.22        -37.93        56.13 o                         
  -6  12  11        192.89        263.98        78.89 o                         
  -4  12  11          0.44         80.41        66.75 o                         
  -2  12  11          0.26         69.79        68.27 o                         
   0  12  11         51.63         44.00        63.72 o                         
   2  12  11        167.43        186.04        50.42 o                         
   4  12  11        178.85        249.80        55.51 o                         
  -9  13  11         86.99         -4.55        47.03 o                         
  -7  13  11        309.56        307.97        81.92 o                         
  -5  13  11        502.14        713.04       125.92 o                         
  -3  13  11        375.59        465.75       110.75 o                         
  -1  13  11         66.83         47.03        68.27 o                         
   1  13  11         25.38         60.97        44.90 o                         
  -8  14  11        507.25        485.47       100.13 o                         
  -6  14  11        511.41        493.06       110.75 o                         
  -4  14  11        788.54        814.69       138.06 o                         
  -2  14  11        641.68        602.29       125.92 o                         
   0  14  11        390.69        336.80        97.09 o                         
 -16   0  12        626.82        805.58       138.06 o                         
 -14   0  12        477.96        483.34        72.78 o                         
 -12   0  12        770.49        968.53       148.68 o                         
 -10   0  12       1618.05       1642.74       108.85 o                         
  -8   0  12       1710.14       1562.62       160.81 o                         
  -6   0  12       1419.56       1365.73        94.93 o                         
  -4   0  12       1350.31       1339.61       135.02 o                         
  -2   0  12        947.69        990.67       135.02 o                         
   0   0  12       1683.75       1902.45       165.36 o                         
   2   0  12       3212.49       3248.13       212.40 o                         
   4   0  12       1264.51       1011.91       150.19 o                         
   6   0  12        703.76        738.83       141.09 o                         
   8   0  12        641.71        646.29       142.61 o                         
 -15   1  12        369.14        422.78        51.85 o                         
 -13   1  12        322.59        332.60        46.57 o                         
 -11   1  12        799.54        820.61        64.01 o                         
  -9   1  12       1083.65       1090.95        66.05 o                         
  -7   1  12        186.42        188.69        35.95 o                         
  -5   1  12        272.77        247.22        57.32 o                         
  -3   1  12       1955.80       1941.22       111.50 o                         
  -1   1  12       1242.08       1294.91       109.36 o                         
   1   1  12        530.32        606.69        79.87 o                         
   3   1  12        852.14        823.73        97.55 o                         
   5   1  12        536.87        555.02       103.92 o                         
   7   1  12        515.77        445.45        82.27 o                         
 -16   2  12         38.00         44.91        37.33 o                         
 -14   2  12         17.93         45.53        32.46 o                         
 -12   2  12         45.48         32.44        40.24 o                         
 -10   2  12          8.20        -25.17        25.17 o                         
  -8   2  12         30.21         13.70        26.50 o                         
  -6   2  12         14.30         -3.93        29.18 o                         
  -4   2  12          0.61          5.22        76.61 o                         
  -2   2  12         60.34         62.91        40.46 o                         
   0   2  12         27.24         22.17        69.03 o                         
   2   2  12         27.33         51.51        43.74 o                         
   4   2  12         81.19         49.75        75.10 o                         
   6   2  12          3.24        -25.41        43.21 o                         
   8   2  12          4.91         52.21        48.13 o                         
 -15   3  12        386.70        353.14        69.25 o                         
 -13   3  12        329.41        354.21        66.13 o                         
 -11   3  12        308.55        380.57        46.44 o                         
  -9   3  12       1017.55        908.12        66.83 o                         
  -7   3  12       1483.79       1465.13        84.20 o                         
  -5   3  12        464.41        543.55        62.32 o                         
  -3   3  12        138.73        117.18        44.90 o                         
  -1   3  12       1049.38       1095.76        99.37 o                         
   1   3  12        997.62        923.74        96.76 o                         
   3   3  12        280.25        222.68        60.68 o                         
   5   3  12        431.69        517.60        83.35 o                         
   7   3  12        288.96        329.21       107.71 o                         
 -16   4  12        439.49        445.03        75.44 o                         
 -14   4  12        921.38        890.78        79.09 o                         
 -12   4  12        577.32        644.23        67.86 o                         
 -10   4  12        583.71        641.97        56.72 o                         
  -8   4  12       2540.53       2418.95        86.16 o                         
  -6   4  12       3721.21       3428.70       115.54 o                         
  -4   4  12        550.38        679.64        76.25 o                         
  -2   4  12        272.16        238.36        55.95 o                         
   0   4  12       2959.30       3042.70       160.05 o                         
   2   4  12       1692.60       1910.04       160.81 o                         
   4   4  12        518.95        693.32       121.37 o                         
   6   4  12        883.33        817.72       139.57 o                         
 -15   5  12        118.06        156.72        85.72 o                         
 -13   5  12        555.02        572.19        66.80 o                         
 -11   5  12       1212.34       1079.93       122.95 o                         
  -9   5  12        312.52        330.90        55.03 o                         
  -7   5  12        323.63        273.55        59.18 o                         
  -5   5  12       2165.39       2139.19        92.12 o                         
  -3   5  12       1019.87        998.81       118.13 o                         
  -1   5  12        536.36        433.89        91.03 o                         
   1   5  12       1003.06       1277.41       128.95 o                         
   3   5  12        248.90        371.69        92.54 o                         
   5   5  12        258.74        350.45        92.54 o                         
   7   5  12        655.49        551.51        93.50 o                         
 -14   6  12          1.46        -12.29        43.44 o                         
 -12   6  12         41.92         24.78        36.06 o                         
 -10   6  12         16.05          3.51        59.83 o                         
  -8   6  12         52.67          8.75        71.30 o                         
  -6   6  12         82.27         59.17        57.65 o                         
  -4   6  12        436.87        505.20        98.61 o                         
  -2   6  12          1.22         48.55        40.96 o                         
   0   6  12         24.46        -36.41        36.41 o                         
   2   6  12          0.14         48.55        53.10 o                         
   4   6  12         23.03         89.51        53.10 o                         
   6   6  12          1.10        163.85        68.27 o                         
 -15   7  12        191.01        201.08        61.12 o                         
 -13   7  12        317.53        341.43        55.78 o                         
 -11   7  12        257.91        276.59        54.24 o                         
  -9   7  12        249.16        317.16        66.53 o                         
  -7   7  12        373.77        383.83        91.03 o                         
  -5   7  12        407.65        479.41        98.61 o                         
   3   7  12       1173.17       1389.67       135.02 o                         
   5   7  12        249.18        262.46        74.34 o                         
 -14   8  12        426.58        480.85        62.76 o                         
 -12   8  12        643.38        582.85        55.47 o                         
 -10   8  12        784.00        801.85        70.97 o                         
  -8   8  12        891.57        878.79        91.79 o                         
  -6   8  12        406.21        320.11        94.06 o                         
  -4   8  12        990.72       1057.42       139.57 o                         
 -13   9  12        212.42        250.87        51.34 o                         
 -11   9  12        544.53        650.89        79.37 o                         
  -9   9  12        593.51        585.53        69.62 o                         
  -7   9  12        261.34        362.59       100.13 o                         
  -5   9  12        259.98        221.50        78.89 o                         
  -3   9  12       1409.77       1165.14       148.68 o                         
 -12  10  12         80.67         52.71        35.64 o                         
 -10  10  12         33.20         60.80        45.03 o                         
  -8  10  12         37.25         32.53        33.54 o                         
  -6  10  12        175.99        177.50        77.37 o                         
  -4  10  12        333.18        421.76        98.61 o                         
 -11  11  12        292.68        299.70        55.40 o                         
  -9  11  12        157.77        148.67       142.61 o                         
  -7  11  12         48.90        -45.51        45.51 o                         
  -5  11  12        270.78        256.39        84.96 o                         
  -3  11  12        547.18        685.73       125.92 o                         
   3  11  12         13.97         80.41        65.24 o                         
 -10  12  12        105.13         24.27        51.58 o                         
  -8  12  12        456.34        670.56       118.33 o                         
  -6  12  12       1552.74       1589.93       180.54 o                         
  -4  12  12        974.61       1090.80       150.19 o                         
  -2  12  12        290.80        245.77        91.03 o                         
   0  12  12        399.27        456.65       106.20 o                         
  -7  13  12        555.91        488.51       107.71 o                         
  -5  13  12        701.16        805.58       135.02 o                         
  -3  13  12        464.27        523.40       122.89 o                         
  -1  13  12        195.00        168.40        78.89 o                         
 -15   1  13        137.94         73.91        34.27 o                         
 -13   1  13        345.24        404.76        51.02 o                         
 -11   1  13        346.68        357.87        47.55 o                         
  -9   1  13        525.89        466.85        49.73 o                         
  -7   1  13        699.19        746.20        60.61 o                         
  -5   1  13        233.12        346.74        65.02 o                         
  -3   1  13        621.37        589.05        77.77 o                         
  -1   1  13       1223.61       1193.42       107.78 o                         
   1   1  13        293.58        282.31        92.54 o                         
   3   1  13        145.42        111.31        60.68 o                         
   5   1  13        343.32        461.00        94.82 o                         
 -14   2  13        498.95        526.43        56.64 o                         
 -12   2  13        392.77        471.41        52.20 o                         
 -10   2  13        854.87       1026.02        69.99 o                         
  -8   2  13       1079.47       1134.93        72.57 o                         
  -6   2  13       1275.40       1228.39        82.60 o                         
  -4   2  13       1431.65       1461.56       102.11 o                         
  -2   2  13       1245.60       1220.73       110.48 o                         
   0   2  13        778.53        994.78       105.06 o                         
   2   2  13        488.83        571.60        81.81 o                         
   4   2  13        777.56        829.73       103.79 o                         
   6   2  13        992.54        905.45       110.81 o                         
 -15   3  13        113.32        151.27        58.97 o                         
 -13   3  13        330.95        324.62        57.76 o                         
 -11   3  13        490.24        474.92        51.73 o                         
  -9   3  13        537.30        637.41        57.39 o                         
  -7   3  13        914.96        929.84        76.77 o                         
  -5   3  13        402.49        370.07        64.74 o                         
  -3   3  13        282.40        317.16       104.68 o                         
  -1   3  13        862.20        835.16        93.95 o                         
   1   3  13        584.49        534.54        79.69 o                         
   3   3  13        384.79        319.27        71.49 o                         
   5   3  13        435.75        554.57       128.95 o                         
 -14   4  13         13.75        -30.31        39.68 o                         
 -12   4  13         58.93         33.15        36.73 o                         
 -10   4  13         24.74        -33.19        33.19 o                         
  -8   4  13          4.70         18.51        26.12 o                         
  -6   4  13         98.65        134.44        38.16 o                         
  -4   4  13         16.08         -5.97        32.27 o                         
  -2   4  13          6.98         17.56        36.73 o                         
   0   4  13          6.23         36.85        41.88 o                         
   2   4  13         61.92        118.33        81.92 o                         
   4   4  13         71.36         25.79        56.13 o                         
   6   4  13         22.47         60.68        50.06 o                         
 -13   5  13        128.85         53.72        48.42 o                         
 -11   5  13        313.58        300.84        55.78 o                         
  -9   5  13        565.12        648.37        70.92 o                         
  -7   5  13        304.37        378.98        69.97 o                         
  -5   5  13        288.00        315.95        81.44 o                         
  -3   5  13        827.51        909.17        97.09 o                         
  -1   5  13        529.00        647.81       109.23 o                         
   1   5  13         76.17         39.44        54.62 o                         
   3   5  13         80.96         75.86        60.68 o                         
   5   5  13        592.11        602.29       119.85 o                         
 -14   6  13        322.87        341.31        76.14 o                         
 -12   6  13        139.29        116.30        52.33 o                         
 -10   6  13        836.55        886.10        80.05 o                         
  -8   6  13       1517.18       1540.88       241.22 o                         
  -6   6  13        944.82        951.32        99.14 o                         
   0   6  13        739.26        936.06       125.92 o                         
   2   6  13       1238.40       1292.58       128.95 o                         
   4   6  13        782.10        807.10       125.92 o                         
 -13   7  13        329.87        323.60        57.50 o                         
 -11   7  13        271.22        211.82        51.71 o                         
  -9   7  13        452.69        373.21        91.03 o                         
  -7   7  13        501.56        618.98       109.23 o                         
  -5   7  13        513.27        603.81       115.30 o                         
 -12   8  13        275.97        283.77        43.48 o                         
 -10   8  13         36.68         -7.22        31.59 o                         
  -8   8  13         78.98         37.93        63.72 o                         
  -6   8  13         51.06         48.55        62.20 o                         
  -4   8  13        152.09         47.03        65.24 o                         
 -11   9  13        240.90        202.20        53.18 o                         
  -9   9  13        266.54        195.76        48.73 o                         
  -7   9  13        277.76        257.91        91.03 o                         
  -5   9  13        102.63         66.75        66.75 o                         
  -3   9  13        114.12        241.22        84.96 o                         
 -10  10  13        577.55        577.49        71.45 o                         
  -8  10  13        150.48        151.20        47.01 o                         
  -6  10  13        380.77        426.31       107.71 o                         
  -4  10  13       1012.55        910.27       138.06 o                         
  -9  11  13        152.13         71.61        37.87 o                         
  -7  11  13        348.17        359.55       101.65 o                         
  -5  11  13        562.71        546.16       118.33 o                         
  -3  11  13        277.10         68.27        71.30 o                         
  -4  12  13          1.36         -3.03        60.68 o                         
 -14   0  14        464.64        335.38        70.78 o                         
 -12   0  14       1199.05       1199.30       114.21 o                         
 -10   0  14        383.79        365.57        68.89 o                         
  -8   0  14        168.21        105.34        46.87 o                         
  -6   0  14        805.18        946.68       142.61 o                         
  -4   0  14       1203.28       1441.25       172.95 o                         
  -2   0  14        973.79        890.54       138.06 o                         
   0   0  14        556.31        555.26       116.82 o                         
   2   0  14        605.19        647.81       133.51 o                         
   4   0  14        483.88        436.93       110.75 o                         
 -13   1  14         65.98         37.42        34.38 o                         
 -11   1  14        218.84        225.80        65.25 o                         
  -9   1  14       1042.74       1049.78        73.12 o                         
  -7   1  14        208.91        247.62        47.52 o                         
  -5   1  14         36.41          8.52        44.75 o                         
  -3   1  14        905.23        978.65       105.44 o                         
  -1   1  14        464.60        511.17        81.44 o                         
   1   1  14        163.91        388.38        97.09 o                         
   3   1  14        396.44        422.31        75.49 o                         
 -14   2  14          0.04        -44.17        44.17 o                         
 -12   2  14         78.95         55.53        62.19 o                         
 -10   2  14         42.84         97.36        37.44 o                         
  -8   2  14        170.24        186.94        38.09 o                         
  -6   2  14        116.29         85.17        45.53 o                         
  -4   2  14         17.89         31.54        40.39 o                         
  -2   2  14        107.09        110.16        93.30 o                         
   0   2  14         26.35         67.51        58.41 o                         
   2   2  14         18.57         60.40        42.87 o                         
   4   2  14         18.53        127.38        52.70 o                         
 -13   3  14         45.72         50.44        42.18 o                         
 -11   3  14        170.67        163.31        46.67 o                         
  -9   3  14        636.84        506.51        55.24 o                         
  -7   3  14        141.56        139.29        41.33 o                         
  -5   3  14        187.04        105.38       104.68 o                         
  -3   3  14        670.49        702.83       113.78 o                         
  -1   3  14        573.43        582.37        82.51 o                         
   1   3  14        275.46        307.52        64.34 o                         
   3   3  14        119.16        133.26        51.39 o                         
 -12   4  14        486.17        491.78        64.70 o                         
 -10   4  14        462.86        374.01        61.51 o                         
  -8   4  14        403.22        359.37       113.02 o                         
  -6   4  14       1069.35       1034.06        82.47 o                         
  -4   4  14       1028.12        906.12        95.41 o                         
  -2   4  14        823.47        940.55       119.09 o                         
   0   4  14        659.03        682.17        89.28 o                         
   2   4  14        162.39        217.64        57.87 o                         
 -13   5  14        170.68        142.49        73.64 o                         
 -11   5  14        393.68        427.51        64.66 o                         
  -9   5  14        250.17        175.82        49.04 o                         
  -7   5  14        418.49        404.68        77.15 o                         
  -5   5  14        872.07        869.30       153.23 o                         
  -3   5  14        270.13        369.49        71.93 o                         
  -1   5  14        157.81        252.52        55.77 o                         
   1   5  14        461.41        474.86        95.58 o                         
   3   5  14        360.92        424.79        91.03 o                         
 -12   6  14          5.01         10.39        64.78 o                         
 -10   6  14         10.40         14.51        54.51 o                         
  -8   6  14         46.99         -1.97        94.06 o                         
  -6   6  14         91.90        115.11        52.72 o                         
   2   6  14        233.45        301.90        86.48 o                         
 -11   7  14        118.93        125.14        46.83 o                         
  -9   7  14        488.22        361.35       109.99 o                         
  -7   7  14        140.47         22.76        63.72 o                         
  -5   7  14         75.22        110.75        72.82 o                         
 -10   8  14        141.84        159.30        83.44 o                         
  -8   8  14        506.71        526.44       121.37 o                         
  -6   8  14        955.98        992.19       147.16 o                         
  -4   8  14        441.70        227.57        86.48 o                         
  -9   9  14        155.84        128.38        45.12 o                         
  -7   9  14        198.66        277.63        92.54 o                         
  -5   9  14        311.35        270.05        95.58 o                         
  -6  10  14         21.21        -53.10        53.10 o                         
  -4  10  14          5.74        -25.79        54.62 o                         
 -11   1  15        375.33        405.42        52.16 o                         
  -9   1  15         23.37         11.21        31.97 o                         
  -7   1  15         52.18         43.34        34.18 o                         
  -5   1  15        699.74        722.59       150.19 o                         
  -3   1  15        337.50        434.14        74.73 o                         
  -1   1  15         58.19         96.83        48.24 o                         
   1   1  15        246.36        369.36        80.41 o                         
 -12   2  15        680.93        902.34       160.12 o                         
 -10   2  15        441.74        426.53        52.93 o                         
  -8   2  15        256.60        284.16        51.40 o                         
  -6   2  15        199.31        108.73        98.61 o                         
  -4   2  15        632.45        531.38        80.26 o                         
  -2   2  15       1042.96       1162.34       115.02 o                         
   0   2  15        354.78        340.43        70.61 o                         
 -11   3  15        127.83         33.14        57.63 o                         
  -9   3  15        320.09        415.62        63.50 o                         
  -7   3  15        610.83        606.47        67.02 o                         
  -5   3  15        318.73        270.62        58.37 o                         
  -3   3  15         37.36         31.44        38.73 o                         
  -1   3  15        255.92        399.33        70.61 o                         
   1   3  15        465.53        559.98        80.11 o                         
 -10   4  15          5.81         74.75        43.78 o                         
  -8   4  15          0.63        -65.24        65.24 o                         
  -6   4  15         52.22         18.89        57.65 o                         
  -4   4  15         15.46         99.21        56.13 o                         
  -2   4  15         34.16        105.58        38.82 o                         
   0   4  15          0.10         69.11        84.20 o                         
  -9   5  15        158.40        226.49        82.68 o                         
  -7   5  15        129.50         78.72        61.44 o                         
  -5   5  15        267.30        263.98       104.68 o                         
  -3   5  15        100.65        128.95        80.41 o                         
  -1   5  15        130.46        207.84        95.58 o                         
 -10   6  15        304.43        267.01       100.13 o                         
  -8   6  15        399.11        409.07        76.43 o                         
  -6   6  15        242.46        301.46        68.56 o                         
  -4   6  15        627.79        488.51       128.95 o                         
  -7   7  15        507.87        570.94        86.87 o                         
  -5   7  15         82.73        -56.13        56.13 o                         
  -8   0  16        829.24       1041.96       110.84 o                         
  -6   0  16        226.98        254.87        75.86 o                         
  -4   0  16          2.76        -45.51        45.51 o                         
  -2   0  16        276.71        344.38        97.09 o                         
  -9   1  16        130.18        197.27        53.03 o                         
  -7   1  16        139.66        198.02        54.87 o                         
  -5   1  16        128.89        156.45        50.88 o                         
  -3   1  16        275.21        382.77        71.04 o                         
  -8   2  16          0.49         15.74        29.42 o                         
  -6   2  16          2.34         50.75        37.53 o                         
  -4   2  16         67.11        100.93        49.08 o                         
  -7   3  16          4.64        -42.96        42.96 o                         
  -5   3  16        179.10        123.28        46.18 o                         
                                                                                
